# Supplementary material for: Efficient mucin O-glycan degradation by specific mucin degrading intestinal bacteria: towards understanding enzyme-glycan interactions
Source: Glycobiology. 2026 Jan 12;36(3):cwag004. doi: 10.1093/glycob/cwag004 (PMC12834350; doi:10.1093/glycob/cwag004)
Supplement: Supporting_Information_Table_S3_Proteomics_cwag004 [file supporting_information_table_s3_proteomics_cwag004.xlsx]

## Sheet: Label Free Quantification Raw
Fasta headers	id	Protein IDs	Majority protein IDs	MDSC_a_LFQ_t24	MDSC_b_LFQ_t24	MDSC_c_LFQ_t24	Am_a_LFQ_t24	Am_b_LFQ_t24	Am_c_LFQ_t24	Rt_a_LFQ_t24	Rt_b_LFQ_t24	Rt_c_LFQ_t24	Bt_a_LFQ_t24	AmRt_a_LFQ_t24	AmRt_b_LFQ_t24	AmRt_c_LFQ_t24	AmBt_a_LFQ_t24	AmBt_b_LFQ_t24	AmBt_c_LFQ_t24	RtBt_a_LFQ_t24	RtBt_b_LFQ_t24	RtBt_c_LFQ_t24	AmRtBt_a_LFQ_t24	AmRtBt_b_LFQ_t24	AmRtBt_c_LFQ_t24	sequenceid	family_hmm.x	KO.x	definition.x
tr|B0MCQ3|B0MCQ3_ANACD Putative glycolate oxidase, subunit GlcD OS=Anaerostipes caccae (strain DSM 14662 / CCUG 47493 / JCM 13470 / NCIMB 13811 / L1-92) OX=411490 GN=ANACAC_01345 PE=4 SV=1	2156	B0MCQ3	B0MCQ3	21996000	21964000	21412000	0	0	0	0	0	0	0	0	0	0	0	0	0	0	0	0	0	0	0	tr|B0MCQ3|B0MCQ3_ANACD	AA4.hmm	K26113	lactate dehydrogenase (NAD+,ferredoxin)
tr|B2UL15|B2UL15_AKKM8 FAD linked oxidase domain protein OS=Akkermansia muciniphila (strain ATCC BAA-835 / DSM 22959 / JCM 33894 / BCRC 81048 / CCUG 64013 / CIP 107961 / Muc) OX=349741 GN=Amuc_1466 PE=4 SV=1	2359	B2UL15	B2UL15	0	0	0	10080000	9808500	9604100	0	0	0	3213500	4940800	0	0	7431400	6360200	8484200	0	0	0	0	0	0	tr|B2UL15|B2UL15_AKKM8	AA4.hmm	K00104	glycolate dehydrogenase FAD-linked
tr|A5KKV8|A5KKV8_9FIRM N-acetylmuramoyl-L-alanine amidase OS=[Ruminococcus] torques ATCC 27756 OX=411460 GN=RUMTOR_00862 PE=4 SV=1	383	A5KKV8	A5KKV8	11875000	8296200	18325000	0	0	0	20175000	26781000	25334000	0	8862500	14521000	12711000	6578200	0	0	16049000	10796000	11450000	4440400	7617400	6087400	tr|A5KKV8|A5KKV8_9FIRM	CBM13.hmm	K01448	N-acetylmuramoyl-L-alanine amidase [EC:3.5.1.28]
tr|Q8A5U2|Q8A5U2_BACTN 4-alpha-glucanotransferase OS=Bacteroides thetaiotaomicron (strain ATCC 29148 / DSM 2079 / JCM 5827 / CCUG 10774 / NCTC 10582 / VPI-5482 / E50) OX=226186 GN=BT_2146 PE=3 SV=1	5664	Q8A5U2;A5ZJF9;A6L062	Q8A5U2	5713900	0	0	0	0	0	1764200	0	0	14248000	1593000	0	0	4942700	3357300	3458000	8777200	15360000	14389000	11944000	12143000	13063000	tr|Q8A5U2|Q8A5U2_BACTN	CBM20.hmm;GH77.hmm	K00705	4-alpha-glucanotransferase [EC:2.4.1.25] NA
tr|A5KME8|A5KME8_9FIRM F5/8 type C domain protein OS=[Ruminococcus] torques ATCC 27756 OX=411460 GN=RUMTOR_01419 PE=4 SV=1	611	A5KME8	A5KME8	112030000	118660000	54832000	1138200	285520	1153300	128270000	109410000	116950000	520580	100100000	96383000	118460000	573250	789260	1385700	73813000	68713000	77021000	63335000	76882000	49279000	tr|A5KME8|A5KME8_9FIRM	CBM32.hmm	NA	NA
tr|A7B0N0|A7B0N0_RUMGV F5/8 type C domain protein (Fragment) OS=Ruminococcus gnavus (strain ATCC 29149 / VPI C7-9) OX=411470 GN=RUMGNA_01106 PE=4 SV=1	1827	A7B0N0	A7B0N0	81970000	84149000	63255000	0	2475800	0	0	0	0	0	0	0	0	2330000	0	0	0	0	0	0	0	0	tr|A7B0N0|A7B0N0_RUMGV	CBM32.hmm	NA	NA
tr|Q8A3D9|Q8A3D9_BACTN Carbohydrate-binding protein OS=Bacteroides thetaiotaomicron (strain ATCC 29148 / DSM 2079 / JCM 5827 / CCUG 10774 / NCTC 10582 / VPI-5482 / E50) OX=226186 GN=BT_3015 PE=1 SV=1	5402	Q8A3D9	Q8A3D9	0	0	0	0	0	0	0	0	0	0	0	0	0	0	0	0	0	0	0	0	0	0	tr|Q8A3D9|Q8A3D9_BACTN	CBM32.hmm	NA	NA
tr|B2UQA1|B2UQA1_AKKM8 Coagulation factor 5/8 type domain protein OS=Akkermansia muciniphila (strain ATCC BAA-835 / DSM 22959 / JCM 33894 / BCRC 81048 / CCUG 64013 / CIP 107961 / Muc) OX=349741 GN=Amuc_0803 PE=4 SV=1	3441	B2UQA1	B2UQA1	3433100	4867600	4167600	63273000	69348000	45689000	0	0	0	968520	16660000	17708000	15023000	67413000	66893000	61423000	652270	6079700	0	23894000	16660000	20380000	tr|B2UQA1|B2UQA1_AKKM8	CBM32.hmm;GH123.hmm	NA	NA
tr|Q8A0H1|Q8A0H1_BACTN beta-galactosidase OS=Bacteroides thetaiotaomicron (strain ATCC 29148 / DSM 2079 / JCM 5827 / CCUG 10774 / NCTC 10582 / VPI-5482 / E50) OX=226186 GN=BT_4050 PE=3 SV=1	4983	Q8A0H1;Q5LAH3	Q8A0H1	4061400	39008000	18274000	0	0	6418900	0	0	0	45803000	3080000	0	0	23927000	18418000	20479000	30525000	35683000	28261000	39437000	28157000	36256000	tr|Q8A0H1|Q8A0H1_BACTN	CBM32.hmm;GH2.hmm	K01190	beta-galactosidase [EC:3.2.1.23] NA
tr|Q8A2L2|Q8A2L2_BACTN Beta-galactosidase OS=Bacteroides thetaiotaomicron (strain ATCC 29148 / DSM 2079 / JCM 5827 / CCUG 10774 / NCTC 10582 / VPI-5482 / E50) OX=226186 GN=BT_3293 PE=3 SV=1	5324	Q8A2L2	Q8A2L2	0	15382000	0	0	0	0	0	0	0	14771000	0	0	0	5523600	4815000	3788800	11472000	12632000	12349000	13811000	11942000	15602000	tr|Q8A2L2|Q8A2L2_BACTN	CBM32.hmm;GH2.hmm	K01190	beta-galactosidase [EC:3.2.1.23] NA
tr|A5KRB4|A5KRB4_9FIRM F5/8 type C domain protein OS=[Ruminococcus] torques ATCC 27756 OX=411460 GN=RUMTOR_02806 PE=3 SV=1	1219	A5KRB4	A5KRB4	27778000	39968000	26880000	838490	0	2560600	62442000	43605000	80839000	1149600	38053000	34848000	44389000	2001000	2337300	3311700	24927000	52606000	69884000	21675000	29395000	20097000	tr|A5KRB4|A5KRB4_9FIRM	CBM32.hmm;GH20.hmm	K12373	hexosaminidase [EC:3.2.1.52] NA
tr|B2UQE4|B2UQE4_AKKM8 Coagulation factor 5/8 type domain protein OS=Akkermansia muciniphila (strain ATCC BAA-835 / DSM 22959 / JCM 33894 / BCRC 81048 / CCUG 64013 / CIP 107961 / Muc) OX=349741 GN=Amuc_0846 PE=1 SV=1	3469	B2UQE4;A0A380YRW6	B2UQE4	0	0	0	0	0	0	0	0	0	0	0	0	0	0	0	0	0	0	0	0	0	0	tr|B2UQE4|B2UQE4_AKKM8	CBM32.hmm;GH29.hmm	K01206	alpha-L-fucosidase [EC:3.2.1.51] NA
tr|A5KLL0|A5KLL0_9FIRM Hyalurononglucosaminidase OS=[Ruminococcus] torques ATCC 27756 OX=411460 GN=nagH PE=4 SV=1	500	A5KLL0	A5KLL0	21448000	11284000	4253300	3459900	2707100	5117000	103010000	88225000	110190000	3059100	60149000	46972000	56984000	0	1186300	0	22190000	27929000	27625000	15263000	16549000	16965000	tr|A5KLL0|A5KLL0_9FIRM	CBM32.hmm;GH84.hmm	NA	NA
tr|A5KIV5|A5KIV5_9FIRM BNR/Asp-box repeat protein OS=[Ruminococcus] torques ATCC 27756 OX=411460 GN=RUMTOR_00151 PE=3 SV=1	67	A5KIV5	A5KIV5	2979500	0	0	692960	0	773620	29069000	25984000	26070000	0	6779600	9826900	9329300	0	0	2053200	2223100	1962000	1446100	540940	590190	1204400	tr|A5KIV5|A5KIV5_9FIRM	CBM40.hmm;CE3.hmm;GH33.hmm	K01186	sialidase-1 [EC:3.2.1.18] NA
tr|A7B557|A7B557_RUMGV BNR/Asp-box repeat protein OS=Ruminococcus gnavus (strain ATCC 29149 / VPI C7-9) OX=411470 GN=RUMGNA_02694 PE=1 SV=1	1979	A7B557	A7B557	0	0	0	0	0	0	0	0	0	0	0	0	0	0	0	0	0	0	0	0	0	0	tr|A7B557|A7B557_RUMGV	CBM40.hmm;GH33.hmm	K01186	sialidase-1 [EC:3.2.1.18] NA
tr|A5KPC7|A5KPC7_9FIRM F5/8 type C domain protein OS=[Ruminococcus] torques ATCC 27756 OX=411460 GN=RUMTOR_02111 PE=3 SV=1	882	A5KPC7	A5KPC7	0	0	0	0	0	0	0	0	0	0	0	0	0	0	0	0	0	0	0	0	0	0	tr|A5KPC7|A5KPC7_9FIRM	CBM40.hmm;GH33.hmm;CBM32.hmm	K01186	sialidase-1 [EC:3.2.1.18] NA
tr|A5KMF1|A5KMF1_9FIRM 1,4-alpha-glucan branching enzyme GlgB OS=[Ruminococcus] torques ATCC 27756 OX=411460 GN=glgB PE=3 SV=1	613	A5KMF1;A7B2N3;C0CSH4;C7G5U8;C4Z9I4	A5KMF1	2512100	2592200	3101400	0	0	2805000	49974000	32857000	34455000	2400100	35979000	36118000	42104000	0	0	0	20087000	18755000	19717000	19276000	19516000	23415000	tr|A5KMF1|A5KMF1_9FIRM	CBM48.hmm;GH13_9.hmm	K00700	1,4-alpha-glucan branching enzyme
tr|B2UQB9|B2UQB9_AKKM8 Peptidoglycan-binding LysM OS=Akkermansia muciniphila (strain ATCC BAA-835 / DSM 22959 / JCM 33894 / BCRC 81048 / CCUG 64013 / CIP 107961 / Muc) OX=349741 GN=Amuc_0821 PE=4 SV=1	3454	B2UQB9	B2UQB9	0	0	0	261770000	329130000	335060000	70663000	0	0	0	78475000	37838000	106310000	247710000	217440000	234140000	0	19608000	0	85615000	109970000	100530000	tr|B2UQB9|B2UQB9_AKKM8	CBM50.hmm	NA	NA
tr|B2UKY7|B2UKY7_AKKM8 Glycosyl hydrolase family 98 putative carbohydrate binding module OS=Akkermansia muciniphila (strain ATCC BAA-835 / DSM 22959 / JCM 33894 / BCRC 81048 / CCUG 64013 / CIP 107961 / Muc) OX=349741 GN=Amuc_1438 PE=1 SV=1	2338	B2UKY7	B2UKY7	9587300	1739100	7778000	71945000	63631000	83634000	1234500	2576000	0	1804300	15626000	18912000	21004000	50491000	43001000	57027000	0	0	1189000	17008000	10330000	13862000	tr|B2UKY7|B2UKY7_AKKM8	CBM51.hmm	NA	NA
tr|Q8AA78|Q8AA78_BACTN Prolyl oligopeptidase family protein OS=Bacteroides thetaiotaomicron (strain ATCC 29148 / DSM 2079 / JCM 5827 / CCUG 10774 / NCTC 10582 / VPI-5482 / E50) OX=226186 GN=BT_0587 PE=3 SV=1;tr|A5ZDH6|A5ZDH6_9BACE Peptidase, S9A/B/C family	6235	Q8AA78;A5ZDH6;A6L5L7	Q8AA78;A5ZDH6	14970000	16278000	2709300	4212000	0	0	0	0	0	34449000	0	0	0	12055000	9599200	10966000	23717000	22786000	23562000	35812000	19493000	20061000	tr|Q8AA78|Q8AA78_BACTN	CE1.hmm	K01303	acylaminoacyl-peptidase [EC:3.4.19.1] NA
tr|Q8ABF8|Q8ABF8_BACTN Acetyl esterase (Acetylxylosidase) OS=Bacteroides thetaiotaomicron (strain ATCC 29148 / DSM 2079 / JCM 5827 / CCUG 10774 / NCTC 10582 / VPI-5482 / E50) OX=226186 GN=BT_0152 PE=4 SV=1	6405	Q8ABF8;A5ZGZ6	Q8ABF8	0	0	0	0	0	0	0	0	0	0	0	0	0	0	0	0	0	0	5275300	5540100	0	0	tr|Q8ABF8|Q8ABF8_BACTN	CE1.hmm	K03930	putative tributyrin esterase
sp|Q8A015|LPXZ_BACTN Bifunctional enzyme LpxC/FabZ OS=Bacteroides thetaiotaomicron (strain ATCC 29148 / DSM 2079 / JCM 5827 / CCUG 10774 / NCTC 10582 / VPI-5482 / E50) OX=226186 GN=lpxC/fabZ PE=3 SV=1;tr|A5ZFZ0|A5ZFZ0_9BACE Multifunctional fusion protein O	1349	Q8A015;A5ZFZ0;Q5LH15;A6KWL4	Q8A015;A5ZFZ0	3651700	7085100	7943100	961680	0	0	0	0	0	44003000	3201400	0	0	13856000	6146000	16512000	52003000	52389000	47940000	55798000	45643000	69624000	sp|Q8A015|LPXZ_BACTN	CE11.hmm	K16363;K02372	UDP-3-O-[3-hydroxymyristoyl] N-acetylglucosamine deacetylase;3-hydroxyacyl-[acyl-carrier-protein] dehydratase [EC:4.2.1.59]
tr|B2UNL5|B2UNL5_AKKM8 Multifunctional fusion protein OS=Akkermansia muciniphila (strain ATCC BAA-835 / DSM 22959 / JCM 33894 / BCRC 81048 / CCUG 64013 / CIP 107961 / Muc) OX=349741 GN=lpxC PE=3 SV=1	3015	B2UNL5	B2UNL5	2333000	5759400	5539200	104170000	122050000	85096000	1115600	0	0	0	39207000	39382000	49885000	125740000	134140000	139410000	568890	367040	309230	28409000	44192000	55278000	tr|B2UNL5|B2UNL5_AKKM8	CE11.hmm	K16363;K02372	UDP-3-O-[3-hydroxymyristoyl] N-acetylglucosamine deacetylase;3-hydroxyacyl-[acyl-carrier-protein] dehydratase [EC:4.2.1.59]
tr|B2UN08|B2UN08_AKKM8 Peptidase S15 OS=Akkermansia muciniphila (strain ATCC BAA-835 / DSM 22959 / JCM 33894 / BCRC 81048 / CCUG 64013 / CIP 107961 / Muc) OX=349741 GN=Amuc_1801 PE=4 SV=1	2868	B2UN08;Q5LDG9	B2UN08	4479600	0	3550300	5845500	9746900	11522000	0	0	0	0	0	2707400	2208400	6195200	9769400	5663600	0	0	0	1671200	0	0	tr|B2UN08|B2UN08_AKKM8	CE19.hmm	K06889	uncharacterized protein NA
tr|B2UNI0|B2UNI0_AKKM8 Sialate O-acetylesterase domain-containing protein OS=Akkermansia muciniphila (strain ATCC BAA-835 / DSM 22959 / JCM 33894 / BCRC 81048 / CCUG 64013 / CIP 107961 / Muc) OX=349741 GN=Amuc_0454 PE=4 SV=1	2989	B2UNI0	B2UNI0	0	0	0	15797000	27683000	16919000	0	0	5435200	0	6915500	6648800	7896100	18763000	22668000	17578000	0	0	0	7778800	8846000	10774000	tr|B2UNI0|B2UNI0_AKKM8	CE20.hmm	K05970	sialate O-acetylesterase [EC:3.1.1.53]
tr|Q8AAK7|Q8AAK7_BACTN Sialic acid-specific 9-O-acetylesterase OS=Bacteroides thetaiotaomicron (strain ATCC 29148 / DSM 2079 / JCM 5827 / CCUG 10774 / NCTC 10582 / VPI-5482 / E50) OX=226186 GN=BT_0457 PE=4 SV=1	6284	Q8AAK7	Q8AAK7	0	0	0	0	0	0	0	0	0	0	0	0	0	0	0	0	0	0	0	0	0	0	tr|Q8AAK7|Q8AAK7_BACTN	CE20.hmm	K05970	sialate O-acetylesterase [EC:3.1.1.53]
tr|B2UL49|B2UL49_AKKM8 Polysaccharide deacetylase OS=Akkermansia muciniphila (strain ATCC BAA-835 / DSM 22959 / JCM 33894 / BCRC 81048 / CCUG 64013 / CIP 107961 / Muc) OX=349741 GN=Amuc_1500 PE=4 SV=1	2386	B2UL49	B2UL49	2179300	2428100	0	83695000	147680000	40434000	0	0	5032500	776280	42849000	39415000	24829000	164700000	97687000	146710000	5281000	971500	1167100	39152000	26138000	14789000	tr|B2UL49|B2UL49_AKKM8	CE4.hmm	K22278	peptidoglycan-N-acetylglucosamine deacetylase [EC:3.5.1.104]
tr|B2ULZ2|B2ULZ2_AKKM8 Polysaccharide deacetylase OS=Akkermansia muciniphila (strain ATCC BAA-835 / DSM 22959 / JCM 33894 / BCRC 81048 / CCUG 64013 / CIP 107961 / Muc) OX=349741 GN=Amuc_1616 PE=4 SV=1	2599	B2ULZ2	B2ULZ2	0	0	0	18890000	6199300	9835600	0	0	0	1437900	2447800	2384700	2752000	8667600	11166000	8199000	0	0	1120700	2849300	0	2487500	tr|B2ULZ2|B2ULZ2_AKKM8	CE4.hmm	NA	NA
tr|Q8A2B8|Q8A2B8_BACTN Polysaccharide deacetylase OS=Bacteroides thetaiotaomicron (strain ATCC 29148 / DSM 2079 / JCM 5827 / CCUG 10774 / NCTC 10582 / VPI-5482 / E50) OX=226186 GN=BT_3387 PE=4 SV=1	5272	Q8A2B8	Q8A2B8	0	0	0	0	0	0	0	0	0	0	0	0	0	0	0	0	6026900	3683000	3494400	11315000	3306800	0	tr|Q8A2B8|Q8A2B8_BACTN	CE4.hmm	NA	NA
tr|Q8A2Q9|Q8A2Q9_BACTN Polysaccharide deacetylase OS=Bacteroides thetaiotaomicron (strain ATCC 29148 / DSM 2079 / JCM 5827 / CCUG 10774 / NCTC 10582 / VPI-5482 / E50) OX=226186 GN=BT_3246 PE=4 SV=1;tr|Q5LJ12|Q5LJ12_BACFN Polysaccharide deacetylase OS=Bacte	5343	Q8A2Q9;Q5LJ12;A5ZEX9	Q8A2Q9;Q5LJ12;A5ZEX9	0	0	0	0	0	0	0	0	0	0	0	0	0	0	0	2333900	0	7700300	0	0	3431900	3629800	tr|Q8A2Q9|Q8A2Q9_BACTN	CE4.hmm	K22278	peptidoglycan-N-acetylglucosamine deacetylase [EC:3.5.1.104]
tr|A5KJJ6|A5KJJ6_9FIRM N-acetylglucosamine-6-phosphate deacetylase OS=[Ruminococcus] torques ATCC 27756 OX=411460 GN=nagA PE=3 SV=1	166	A5KJJ6	A5KJJ6	294440000	286130000	304290000	0	0	0	144790000	116650000	133970000	11934000	137720000	125580000	129810000	0	0	0	79802000	91424000	114570000	74314000	84998000	84507000	tr|A5KJJ6|A5KJJ6_9FIRM	CE9.hmm	K01443	N-acetylglucosamine-6-phosphate deacetylase [EC:3.5.1.25]
tr|A7B7X7|A7B7X7_RUMGV N-acetylglucosamine-6-phosphate deacetylase OS=Ruminococcus gnavus (strain ATCC 29149 / VPI C7-9) OX=411470 GN=nagA PE=3 SV=1	2087	A7B7X7	A7B7X7	80482000	106790000	90163000	0	0	0	0	0	0	0	0	0	0	0	0	0	0	0	0	0	0	0	tr|A7B7X7|A7B7X7_RUMGV	CE9.hmm	K01443	N-acetylglucosamine-6-phosphate deacetylase [EC:3.5.1.25]
tr|B0MGE8|B0MGE8_ANACD N-acetylglucosamine-6-phosphate deacetylase OS=Anaerostipes caccae (strain DSM 14662 / CCUG 47493 / JCM 13470 / NCIMB 13811 / L1-92) OX=411490 GN=nagA PE=3 SV=1	2201	B0MGE8	B0MGE8	57362000	0	35743000	0	0	0	0	0	0	0	0	0	0	0	0	0	0	0	0	0	0	19674000	tr|B0MGE8|B0MGE8_ANACD	CE9.hmm	K01443	N-acetylglucosamine-6-phosphate deacetylase [EC:3.5.1.25]
tr|B2UQP5|B2UQP5_AKKM8 N-acetylglucosamine-6-phosphate deacetylase OS=Akkermansia muciniphila (strain ATCC BAA-835 / DSM 22959 / JCM 33894 / BCRC 81048 / CCUG 64013 / CIP 107961 / Muc) OX=349741 GN=Amuc_0948 PE=3 SV=1	3545	B2UQP5	B2UQP5	185990000	202860000	226080000	255950000	350610000	150740000	0	0	0	0	112550000	80814000	144640000	217250000	210580000	263260000	4435700	0	2341100	117590000	124760000	108870000	tr|B2UQP5|B2UQP5_AKKM8	CE9.hmm	K01443	N-acetylglucosamine-6-phosphate deacetylase [EC:3.5.1.25]
tr|C7H1G7|C7H1G7_FAED2 N-acetylglucosamine-6-phosphate deacetylase OS=Faecalibacterium duncaniae (strain DSM 17677 / JCM 31915 / A2-165) OX=411483 GN=nagA PE=3 SV=1	4096	C7H1G7	C7H1G7	188420000	378370000	208380000	0	0	0	0	0	0	0	0	0	0	0	0	45007000	0	0	0	0	0	0	tr|C7H1G7|C7H1G7_FAED2	CE9.hmm	K01443	N-acetylglucosamine-6-phosphate deacetylase [EC:3.5.1.25]
tr|Q8A9Y9|Q8A9Y9_BACTN N-acetylglucosamine-6-phosphate deacetylase OS=Bacteroides thetaiotaomicron (strain ATCC 29148 / DSM 2079 / JCM 5827 / CCUG 10774 / NCTC 10582 / VPI-5482 / E50) OX=226186 GN=BT_0676 PE=3 SV=1;tr|A5ZD71|A5ZD71_9BACE N-acetylglucosamin	6202	Q8A9Y9;A5ZD71	Q8A9Y9;A5ZD71	0	0	0	0	0	0	0	0	0	5281700	0	0	0	0	0	0	0	5449900	0	0	7063100	7139600	tr|Q8A9Y9|Q8A9Y9_BACTN	CE9.hmm	K01443	N-acetylglucosamine-6-phosphate deacetylase [EC:3.5.1.25]
tr|Q8A9Z0|Q8A9Z0_BACTN N-acetylglucosamine-6-phosphate deacetylase OS=Bacteroides thetaiotaomicron (strain ATCC 29148 / DSM 2079 / JCM 5827 / CCUG 10774 / NCTC 10582 / VPI-5482 / E50) OX=226186 GN=BT_0675 PE=3 SV=1;tr|A5ZD72|A5ZD72_9BACE N-acetylglucosamin	6203	Q8A9Z0;A5ZD72	Q8A9Z0;A5ZD72	23344000	28719000	29209000	0	0	0	0	0	0	5255100	0	0	0	0	10467000	7398600	7940600	9113900	7748100	0	11149000	11082000	tr|Q8A9Z0|Q8A9Z0_BACTN	CE9.hmm	K01443	N-acetylglucosamine-6-phosphate deacetylase [EC:3.5.1.25]
tr|A5KIQ7|A5KIQ7_9FIRM Glycosyl hydrolase, family 1 OS=[Ruminococcus] torques ATCC 27756 OX=411460 GN=RUMTOR_00102 PE=3 SV=1	65	A5KIQ7;A7B4U0	A5KIQ7	0	0	0	0	0	0	2671600	0	0	0	0	0	0	0	0	0	0	0	0	0	2640000	0	tr|A5KIQ7|A5KIQ7_9FIRM	GH1.hmm	K01223	6-phospho-beta-glucosidase [EC:3.2.1.86] NA
tr|A5KN03|A5KN03_9FIRM Aryl-phospho-beta-D-glucosidase BglH OS=[Ruminococcus] torques ATCC 27756 OX=411460 GN=bglH PE=3 SV=1	718	A5KN03;B0MC47;C4ZEF0	A5KN03	376440000	392310000	389990000	0	0	0	157560000	190220000	94040000	20104000	107380000	171100000	164740000	0	7440900	0	155620000	149840000	149810000	136900000	139850000	162830000	tr|A5KN03|A5KN03_9FIRM	GH1.hmm	K01223	6-phospho-beta-glucosidase [EC:3.2.1.86] NA
tr|C7H2C8|C7H2C8_FAED2 Glycosyl hydrolase, family 1 OS=Faecalibacterium duncaniae (strain DSM 17677 / JCM 31915 / A2-165) OX=411483 GN=FAEPRAA2165_00425 PE=3 SV=1	4133	C7H2C8	C7H2C8	17977000	15160000	0	0	0	0	0	0	0	0	0	0	0	0	0	0	0	0	0	0	0	0	tr|C7H2C8|C7H2C8_FAED2	GH1.hmm	K01223	6-phospho-beta-glucosidase [EC:3.2.1.86] NA
tr|A5KMX1|A5KMX1_9FIRM Fibronectin type III domain protein OS=[Ruminococcus] torques ATCC 27756 OX=411460 GN=RUMTOR_01594 PE=4 SV=1	711	A5KMX1	A5KMX1	83784000	206210000	102040000	540100	231720	339670	186860000	161520000	178180000	787670	135390000	117920000	162860000	310700	307010	544120	71156000	50802000	66827000	43085000	76284000	55480000	tr|A5KMX1|A5KMX1_9FIRM	GH101.hmm	K17624	endo-alpha-N-acetylgalactosaminidase [EC:3.2.1.97] NA
tr|B2UQG1|B2UQG1_AKKM8 Glycosyl hydrolase family 88 OS=Akkermansia muciniphila (strain ATCC BAA-835 / DSM 22959 / JCM 33894 / BCRC 81048 / CCUG 64013 / CIP 107961 / Muc) OX=349741 GN=Amuc_0863 PE=4 SV=1	3481	B2UQG1	B2UQG1	0	1967300	0	26037000	22003000	21662000	0	0	0	0	1386000	2240000	2987900	18989000	14292000	18001000	0	0	0	2913200	1641400	1397500	tr|B2UQG1|B2UQG1_AKKM8	GH105.hmm	K15532	unsaturated rhamnogalacturonyl hydrolase
sp|B2UL75|G1091_AKKM8 Glycosyl hydrolase family 109 protein 1 OS=Akkermansia muciniphila (strain ATCC BAA-835 / DSM 22959 / JCM 33894 / BCRC 81048 / CCUG 64013 / CIP 107961 / Muc) OX=349741 GN=Amuc_0017 PE=3 SV=1	2404	B2UL75	B2UL75	90352000	110240000	102750000	338520000	491800000	351160000	11396000	3757800	489760	702580	111890000	119730000	127490000	374730000	461800000	362670000	1789800	803980	603760	59329000	70985000	119910000	sp|B2UL75|G1091_AKKM8	GH109.hmm	NA	NA
sp|B2UQL7|G1092_AKKM8 Glycosyl hydrolase family 109 protein 2 OS=Akkermansia muciniphila (strain ATCC BAA-835 / DSM 22959 / JCM 33894 / BCRC 81048 / CCUG 64013 / CIP 107961 / Muc) OX=349741 GN=Amuc_0920 PE=1 SV=1	3520	B2UQL7	B2UQL7	24522000	22825000	25385000	24709000	26937000	21452000	0	0	0	0	13987000	13819000	14942000	22189000	25186000	25010000	1488000	3291500	0	11539000	10883000	9659500	sp|B2UQL7|G1092_AKKM8	GH109.hmm	NA	NA
sp|Q5LGZ0|G1091_BACFN Glycosyl hydrolase family 109 protein 1 OS=Bacteroides fragilis (strain ATCC 25285 / DSM 2151 / CCUG 4856 / JCM 11019 / NCTC 9343 / Onslow) OX=272559 GN=BF0853 PE=1 SV=1	4699	Q5LGZ0	Q5LGZ0	108240000	66073000	108190000	0	0	0	0	0	0	0	0	0	0	0	0	0	0	0	0	0	0	0	sp|Q5LGZ0|G1091_BACFN	GH109.hmm	NA	NA
sp|Q89ZW9|G1092_BACTN Glycosyl hydrolase family 109 protein 2 OS=Bacteroides thetaiotaomicron (strain ATCC 29148 / DSM 2079 / JCM 5827 / CCUG 10774 / NCTC 10582 / VPI-5482 / E50) OX=226186 GN=BT_4252 PE=3 SV=1;tr|A5ZG45|A5ZG45_9BACE Oxidoreductase, NAD-bin	4922	Q89ZW9;A5ZG45	Q89ZW9;A5ZG45	0	0	0	0	0	0	0	0	0	3395400	0	0	0	0	0	0	0	0	2704300	0	0	0	sp|Q89ZW9|G1092_BACTN	GH109.hmm	NA	NA
sp|Q89ZX8|G1091_BACTN Glycosyl hydrolase family 109 protein 1 OS=Bacteroides thetaiotaomicron (strain ATCC 29148 / DSM 2079 / JCM 5827 / CCUG 10774 / NCTC 10582 / VPI-5482 / E50) OX=226186 GN=BT_4243 PE=3 SV=1	4929	Q89ZX8;A5ZBM5;A6KX96	Q89ZX8	31874000	179030000	119910000	1345500	0	0	5844600	0	0	165940000	8271500	0	0	63826000	43934000	54088000	244810000	217220000	171440000	141330000	106360000	115850000	sp|Q89ZX8|G1091_BACTN	GH109.hmm	NA	NA
tr|A5KKM1|A5KKM1_9FIRM Oxidoreductase, NAD-binding domain protein OS=[Ruminococcus] torques ATCC 27756 OX=411460 GN=RUMTOR_00774 PE=4 SV=1	329	A5KKM1	A5KKM1	0	0	0	0	0	0	2745000	4244300	4174200	0	0	0	3467400	0	0	0	3020200	0	0	0	0	0	tr|A5KKM1|A5KKM1_9FIRM	GH109.hmm	NA	NA
tr|A5ZG23|A5ZG23_9BACE Oxidoreductase, NAD-binding domain protein OS=Bacteroides caccae ATCC 43185 OX=411901 GN=BACCAC_01839 PE=4 SV=1	1353	A5ZG23	A5ZG23	36419000	61069000	37797000	0	0	0	0	0	0	0	0	0	0	0	0	0	0	0	0	0	0	0	tr|A5ZG23|A5ZG23_9BACE	GH109.hmm	NA	NA
tr|B2UMK9|B2UMK9_AKKM8 Cytidyltransferase-related domain protein OS=Akkermansia muciniphila (strain ATCC BAA-835 / DSM 22959 / JCM 33894 / BCRC 81048 / CCUG 64013 / CIP 107961 / Muc) OX=349741 GN=Amuc_1747 PE=4 SV=1	2746	B2UMK9	B2UMK9	0	0	0	8144000	10769000	7179100	0	0	0	0	0	0	3784200	6833100	8038200	7939200	0	0	0	0	0	0	tr|B2UMK9|B2UMK9_AKKM8	GH109.hmm	K00980	glycerol-3-phosphate cytidylyltransferase [EC:2.7.7.39]
tr|Q8A236|Q8A236_BACTN Dehydrogenase OS=Bacteroides thetaiotaomicron (strain ATCC 29148 / DSM 2079 / JCM 5827 / CCUG 10774 / NCTC 10582 / VPI-5482 / E50) OX=226186 GN=BT_3470 PE=4 SV=1	5229	Q8A236	Q8A236	0	7146000	0	0	2318700	0	0	0	0	46890000	4654200	0	1472100	10439000	6239700	9720500	28649000	34631000	48964000	30331000	36389000	47729000	tr|Q8A236|Q8A236_BACTN	GH109.hmm	NA	NA
tr|Q8A5T0|Q8A5T0_BACTN Dehydrogenase OS=Bacteroides thetaiotaomicron (strain ATCC 29148 / DSM 2079 / JCM 5827 / CCUG 10774 / NCTC 10582 / VPI-5482 / E50) OX=226186 GN=BT_2158 PE=4 SV=1;tr|Q89ZC9|Q89ZC9_BACTN Dehydrogenase OS=Bacteroides thetaiotaomicron (s	5657	Q8A5T0;Q89ZC9;A5ZJF0	Q8A5T0;Q89ZC9	26869000	5337800	4773000	0	294270	0	0	0	0	66135000	3242100	0	0	28687000	26140000	25419000	39240000	46099000	42407000	28320000	30755000	42561000	tr|Q8A5T0|Q8A5T0_BACTN	GH109.hmm	NA	NA
sp|B2UL12|GLAA_AKKM8 Alpha-1,3-galactosidase A OS=Akkermansia muciniphila (strain ATCC BAA-835 / DSM 22959 / JCM 33894 / BCRC 81048 / CCUG 64013 / CIP 107961 / Muc) OX=349741 GN=glaA PE=3 SV=1	2356	B2UL12	B2UL12	0	0	0	9354400	6745600	11555000	0	0	0	0	0	0	2485700	7408800	5408900	6125800	0	0	0	2499800	2005100	0	sp|B2UL12|GLAA_AKKM8	GH110.hmm	NA	NA
sp|Q89ZX0|GLAB_BACTN Alpha-1,3-galactosidase B OS=Bacteroides thetaiotaomicron (strain ATCC 29148 / DSM 2079 / JCM 5827 / CCUG 10774 / NCTC 10582 / VPI-5482 / E50) OX=226186 GN=glaB PE=3 SV=1	4923	Q89ZX0;A5ZG37	Q89ZX0	0	0	0	0	0	0	0	0	0	11135000	0	0	0	8584100	0	4546100	8432600	9021600	8844400	15417000	8599000	12340000	sp|Q89ZX0|GLAB_BACTN	GH110.hmm	NA	NA
sp|B2UNU8|GLAB_AKKM8 Alpha-1,3-galactosidase B OS=Akkermansia muciniphila (strain ATCC BAA-835 / DSM 22959 / JCM 33894 / BCRC 81048 / CCUG 64013 / CIP 107961 / Muc) OX=349741 GN=glaB PE=3 SV=1	3066	B2UNU8	B2UNU8	948110	676410	0	55961000	69558000	38303000	995830	1751000	947410	5513000	12309000	10697000	10737000	61022000	45800000	46324000	2044800	976970	1392300	8080200	8945100	8883300	sp|B2UNU8|GLAB_AKKM8	GH110.hmm;CBM51.hmm	NA	NA
tr|A5KPF7|A5KPF7_9FIRM 1,3-beta-galactosyl-N-acetylhexosamine phosphorylase OS=[Ruminococcus] torques ATCC 27756 OX=411460 GN=gnpA PE=4 SV=1	899	A5KPF7	A5KPF7	84779000	73043000	76357000	0	0	172900	211450000	227920000	211290000	201730	188890000	191630000	226600000	1047400	781790	403100	141850000	142830000	108450000	136610000	147080000	165660000	tr|A5KPF7|A5KPF7_9FIRM	GH112.hmm	K15533	1,3-beta-galactosyl-N-acetylhexosamine phosphorylase [EC:2.4.1.211]
tr|A7B0Y8|A7B0Y8_RUMGV 1,3-beta-galactosyl-N-acetylhexosamine phosphorylase OS=Ruminococcus gnavus (strain ATCC 29149 / VPI C7-9) OX=411470 GN=gnpA PE=4 SV=1	1832	A7B0Y8	A7B0Y8	22501000	50847000	43366000	0	0	13994000	0	0	0	0	0	0	0	0	0	0	0	0	0	0	0	0	tr|A7B0Y8|A7B0Y8_RUMGV	GH112.hmm	K15533	1,3-beta-galactosyl-N-acetylhexosamine phosphorylase [EC:2.4.1.211]
tr|C7H602|C7H602_FAED2 1,3-beta-galactosyl-N-acetylhexosamine phosphorylase OS=Faecalibacterium duncaniae (strain DSM 17677 / JCM 31915 / A2-165) OX=411483 GN=gnpA PE=4 SV=1	4280	C7H602	C7H602	100440000	0	89917000	0	0	0	0	0	0	0	0	0	0	0	0	0	0	0	0	0	0	0	tr|C7H602|C7H602_FAED2	GH112.hmm	K15533	1,3-beta-galactosyl-N-acetylhexosamine phosphorylase [EC:2.4.1.211]
tr|A5KNY9|A5KNY9_9FIRM LPXTG-motif cell wall anchor domain protein OS=[Ruminococcus] torques ATCC 27756 OX=411460 GN=RUMTOR_01966 PE=4 SV=1	847	A5KNY9	A5KNY9	140240000	102700000	87631000	1018100	654670	1016200	163120000	108320000	156890000	383410	78530000	69346000	134680000	923470	0	0	108740000	83118000	112670000	42130000	82373000	87598000	tr|A5KNY9|A5KNY9_9FIRM	GH123.hmm	NA	NA
tr|Q8A452|Q8A452_BACTN Neuramindase-like protein OS=Bacteroides thetaiotaomicron (strain ATCC 29148 / DSM 2079 / JCM 5827 / CCUG 10774 / NCTC 10582 / VPI-5482 / E50) OX=226186 GN=BT_2751 PE=4 SV=1	5477	Q8A452;A5ZBE5;Q5L880	Q8A452	0	8559500	0	0	0	0	0	0	0	27563000	0	0	0	14081000	11130000	15018000	25889000	27373000	26845000	29612000	24712000	31460000	tr|Q8A452|Q8A452_BACTN	GH123.hmm	NA	NA
tr|A5KLV7|A5KLV7_9FIRM GDSL-like protein OS=[Ruminococcus] torques ATCC 27756 OX=411460 GN=RUMTOR_01211 PE=3 SV=1	546	A5KLV7	A5KLV7	5791400	4680300	5345400	0	0	1515500	37854000	23179000	22461000	0	24788000	11628000	26171000	0	0	2999600	1114200	4004600	5078700	2218800	2520600	4778700	tr|A5KLV7|A5KLV7_9FIRM	GH123.hmm;GH33.hmm	NA	NA
tr|Q8A185|Q8A185_BACTN Glycoside hydrolase family 125 protein OS=Bacteroides thetaiotaomicron (strain ATCC 29148 / DSM 2079 / JCM 5827 / CCUG 10774 / NCTC 10582 / VPI-5482 / E50) OX=226186 GN=BT_3781 PE=1 SV=1	5121	Q8A185	Q8A185	13072000	3651300	24776000	0	0	0	0	0	3377200	35938000	5481800	22155000	3216200	15371000	12102000	13556000	36090000	16673000	28190000	22111000	19461000	22978000	tr|Q8A185|Q8A185_BACTN	GH125.hmm	K09704	uncharacterized protein NA
tr|Q8A4G7|Q8A4G7_BACTN Glycoside hydrolase family 125 protein OS=Bacteroides thetaiotaomicron (strain ATCC 29148 / DSM 2079 / JCM 5827 / CCUG 10774 / NCTC 10582 / VPI-5482 / E50) OX=226186 GN=BT_2632 PE=4 SV=1	5527	Q8A4G7;Q5LIF4	Q8A4G7	0	0	0	0	0	0	0	0	0	0	0	0	0	0	0	0	0	6587400	6123200	0	6636300	0	tr|Q8A4G7|Q8A4G7_BACTN	GH125.hmm	K09704	uncharacterized protein NA
tr|A5KKJ8|A5KKJ8_9FIRM Putative glycogen debranching enzyme GlgX OS=[Ruminococcus] torques ATCC 27756 OX=411460 GN=RUMTOR_00751 PE=4 SV=1	314	A5KKJ8	A5KKJ8	0	0	0	0	0	0	4861200	4420500	4393500	0	0	4979600	5467300	0	0	0	3770800	4130100	3380300	3670400	0	4925900	tr|A5KKJ8|A5KKJ8_9FIRM	GH13_11.hmm	NA	NA
tr|Q89YP2|Q89YP2_BACTN Pullulanase OS=Bacteroides thetaiotaomicron (strain ATCC 29148 / DSM 2079 / JCM 5827 / CCUG 10774 / NCTC 10582 / VPI-5482 / E50) OX=226186 GN=BT_4689 PE=4 SV=1	4751	Q89YP2	Q89YP2	0	0	0	0	0	0	0	0	0	82459000	0	0	0	25950000	22782000	22799000	21529000	13872000	23096000	9895000	20085000	8824900	tr|Q89YP2|Q89YP2_BACTN	GH13_14.hmm	K01200	pullulanase [EC:3.2.1.41] NA
tr|Q8A762|Q8A762_BACTN Pullulanase OS=Bacteroides thetaiotaomicron (strain ATCC 29148 / DSM 2079 / JCM 5827 / CCUG 10774 / NCTC 10582 / VPI-5482 / E50) OX=226186 GN=BT_1663 PE=4 SV=1	5839	Q8A762;A5ZIV1;A6L4Q7;Q5LAS8	Q8A762	0	0	0	0	0	0	0	0	0	3642500	0	0	0	0	0	0	3545200	0	0	0	0	0	tr|Q8A762|Q8A762_BACTN	GH13_14.hmm	K01200	pullulanase [EC:3.2.1.41] NA
tr|A5KQM6|A5KQM6_9FIRM Alpha amylase, catalytic domain protein OS=[Ruminococcus] torques ATCC 27756 OX=411460 GN=RUMTOR_02566 PE=4 SV=1	1112	A5KQM6;C7G758;A7B5Q8	A5KQM6	0	3511500	0	0	0	0	12622000	15845000	17335000	0	14908000	8791200	16565000	0	0	3818700	6334200	4992300	7222500	5361300	0	6379300	tr|A5KQM6|A5KQM6_9FIRM	GH13_20.hmm	NA	NA
tr|A5KK17|A5KK17_9FIRM Alpha amylase, catalytic domain protein OS=[Ruminococcus] torques ATCC 27756 OX=411460 GN=RUMTOR_00566 PE=3 SV=1	217	A5KK17;C0CKC2	A5KK17	0	0	0	0	0	0	13505000	12310000	12234000	0	7210000	0	5208600	0	0	0	5232400	3881200	4808600	4476700	3264400	0	tr|A5KK17|A5KK17_9FIRM	GH13_31.hmm	K01182	oligo-1,6-glucosidase [EC:3.2.1.10] NA
sp|Q8A1G3|SUSG_BACTN Alpha-amylase SusG OS=Bacteroides thetaiotaomicron (strain ATCC 29148 / DSM 2079 / JCM 5827 / CCUG 10774 / NCTC 10582 / VPI-5482 / E50) OX=226186 GN=susG PE=1 SV=1	5169	Q8A1G3	Q8A1G3	0	0	0	0	0	0	0	0	0	0	0	0	0	0	0	0	3692100	3894500	3391400	4148400	4773200	5202600	sp|Q8A1G3|SUSG_BACTN	GH13_36.hmm	NA	NA
tr|B2UM13|B2UM13_AKKM8 Alpha amylase catalytic region OS=Akkermansia muciniphila (strain ATCC BAA-835 / DSM 22959 / JCM 33894 / BCRC 81048 / CCUG 64013 / CIP 107961 / Muc) OX=349741 GN=Amuc_1637 PE=4 SV=1	2616	B2UM13	B2UM13	6537300	2835200	3753500	16836000	19718000	19469000	824320	0	663390	0	4738100	0	6508800	12921000	34573000	21139000	0	0	0	6993100	3063300	3022100	tr|B2UM13|B2UM13_AKKM8	GH13_38.hmm	NA	NA
tr|Q8A9P2|Q8A9P2_BACTN Alpha-amylase 3 OS=Bacteroides thetaiotaomicron (strain ATCC 29148 / DSM 2079 / JCM 5827 / CCUG 10774 / NCTC 10582 / VPI-5482 / E50) OX=226186 GN=BT_0773 PE=4 SV=1	6163	Q8A9P2;Q5LCX8;A6L7D0	Q8A9P2	8122900	4320400	13037000	0	0	0	0	0	0	13918000	6147900	0	0	3923900	2607900	3328900	12229000	11186000	11051000	12921000	11761000	10616000	tr|Q8A9P2|Q8A9P2_BACTN	GH13_38.hmm	NA	NA
tr|A5KMK0|A5KMK0_9FIRM Alpha amylase, catalytic domain protein OS=[Ruminococcus] torques ATCC 27756 OX=411460 GN=RUMTOR_01473 PE=4 SV=1	644	A5KMK0;A7B668;C7G8H6	A5KMK0	0	0	0	0	0	0	5746500	11112000	7251800	0	7254400	0	7835000	0	0	0	5961600	5041300	5364100	3084800	3356800	4586900	tr|A5KMK0|A5KMK0_9FIRM	GH13_39.hmm;CBM34.hmm	NA	NA
tr|B2UN19|B2UN19_AKKM8 Alpha amylase catalytic region OS=Akkermansia muciniphila (strain ATCC BAA-835 / DSM 22959 / JCM 33894 / BCRC 81048 / CCUG 64013 / CIP 107961 / Muc) OX=349741 GN=Amuc_1812 PE=3 SV=1	2875	B2UN19	B2UN19	0	0	0	40293000	35675000	40110000	0	0	0	0	16864000	8947700	17149000	56467000	49782000	58223000	0	0	0	5657700	6779500	2972600	tr|B2UN19|B2UN19_AKKM8	GH13_5.hmm	K01176	alpha-amylase [EC:3.2.1.1] NA
tr|Q89YP1|Q89YP1_BACTN Alpha-amylase OS=Bacteroides thetaiotaomicron (strain ATCC 29148 / DSM 2079 / JCM 5827 / CCUG 10774 / NCTC 10582 / VPI-5482 / E50) OX=226186 GN=BT_4690 PE=3 SV=1	4750	Q89YP1;Q5LAX9	Q89YP1	7371500	3571600	19409000	0	0	0	0	0	0	96228000	4655800	0	0	36647000	42960000	40633000	38811000	27934000	32678000	28227000	32141000	18881000	tr|Q89YP1|Q89YP1_BACTN	GH13_5.hmm	K01176	alpha-amylase [EC:3.2.1.1] NA
tr|B2UML3|B2UML3_AKKM8 1,4-alpha-glucan branching enzyme OS=Akkermansia muciniphila (strain ATCC BAA-835 / DSM 22959 / JCM 33894 / BCRC 81048 / CCUG 64013 / CIP 107961 / Muc) OX=349741 GN=Amuc_1751 PE=3 SV=1	2749	B2UML3	B2UML3	0	0	0	40118000	29865000	44095000	0	0	0	3372200	11400000	6497800	12577000	33528000	28061000	28492000	1237300	0	2373400	9741200	7936000	9939800	tr|B2UML3|B2UML3_AKKM8	GH13_8.hmm	K00700	1,4-alpha-glucan branching enzyme
tr|Q8A9P4|Q8A9P4_BACTN 1,4-alpha-glucan branching enzyme OS=Bacteroides thetaiotaomicron (strain ATCC 29148 / DSM 2079 / JCM 5827 / CCUG 10774 / NCTC 10582 / VPI-5482 / E50) OX=226186 GN=BT_0771 PE=3 SV=1;tr|A5ZCS0|A5ZCS0_9BACE 1,4-alpha-glucan branching e	6165	Q8A9P4;A5ZCS0;Q5LCX9;A6L5I4	Q8A9P4;A5ZCS0	5120000	12663000	4206100	0	0	0	0	0	0	75029000	6824400	0	1193900	29263000	21397000	28393000	81890000	57381000	82314000	67255000	60453000	104580000	tr|Q8A9P4|Q8A9P4_BACTN	GH13_8.hmm	K00700	1,4-alpha-glucan branching enzyme
sp|Q8A8Y4|BMAGP_BACTN 1,4-beta-mannosyl-N-acetylglucosamine phosphorylase OS=Bacteroides thetaiotaomicron (strain ATCC 29148 / DSM 2079 / JCM 5827 / CCUG 10774 / NCTC 10582 / VPI-5482 / E50) OX=226186 GN=BT_1033 PE=1 SV=1	6076	Q8A8Y4	Q8A8Y4	34451000	68099000	50745000	0	0	0	0	0	793170	41170000	15234000	0	0	28719000	17260000	25542000	60200000	60464000	39924000	58303000	58783000	68446000	sp|Q8A8Y4|BMAGP_BACTN	GH130_2.hmm	K18785	beta-1,4-mannooligosaccharide/beta-1,4-mannosyl-N-acetylglucosamine phosphorylase [EC:2.4.1.319
tr|A5ZC94|A5ZC94_9BACE Glycosidase OS=Bacteroides caccae ATCC 43185 OX=411901 GN=BACCAC_00485 PE=3 SV=1	1273	A5ZC94	A5ZC94	0	18882000	0	0	0	0	0	0	0	16108000	0	0	0	0	0	0	0	6612000	0	9918800	0	0	tr|A5ZC94|A5ZC94_9BACE	GH130_2.hmm	K18785	beta-1,4-mannooligosaccharide/beta-1,4-mannosyl-N-acetylglucosamine phosphorylase [EC:2.4.1.319
tr|A6KY06|A6KY06_PHOV8 Glycosidase OS=Phocaeicola vulgatus (strain ATCC 8482 / DSM 1447 / JCM 5826 / CCUG 4940 / NBRC 14291 / NCTC 11154) OX=435590 GN=BVU_0612 PE=3 SV=1	1563	A6KY06	A6KY06	16622000	19829000	24737000	0	0	0	0	0	0	0	0	0	0	0	0	0	0	0	0	0	0	0	tr|A6KY06|A6KY06_PHOV8	GH130_2.hmm	K18785	beta-1,4-mannooligosaccharide/beta-1,4-mannosyl-N-acetylglucosamine phosphorylase [EC:2.4.1.319
tr|Q5LFR0|Q5LFR0_BACFN Glycosidase related protein OS=Bacteroides fragilis (strain ATCC 25285 / DSM 2151 / CCUG 4856 / JCM 11019 / NCTC 9343 / Onslow) OX=272559 GN=BF9343_1252 PE=3 SV=1	4679	Q5LFR0	Q5LFR0	0	0	0	0	0	0	0	0	0	0	0	0	0	0	0	0	0	0	0	0	0	0	tr|Q5LFR0|Q5LFR0_BACFN	GH130_2.hmm	K18785	beta-1,4-mannooligosaccharide/beta-1,4-mannosyl-N-acetylglucosamine phosphorylase [EC:2.4.1.319
tr|Q8A186|Q8A186_BACTN Glycosidase, PH117-related OS=Bacteroides thetaiotaomicron (strain ATCC 29148 / DSM 2079 / JCM 5827 / CCUG 10774 / NCTC 10582 / VPI-5482 / E50) OX=226186 GN=BT_3780 PE=1 SV=1	5122	Q8A186	Q8A186	56861000	26273000	44491000	0	0	0	0	0	0	30210000	0	0	0	15874000	14964000	15975000	26104000	26120000	24739000	18136000	22909000	17950000	tr|Q8A186|Q8A186_BACTN	GH130_3.hmm	K21065	beta-1,2-mannosidase [EC:3.2.1.197] NA
tr|A6L410|A6L410_PHOV8 4-alpha-glucanotransferase OS=Phocaeicola vulgatus (strain ATCC 8482 / DSM 1447 / JCM 5826 / CCUG 4940 / NBRC 14291 / NCTC 11154) OX=435590 GN=BVU_2774 PE=4 SV=1	1669	A6L410	A6L410	0	0	0	0	0	0	0	0	0	0	0	0	0	0	0	0	0	0	0	0	0	0	tr|A6L410|A6L410_PHOV8	GH133.hmm	NA	NA
tr|Q89ZS3|Q89ZS3_BACTN Glycogen debranching enzyme-related protein (4-alpha-glucanotransferase) OS=Bacteroides thetaiotaomicron (strain ATCC 29148 / DSM 2079 / JCM 5827 / CCUG 10774 / NCTC 10582 / VPI-5482 / E50) OX=226186 GN=BT_4303 PE=4 SV=1	4904	Q89ZS3;A5ZG73;Q5LGS6	Q89ZS3	8024000	9923000	13263000	0	0	0	0	0	0	66412000	3369500	0	0	33531000	29100000	27794000	57919000	56308000	51382000	59078000	44667000	59370000	tr|Q89ZS3|Q89ZS3_BACTN	GH133.hmm	NA	NA
tr|A5KIY5|A5KIY5_9FIRM Fibronectin type III domain protein OS=[Ruminococcus] torques ATCC 27756 OX=411460 GN=RUMTOR_00181 PE=4 SV=1	77	A5KIY5	A5KIY5	51612000	83739000	63461000	1359800	1132700	1398100	34567000	36835000	51134000	3699900	47007000	39824000	34714000	0	1336100	0	17306000	12952000	15869000	11869000	22345000	13425000	tr|A5KIY5|A5KIY5_9FIRM	GH136.hmm	NA	NA
tr|Q8A1U2|Q8A1U2_BACTN Glycoamylase-like domain-containing protein OS=Bacteroides thetaiotaomicron (strain ATCC 29148 / DSM 2079 / JCM 5827 / CCUG 10774 / NCTC 10582 / VPI-5482 / E50) OX=226186 GN=BT_3566 PE=4 SV=1;tr|A5ZKV7|A5ZKV7_9BACE Glycoamylase-like	5206	Q8A1U2;A5ZKV7;Q5LIB7	Q8A1U2;A5ZKV7	0	0	0	0	0	0	0	0	0	116730000	0	0	0	37837000	32588000	29687000	35805000	19662000	22517000	17186000	21064000	16955000	tr|Q8A1U2|Q8A1U2_BACTN	GH144.hmm	NA	NA
tr|A6KXR0|A6KXR0_PHOV8 DUF2264 domain-containing protein OS=Phocaeicola vulgatus (strain ATCC 8482 / DSM 1447 / JCM 5826 / CCUG 4940 / NBRC 14291 / NCTC 11154) OX=435590 GN=BVU_0514 PE=4 SV=1	1558	A6KXR0	A6KXR0	0	0	0	0	0	0	0	0	0	16689000	0	0	0	0	0	0	78572000	0	0	0	0	0	tr|A6KXR0|A6KXR0_PHOV8	GH154.hmm;GH105.hmm	K15532	unsaturated rhamnogalacturonyl hydrolase
tr|B2UPN9|B2UPN9_AKKM8 Glycoside hydrolase family 16 OS=Akkermansia muciniphila (strain ATCC BAA-835 / DSM 22959 / JCM 33894 / BCRC 81048 / CCUG 64013 / CIP 107961 / Muc) OX=349741 GN=Amuc_2108 PE=4 SV=1	3276	B2UPN9	B2UPN9	24703000	29057000	35467000	28049000	28383000	40336000	0	0	0	0	0	18820000	27473000	30796000	35291000	19149000	0	0	0	17032000	18383000	14570000	tr|B2UPN9|B2UPN9_AKKM8	GH16_3.hmm	NA	NA
tr|B2UQ26|B2UQ26_AKKM8 Glucan endo-1,3-beta-D-glucosidase OS=Akkermansia muciniphila (strain ATCC BAA-835 / DSM 22959 / JCM 33894 / BCRC 81048 / CCUG 64013 / CIP 107961 / Muc) OX=349741 GN=Amuc_0724 PE=4 SV=1	3391	B2UQ26	B2UQ26	6046800	7689400	4824200	70470000	83101000	66400000	0	0	0	0	28019000	30265000	39279000	80342000	74191000	72178000	0	0	0	40145000	37211000	43243000	tr|B2UQ26|B2UQ26_AKKM8	GH16_3.hmm	NA	NA
tr|B2UQH3|B2UQH3_AKKM8 Glycoside hydrolase family 16 OS=Akkermansia muciniphila (strain ATCC BAA-835 / DSM 22959 / JCM 33894 / BCRC 81048 / CCUG 64013 / CIP 107961 / Muc) OX=349741 GN=Amuc_0875 PE=4 SV=1	3491	B2UQH3;Q8A1H8;A5ZK01	B2UQH3	9182200	7691800	9881500	17267000	23528000	19292000	0	0	0	0	10979000	10618000	11891000	18171000	19896000	19161000	0	0	0	9125500	9197300	7263900	tr|B2UQH3|B2UQH3_AKKM8	GH16_3.hmm	NA	NA
tr|Q5LAR4|Q5LAR4_BACFN Endo-beta-galactosidase OS=Bacteroides fragilis (strain ATCC 25285 / DSM 2151 / CCUG 4856 / JCM 11019 / NCTC 9343 / Onslow) OX=272559 GN=bglA_1 PE=3 SV=1	4586	Q5LAR4	Q5LAR4	192250000	71605000	153640000	0	0	0	0	0	0	0	0	0	0	0	0	0	0	0	0	0	0	0	tr|Q5LAR4|Q5LAR4_BACFN	GH16_3.hmm	NA	NA
tr|Q8A3Y0|Q8A3Y0_BACTN Beta-glucanase OS=Bacteroides thetaiotaomicron (strain ATCC 29148 / DSM 2079 / JCM 5827 / CCUG 10774 / NCTC 10582 / VPI-5482 / E50) OX=226186 GN=BT_2824 PE=3 SV=1	5442	Q8A3Y0	Q8A3Y0	0	0	0	0	0	0	0	0	0	16685000	0	0	0	12184000	10126000	10485000	7816000	5350300	21461000	12233000	9827600	12256000	tr|Q8A3Y0|Q8A3Y0_BACTN	GH16_3.hmm	NA	NA
tr|Q8A8Y2|Q8A8Y2_BACTN Coagulation factor 5/8 type, C-terminal OS=Bacteroides thetaiotaomicron (strain ATCC 29148 / DSM 2079 / JCM 5827 / CCUG 10774 / NCTC 10582 / VPI-5482 / E50) OX=226186 GN=BT_1035 PE=4 SV=1	6075	Q8A8Y2;A6KY08	Q8A8Y2	0	0	0	0	0	0	0	0	0	6809400	0	0	0	3505800	3675200	2567700	6715100	5553000	6350300	7193900	8391600	6452600	tr|Q8A8Y2|Q8A8Y2_BACTN	GH163.hmm	NA	NA
tr|B2URK0|B2URK0_AKKM8 Glycoside hydrolase family 37 OS=Akkermansia muciniphila (strain ATCC BAA-835 / DSM 22959 / JCM 33894 / BCRC 81048 / CCUG 64013 / CIP 107961 / Muc) OX=349741 GN=Amuc_1260 PE=4 SV=1	3747	B2URK0	B2URK0	0	0	0	2904700	2814200	0	0	0	0	0	0	0	0	0	0	3079900	0	0	0	2498300	0	0	tr|B2URK0|B2URK0_AKKM8	GH175.hmm	NA	NA
tr|B0MFP2|B0MFP2_ANACD Oxidoreductase, NAD-binding domain protein OS=Anaerostipes caccae (strain DSM 14662 / CCUG 47493 / JCM 13470 / NCIMB 13811 / L1-92) OX=411490 GN=ANACAC_02141 PE=4 SV=1	2186	B0MFP2	B0MFP2	78128000	81190000	169850000	0	0	0	0	0	0	0	0	0	0	0	0	0	0	0	0	0	0	11193000	tr|B0MFP2|B0MFP2_ANACD	GH177.hmm	K00010	myo-inositol 2-dehydrogenase /
tr|B2UPU5|B2UPU5_AKKM8 Oxidoreductase domain protein OS=Akkermansia muciniphila (strain ATCC BAA-835 / DSM 22959 / JCM 33894 / BCRC 81048 / CCUG 64013 / CIP 107961 / Muc) OX=349741 GN=Amuc_2166 PE=4 SV=1	3324	B2UPU5	B2UPU5	0	0	0	21082000	23169000	19236000	1930600	0	0	0	12701000	8826300	16648000	28267000	23585000	45918000	0	0	1987200	12916000	10862000	11865000	tr|B2UPU5|B2UPU5_AKKM8	GH177.hmm	NA	NA
tr|B2URF6|B2URF6_AKKM8 Oxidoreductase domain protein OS=Akkermansia muciniphila (strain ATCC BAA-835 / DSM 22959 / JCM 33894 / BCRC 81048 / CCUG 64013 / CIP 107961 / Muc) OX=349741 GN=Amuc_1216 PE=4 SV=1	3710	B2URF6	B2URF6	0	0	0	8867400	9893900	10674000	0	0	0	0	0	0	4379600	8783000	8657100	0	0	0	0	0	0	0	tr|B2URF6|B2URF6_AKKM8	GH177.hmm	NA	NA
tr|Q8A1S8|Q8A1S8_BACTN Dehydrogenase OS=Bacteroides thetaiotaomicron (strain ATCC 29148 / DSM 2079 / JCM 5827 / CCUG 10774 / NCTC 10582 / VPI-5482 / E50) OX=226186 GN=BT_3581 PE=3 SV=1	5198	Q8A1S8	Q8A1S8	0	0	0	0	0	0	0	0	0	0	0	0	0	0	0	1858300	6052700	0	0	0	0	0	tr|Q8A1S8|Q8A1S8_BACTN	GH177.hmm	NA	NA
tr|A5KQX3|A5KQX3_9FIRM SH3 domain protein OS=[Ruminococcus] torques ATCC 27756 OX=411460 GN=RUMTOR_02665 PE=4 SV=1	1166	A5KQX3	A5KQX3	0	0	0	0	0	0	18671000	12841000	19987000	0	15010000	7188900	14940000	0	0	0	6052200	5537500	6453600	5768300	5978600	5273100	tr|A5KQX3|A5KQX3_9FIRM	GH18.hmm	NA	NA
tr|B2UPU3|B2UPU3_AKKM8 Glycoside hydrolase family 18 OS=Akkermansia muciniphila (strain ATCC BAA-835 / DSM 22959 / JCM 33894 / BCRC 81048 / CCUG 64013 / CIP 107961 / Muc) OX=349741 GN=Amuc_2164 PE=3 SV=1	3322	B2UPU3	B2UPU3	0	0	0	7405800	6518600	7785300	0	0	0	6072400	0	3891200	0	6900800	7373500	6203900	0	0	4986700	0	0	0	tr|B2UPU3|B2UPU3_AKKM8	GH18.hmm	NA	NA
tr|Q8A793|Q8A793_BACTN Chitinase OS=Bacteroides thetaiotaomicron (strain ATCC 29148 / DSM 2079 / JCM 5827 / CCUG 10774 / NCTC 10582 / VPI-5482 / E50) OX=226186 GN=BT_1632 PE=4 SV=1	5847	Q8A793	Q8A793	0	0	0	0	0	0	0	0	0	0	0	0	0	0	0	0	0	0	0	0	0	0	tr|Q8A793|Q8A793_BACTN	GH18.hmm	NA	NA
tr|Q8A889|Q8A889_BACTN Endo-beta-N-acetylglucosaminidase OS=Bacteroides thetaiotaomicron (strain ATCC 29148 / DSM 2079 / JCM 5827 / CCUG 10774 / NCTC 10582 / VPI-5482 / E50) OX=226186 GN=BT_1285 PE=3 SV=1	5985	Q8A889	Q8A889	32522000	21719000	34139000	0	0	0	0	0	0	11598000	0	2123200	0	0	4240000	4805600	32320000	34353000	28328000	29114000	26828000	22526000	tr|Q8A889|Q8A889_BACTN	GH18.hmm	NA	NA
tr|B2ULI1|B2ULI1_AKKM8 Sialidase domain-containing protein OS=Akkermansia muciniphila (strain ATCC BAA-835 / DSM 22959 / JCM 33894 / BCRC 81048 / CCUG 64013 / CIP 107961 / Muc) OX=349741 GN=Amuc_1547 PE=1 SV=1	2481	B2ULI1	B2ULI1	0	0	0	0	0	0	0	0	0	0	0	0	0	0	0	0	0	0	0	0	0	0	tr|B2ULI1|B2ULI1_AKKM8	GH181.hmm	NA	NA
tr|Q8A3Q5|Q8A3Q5_BACTN Uncharacterized protein OS=Bacteroides thetaiotaomicron (strain ATCC 29148 / DSM 2079 / JCM 5827 / CCUG 10774 / NCTC 10582 / VPI-5482 / E50) OX=226186 GN=BT_2899 PE=4 SV=1	5423	Q8A3Q5	Q8A3Q5	0	0	0	0	0	0	0	0	0	0	0	0	0	0	0	0	0	0	0	0	0	0	tr|Q8A3Q5|Q8A3Q5_BACTN	GH182.hmm	NA	NA
tr|A5KQC7|A5KQC7_9FIRM Glycosyl hydrolase family 2, TIM barrel domain protein OS=[Ruminococcus] torques ATCC 27756 OX=411460 GN=RUMTOR_02465 PE=4 SV=1	1048	A5KQC7	A5KQC7	0	0	0	0	0	0	12401000	10044000	6648600	6541900	7565000	8439200	0	0	0	0	2968300	2883300	4156300	2643800	3761100	2514800	tr|A5KQC7|A5KQC7_9FIRM	GH2.hmm	NA	NA
tr|A6L040|A6L040_PHOV8 Beta-galactosidase OS=Phocaeicola vulgatus (strain ATCC 8482 / DSM 1447 / JCM 5826 / CCUG 4940 / NBRC 14291 / NCTC 11154) OX=435590 GN=BVU_1365 PE=3 SV=1	1608	A6L040	A6L040	35065000	40325000	40596000	0	0	0	0	0	0	0	0	0	0	0	0	0	0	0	0	0	0	0	tr|A6L040|A6L040_PHOV8	GH2.hmm	K01190	beta-galactosidase [EC:3.2.1.23] NA
tr|B2UM41|B2UM41_AKKM8 Glycoside hydrolase family 2 sugar binding OS=Akkermansia muciniphila (strain ATCC BAA-835 / DSM 22959 / JCM 33894 / BCRC 81048 / CCUG 64013 / CIP 107961 / Muc) OX=349741 GN=Amuc_1667 PE=3 SV=1	2635	B2UM41	B2UM41	0	4144200	0	8417400	7616700	3539900	0	0	0	0	0	0	3308500	5802300	5774900	5242600	0	0	0	2884100	0	1672000	tr|B2UM41|B2UM41_AKKM8	GH2.hmm	K01190	beta-galactosidase [EC:3.2.1.23] NA
tr|B2UP07|B2UP07_AKKM8 Glycoside hydrolase family 2 sugar binding OS=Akkermansia muciniphila (strain ATCC BAA-835 / DSM 22959 / JCM 33894 / BCRC 81048 / CCUG 64013 / CIP 107961 / Muc) OX=349741 GN=Amuc_0539 PE=3 SV=1	3113	B2UP07	B2UP07	4381900	2228000	5833700	34383000	55450000	40813000	0	742770	0	0	5419100	3972800	3755000	27548000	23869000	39102000	794010	638990	335790	6469100	6864800	6055000	tr|B2UP07|B2UP07_AKKM8	GH2.hmm	K01190	beta-galactosidase [EC:3.2.1.23] NA
tr|C7H1L2|C7H1L2_FAED2 beta-galactosidase OS=Faecalibacterium duncaniae (strain DSM 17677 / JCM 31915 / A2-165) OX=411483 GN=FAEPRAA2165_00151 PE=3 SV=1	4101	C7H1L2;A7B094	C7H1L2	38920000	52095000	45446000	0	0	0	0	0	0	0	0	0	0	0	0	0	0	0	0	0	0	0	tr|C7H1L2|C7H1L2_FAED2	GH2.hmm	K01190	beta-galactosidase [EC:3.2.1.23] NA
tr|Q5LGZ2|Q5LGZ2_BACFN beta-galactosidase OS=Bacteroides fragilis (strain ATCC 25285 / DSM 2151 / CCUG 4856 / JCM 11019 / NCTC 9343 / Onslow) OX=272559 GN=BF9343_0813 PE=3 SV=1	4700	Q5LGZ2	Q5LGZ2	0	0	0	0	0	0	0	0	0	0	0	0	0	0	0	0	0	0	0	0	0	0	tr|Q5LGZ2|Q5LGZ2_BACFN	GH2.hmm	K01190	beta-galactosidase [EC:3.2.1.23] NA
tr|Q89ZY0|Q89ZY0_BACTN beta-galactosidase OS=Bacteroides thetaiotaomicron (strain ATCC 29148 / DSM 2079 / JCM 5827 / CCUG 10774 / NCTC 10582 / VPI-5482 / E50) OX=226186 GN=BT_4241 PE=3 SV=1	4931	Q89ZY0;A5ZG20;A6KZ26;C7H4D2	Q89ZY0	25699000	34649000	36121000	0	6697500	0	0	0	0	60534000	1472700	0	635470	12618000	8502900	12565000	46947000	50730000	44467000	49853000	50378000	51998000	tr|Q89ZY0|Q89ZY0_BACTN	GH2.hmm	K01190	beta-galactosidase [EC:3.2.1.23] NA
tr|Q8A2G5|Q8A2G5_BACTN Beta-galactosidase OS=Bacteroides thetaiotaomicron (strain ATCC 29148 / DSM 2079 / JCM 5827 / CCUG 10774 / NCTC 10582 / VPI-5482 / E50) OX=226186 GN=BT_3340 PE=3 SV=1	5296	Q8A2G5;A5ZF62;A0A380YT47	Q8A2G5	6028300	14485000	13312000	0	705370	0	0	0	0	22648000	731130	0	0	10146000	8227500	9893700	29760000	39184000	33861000	29522000	25874000	32365000	tr|Q8A2G5|Q8A2G5_BACTN	GH2.hmm	K01190	beta-galactosidase [EC:3.2.1.23] NA
tr|Q8A6V0|Q8A6V0_BACTN Beta-galactosidase OS=Bacteroides thetaiotaomicron (strain ATCC 29148 / DSM 2079 / JCM 5827 / CCUG 10774 / NCTC 10582 / VPI-5482 / E50) OX=226186 GN=BT_1776 PE=3 SV=1	5799	Q8A6V0	Q8A6V0	0	0	0	0	0	0	0	0	0	0	0	0	0	0	0	0	0	0	0	0	0	0	tr|Q8A6V0|Q8A6V0_BACTN	GH2.hmm	NA	NA
tr|Q8A9Q8|Q8A9Q8_BACTN Beta-galactosidase OS=Bacteroides thetaiotaomicron (strain ATCC 29148 / DSM 2079 / JCM 5827 / CCUG 10774 / NCTC 10582 / VPI-5482 / E50) OX=226186 GN=BT_0757 PE=3 SV=1	6171	Q8A9Q8	Q8A9Q8	0	0	0	0	0	0	0	0	0	0	0	0	0	0	0	0	0	0	0	0	0	0	tr|Q8A9Q8|Q8A9Q8_BACTN	GH2.hmm	K01190	beta-galactosidase [EC:3.2.1.23] NA
tr|Q8AAK3|Q8AAK3_BACTN Beta-galactosidase OS=Bacteroides thetaiotaomicron (strain ATCC 29148 / DSM 2079 / JCM 5827 / CCUG 10774 / NCTC 10582 / VPI-5482 / E50) OX=226186 GN=BT_0461 PE=3 SV=1	6280	Q8AAK3;A5ZLT6;Q5LED7;A6L7S2;Q89YR4;A5ZGR9	Q8AAK3	9345700	14014000	15355000	0	0	0	0	0	0	29674000	0	0	0	11027000	7649100	10324000	20243000	19997000	21409000	24698000	19133000	19308000	tr|Q8AAK3|Q8AAK3_BACTN	GH2.hmm	K01190	beta-galactosidase [EC:3.2.1.23] NA
tr|Q8AAK6|Q8AAK6_BACTN Beta-mannosidase OS=Bacteroides thetaiotaomicron (strain ATCC 29148 / DSM 2079 / JCM 5827 / CCUG 10774 / NCTC 10582 / VPI-5482 / E50) OX=226186 GN=BT_0458 PE=1 SV=1	6283	Q8AAK6;Q5LEE2	Q8AAK6	0	0	0	0	0	0	0	158150000	79298000	44522000	103310000	0	61736000	52509000	42630000	44464000	69790000	74803000	68425000	68553000	50077000	61046000	tr|Q8AAK6|Q8AAK6_BACTN	GH2.hmm	K01192	beta-mannosidase [EC:3.2.1.25] NA
tr|A5KPK7|A5KPK7_9FIRM beta-galactosidase OS=[Ruminococcus] torques ATCC 27756 OX=411460 GN=RUMTOR_02191 PE=3 SV=1	921	A5KPK7	A5KPK7	161720000	244800000	264360000	169220	214390	316650	283170000	294330000	284370000	998940	307880000	276790000	313300000	501110	12203000	410880	241860000	202050000	267320000	218650000	234770000	186490000	tr|A5KPK7|A5KPK7_9FIRM	GH2.hmm;CBM32.hmm	K01190	beta-galactosidase [EC:3.2.1.23] NA
tr|A5ZFP7|A5ZFP7_9BACE beta-galactosidase OS=Bacteroides caccae ATCC 43185 OX=411901 GN=BACCAC_01713 PE=3 SV=1	1339	A5ZFP7	A5ZFP7	7364800	15677000	12159000	0	0	0	0	0	0	0	0	0	0	0	0	0	0	0	0	0	0	0	tr|A5ZFP7|A5ZFP7_9BACE	GH2.hmm;CBM32.hmm	K01190	beta-galactosidase [EC:3.2.1.23] NA
tr|B2UMS6|B2UMS6_AKKM8 Glycoside hydrolase family 2 sugar binding OS=Akkermansia muciniphila (strain ATCC BAA-835 / DSM 22959 / JCM 33894 / BCRC 81048 / CCUG 64013 / CIP 107961 / Muc) OX=349741 GN=Amuc_0290 PE=3 SV=1	2798	B2UMS6	B2UMS6	1224300	1579400	770830	90428000	89945000	87165000	392410	0	0	457360	36595000	26437000	33927000	80135000	96055000	96948000	143860	343270	326730	41445000	35055000	33311000	tr|B2UMS6|B2UMS6_AKKM8	GH2.hmm;CBM32.hmm	K01190	beta-galactosidase [EC:3.2.1.23] NA
tr|B2UQC2|B2UQC2_AKKM8 beta-galactosidase OS=Akkermansia muciniphila (strain ATCC BAA-835 / DSM 22959 / JCM 33894 / BCRC 81048 / CCUG 64013 / CIP 107961 / Muc) OX=349741 GN=Amuc_0824 PE=3 SV=1	3456	B2UQC2	B2UQC2	8045200	73065000	22392000	191670000	217190000	184420000	436590	136470	155580	627500	79737000	65179000	78945000	177550000	182420000	231720000	902630	291720	266360	56971000	61283000	65749000	tr|B2UQC2|B2UQC2_AKKM8	GH2.hmm;CBM32.hmm	K01190	beta-galactosidase [EC:3.2.1.23] NA
sp|B2UP57|H2018_AKKM8 Beta-hexosaminidase Amuc_2018 OS=Akkermansia muciniphila (strain ATCC BAA-835 / DSM 22959 / JCM 33894 / BCRC 81048 / CCUG 64013 / CIP 107961 / Muc) OX=349741 GN=Amuc_2018 PE=1 SV=1	3149	B2UP57	B2UP57	0	0	0	0	0	0	0	0	0	0	0	0	0	2030500	2100500	0	0	0	0	0	0	0	sp|B2UP57|H2018_AKKM8	GH20.hmm	K12373	hexosaminidase [EC:3.2.1.52] NA
sp|B2UPR7|H2136_AKKM8 Beta-hexosaminidase Amuc_2136 OS=Akkermansia muciniphila (strain ATCC BAA-835 / DSM 22959 / JCM 33894 / BCRC 81048 / CCUG 64013 / CIP 107961 / Muc) OX=349741 GN=Amuc_2136 PE=1 SV=1	3302	B2UPR7;A5ZKE5	B2UPR7	7761700	6384100	3949700	202530000	189260000	210600000	693230	162170	0	0	68727000	47064000	70058000	254170000	235140000	233940000	249100	190580	264170	109030000	107420000	79116000	sp|B2UPR7|H2136_AKKM8	GH20.hmm	K12373	hexosaminidase [EC:3.2.1.52] NA
sp|B2UQG6|H0868_AKKM8 Beta-hexosaminidase Amuc_0868 OS=Akkermansia muciniphila (strain ATCC BAA-835 / DSM 22959 / JCM 33894 / BCRC 81048 / CCUG 64013 / CIP 107961 / Muc) OX=349741 GN=Amuc_0868 PE=1 SV=1	3485	B2UQG6	B2UQG6	0	0	0	22095000	24913000	13458000	0	0	0	0	11116000	3675900	9776900	14101000	15869000	16587000	0	0	0	5283200	4125300	5746100	sp|B2UQG6|H0868_AKKM8	GH20.hmm	K12373	hexosaminidase [EC:3.2.1.52] NA
tr|A5KN61|A5KN61_9FIRM F5/8 type C domain protein (Fragment) OS=[Ruminococcus] torques ATCC 27756 OX=411460 GN=RUMTOR_01685 PE=3 SV=1	740	A5KN61	A5KN61	30462000	34035000	48428000	1937700	4901200	0	155650000	119300000	163040000	825610	196750000	139100000	182850000	1492600	23227000	5432100	65292000	93666000	59342000	39300000	58186000	29617000	tr|A5KN61|A5KN61_9FIRM	GH20.hmm	K12373	hexosaminidase [EC:3.2.1.52] NA
tr|A5KQP0|A5KQP0_9FIRM Repeat protein OS=[Ruminococcus] torques ATCC 27756 OX=411460 GN=RUMTOR_02581 PE=3 SV=1	1124	A5KQP0	A5KQP0	61006000	68528000	35368000	102690	342070	0	90017000	100920000	79892000	191000	60166000	54213000	83302000	780500	292190	0	33440000	48851000	36936000	15868000	22451000	21583000	tr|A5KQP0|A5KQP0_9FIRM	GH20.hmm	K12373	hexosaminidase [EC:3.2.1.52] NA
tr|B2UM43|B2UM43_AKKM8 Beta-N-acetylhexosaminidase OS=Akkermansia muciniphila (strain ATCC BAA-835 / DSM 22959 / JCM 33894 / BCRC 81048 / CCUG 64013 / CIP 107961 / Muc) OX=349741 GN=Amuc_1669 PE=3 SV=1	2636	B2UM43	B2UM43	0	0	0	24690000	28280000	18807000	0	0	0	0	8820800	6291000	6929800	16717000	13782000	21976000	0	0	0	4445100	4127100	4351300	tr|B2UM43|B2UM43_AKKM8	GH20.hmm	K12373	hexosaminidase [EC:3.2.1.52] NA
tr|B2UN02|B2UN02_AKKM8 Beta-N-acetylhexosaminidase OS=Akkermansia muciniphila (strain ATCC BAA-835 / DSM 22959 / JCM 33894 / BCRC 81048 / CCUG 64013 / CIP 107961 / Muc) OX=349741 GN=Amuc_0369 PE=3 SV=1	2864	B2UN02	B2UN02	0	0	0	13865000	20785000	21619000	0	0	0	0	3691200	3486600	5098400	13539000	13159000	19772000	835210	832750	971530	6147400	2442600	4342400	tr|B2UN02|B2UN02_AKKM8	GH20.hmm	K12373	hexosaminidase [EC:3.2.1.52] NA
tr|B2UN22|B2UN22_AKKM8 Beta-N-acetylhexosaminidase OS=Akkermansia muciniphila (strain ATCC BAA-835 / DSM 22959 / JCM 33894 / BCRC 81048 / CCUG 64013 / CIP 107961 / Muc) OX=349741 GN=Amuc_1815 PE=3 SV=1	2877	B2UN22	B2UN22	0	0	0	12485000	13990000	11395000	0	0	0	0	3102800	4374900	3570200	15114000	9598800	7830400	0	0	0	1381900	1266900	1570700	tr|B2UN22|B2UN22_AKKM8	GH20.hmm	K12373	hexosaminidase [EC:3.2.1.52] NA
tr|B2UNM1|B2UNM1_AKKM8 Beta-N-acetylhexosaminidase OS=Akkermansia muciniphila (strain ATCC BAA-835 / DSM 22959 / JCM 33894 / BCRC 81048 / CCUG 64013 / CIP 107961 / Muc) OX=349741 GN=Amuc_1924 PE=3 SV=1	3018	B2UNM1	B2UNM1	8371300	5670500	1724400	74228000	81523000	80372000	2608000	340390	0	1791600	10916000	11810000	14086000	43732000	57841000	71267000	1037100	873300	0	9915500	10780000	9026900	tr|B2UNM1|B2UNM1_AKKM8	GH20.hmm	K12373	hexosaminidase [EC:3.2.1.52] NA
tr|B2UP58|B2UP58_AKKM8 Beta-N-acetylhexosaminidase OS=Akkermansia muciniphila (strain ATCC BAA-835 / DSM 22959 / JCM 33894 / BCRC 81048 / CCUG 64013 / CIP 107961 / Muc) OX=349741 GN=Amuc_2019 PE=3 SV=1	3150	B2UP58	B2UP58	0	5372000	2218000	32492000	35387000	26381000	0	3535800	0	4324000	12648000	12891000	13797000	30473000	41940000	34668000	2401300	0	0	12444000	9715700	10946000	tr|B2UP58|B2UP58_AKKM8	GH20.hmm	K12373	hexosaminidase [EC:3.2.1.52] NA
tr|B2UQX3|B2UQX3_AKKM8 Beta-N-acetylhexosaminidase OS=Akkermansia muciniphila (strain ATCC BAA-835 / DSM 22959 / JCM 33894 / BCRC 81048 / CCUG 64013 / CIP 107961 / Muc) OX=349741 GN=Amuc_1032 PE=3 SV=1	3593	B2UQX3	B2UQX3	1224800	923300	0	76642000	74359000	26712000	427450	0	290400	0	11774000	8422900	10727000	42820000	53704000	45415000	391850	492170	412550	8452400	13659000	14665000	tr|B2UQX3|B2UQX3_AKKM8	GH20.hmm	K12373	hexosaminidase [EC:3.2.1.52] NA
tr|Q5LHG6|Q5LHG6_BACFN Glycosyl hydrolase, beta-N-acetylhexosaminidase OS=Bacteroides fragilis (strain ATCC 25285 / DSM 2151 / CCUG 4856 / JCM 11019 / NCTC 9343 / Onslow) OX=272559 GN=exo I_6 PE=3 SV=1	4705	Q5LHG6	Q5LHG6	0	0	0	0	0	0	0	0	0	0	0	0	0	0	0	0	0	0	0	0	0	0	tr|Q5LHG6|Q5LHG6_BACFN	GH20.hmm	K12373	hexosaminidase [EC:3.2.1.52] NA
tr|Q89ZI3|Q89ZI3_BACTN Beta-hexosaminidase OS=Bacteroides thetaiotaomicron (strain ATCC 29148 / DSM 2079 / JCM 5827 / CCUG 10774 / NCTC 10582 / VPI-5482 / E50) OX=226186 GN=BT_4394 PE=1 SV=1	4851	Q89ZI3;A5ZLE1	Q89ZI3	0	3097100	0	0	0	0	0	0	0	10816000	0	0	0	3563100	2770900	4243800	8190500	7946400	7999200	8479300	6310800	5978700	tr|Q89ZI3|Q89ZI3_BACTN	GH20.hmm	K12373	hexosaminidase [EC:3.2.1.52] NA
tr|Q89ZN9|Q89ZN9_BACTN Beta-hexosaminidase OS=Bacteroides thetaiotaomicron (strain ATCC 29148 / DSM 2079 / JCM 5827 / CCUG 10774 / NCTC 10582 / VPI-5482 / E50) OX=226186 GN=BT_4337 PE=3 SV=1	4877	Q89ZN9	Q89ZN9	5405200	3202600	4715300	6209700	0	0	0	0	0	40098000	2994600	0	0	7476300	5529000	6334000	17787000	20476000	15863000	19769000	11683000	16059000	tr|Q89ZN9|Q89ZN9_BACTN	GH20.hmm	K12373	hexosaminidase [EC:3.2.1.52] NA
tr|Q8A103|Q8A103_BACTN Beta-N-hexosaminidase, glycosyl hyrolase family 20 OS=Bacteroides thetaiotaomicron (strain ATCC 29148 / DSM 2079 / JCM 5827 / CCUG 10774 / NCTC 10582 / VPI-5482 / E50) OX=226186 GN=BT_3868 PE=3 SV=1	5073	Q8A103;A5ZKZ6	Q8A103	6260300	18736000	21653000	0	0	0	0	0	0	30466000	2014100	0	0	9332500	7731100	8838400	15444000	12742000	13801000	16221000	13788000	12090000	tr|Q8A103|Q8A103_BACTN	GH20.hmm	K12373	hexosaminidase [EC:3.2.1.52] NA
tr|Q8A8W6|Q8A8W6_BACTN Beta-hexosaminidase OS=Bacteroides thetaiotaomicron (strain ATCC 29148 / DSM 2079 / JCM 5827 / CCUG 10774 / NCTC 10582 / VPI-5482 / E50) OX=226186 GN=BT_1051 PE=3 SV=1	6060	Q8A8W6	Q8A8W6	0	0	0	0	0	0	3124900	0	0	8022100	0	0	0	0	10045000	0	10281000	21034000	15720000	0	0	24430000	tr|Q8A8W6|Q8A8W6_BACTN	GH20.hmm	K12373	hexosaminidase [EC:3.2.1.52] NA
tr|Q8AAF9|Q8AAF9_BACTN Beta-hexosaminidase OS=Bacteroides thetaiotaomicron (strain ATCC 29148 / DSM 2079 / JCM 5827 / CCUG 10774 / NCTC 10582 / VPI-5482 / E50) OX=226186 GN=BT_0506 PE=3 SV=1	6271	Q8AAF9	Q8AAF9	0	0	0	0	0	0	0	0	0	10434000	0	0	0	4568800	4625700	4899100	8359100	8675000	8979600	11417000	9393900	10273000	tr|Q8AAF9|Q8AAF9_BACTN	GH20.hmm	K12373	hexosaminidase [EC:3.2.1.52] NA
tr|Q8AAK4|Q8AAK4_BACTN Beta-hexosaminidase OS=Bacteroides thetaiotaomicron (strain ATCC 29148 / DSM 2079 / JCM 5827 / CCUG 10774 / NCTC 10582 / VPI-5482 / E50) OX=226186 GN=BT_0460 PE=3 SV=1	6281	Q8AAK4;A6L7S4;Q5LED9	Q8AAK4	0	0	0	0	0	0	0	0	0	0	0	0	0	0	0	0	0	0	0	0	0	0	tr|Q8AAK4|Q8AAK4_BACTN	GH20.hmm	K12373	hexosaminidase [EC:3.2.1.52] NA
tr|Q8AAK5|Q8AAK5_BACTN Beta-hexosaminidase OS=Bacteroides thetaiotaomicron (strain ATCC 29148 / DSM 2079 / JCM 5827 / CCUG 10774 / NCTC 10582 / VPI-5482 / E50) OX=226186 GN=BT_0459 PE=3 SV=1	6282	Q8AAK5;A5ZDX5;Q5LEE1;A6L7S6;A6L2F6	Q8AAK5	8616300	14462000	8002400	110000	748370	0	0	0	0	79323000	1766600	159720	0	36952000	32868000	34315000	78231000	72751000	86219000	89585000	85905000	114600000	tr|Q8AAK5|Q8AAK5_BACTN	GH20.hmm	K12373	hexosaminidase [EC:3.2.1.52] NA
tr|Q8AAK8|Q8AAK8_BACTN Beta-hexosaminidase OS=Bacteroides thetaiotaomicron (strain ATCC 29148 / DSM 2079 / JCM 5827 / CCUG 10774 / NCTC 10582 / VPI-5482 / E50) OX=226186 GN=BT_0456 PE=3 SV=1;tr|A6L7T0|A6L7T0_PHOV8 Glycoside hydrolase family 20 OS=Phocaeico	6285	Q8AAK8;A6L7T0;Q5LEE5;A5ZDX9	Q8AAK8;A6L7T0;Q5LEE5;A5ZDX9	0	0	0	0	0	0	0	0	0	2681800	0	0	0	0	0	0	0	0	0	1798000	0	0	tr|Q8AAK8|Q8AAK8_BACTN	GH20.hmm	K12373	hexosaminidase [EC:3.2.1.52] NA
tr|A5KM12|A5KM12_9FIRM F5/8 type C domain protein OS=[Ruminococcus] torques ATCC 27756 OX=411460 GN=RUMTOR_01268 PE=3 SV=1	574	A5KM12	A5KM12	111250000	190550000	145720000	373880	313410	264630	176110000	205220000	212080000	338100	176970000	149540000	205290000	535920	701710	351000	118790000	87591000	95317000	100980000	101730000	102080000	tr|A5KM12|A5KM12_9FIRM	GH20.hmm;CBM32.hmm	K12373	hexosaminidase [EC:3.2.1.52] NA
tr|Q89Z90|Q89Z90_BACTN Membrane-bound lytic murein transglycosylase OS=Bacteroides thetaiotaomicron (strain ATCC 29148 / DSM 2079 / JCM 5827 / CCUG 10774 / NCTC 10582 / VPI-5482 / E50) OX=226186 GN=BT_4487 PE=4 SV=1	4831	Q89Z90;A5ZLT9	Q89Z90	0	0	8462400	0	0	0	0	0	0	6303500	0	0	0	6045100	4404900	3705100	9224800	7194800	7874100	5753900	6119100	5355100	tr|Q89Z90|Q89Z90_BACTN	GH23.hmm	K08307	peptidoglycan lytic transglycosylase
tr|Q8A0M2|Q8A0M2_BACTN Membrane-bound lytic murein transglycosylase D presursor OS=Bacteroides thetaiotaomicron (strain ATCC 29148 / DSM 2079 / JCM 5827 / CCUG 10774 / NCTC 10582 / VPI-5482 / E50) OX=226186 GN=BT_3999 PE=3 SV=1	5003	Q8A0M2	Q8A0M2	0	0	0	0	0	0	0	0	0	13323000	0	0	0	5822400	7075300	4429100	11374000	11957000	9579500	13106000	9059400	14361000	tr|Q8A0M2|Q8A0M2_BACTN	GH23.hmm	K08307	peptidoglycan lytic transglycosylase
tr|A5KM73|A5KM73_9FIRM Glycosyl hydrolase family 25 OS=[Ruminococcus] torques ATCC 27756 OX=411460 GN=RUMTOR_01337 PE=3 SV=1	598	A5KM73	A5KM73	0	0	0	0	0	0	0	0	0	0	0	0	0	0	0	0	0	0	0	0	0	0	tr|A5KM73|A5KM73_9FIRM	GH25.hmm	K07273	lysozyme NA NA
tr|A5KMU4|A5KMU4_9FIRM Glycosyl hydrolase family 25 OS=[Ruminococcus] torques ATCC 27756 OX=411460 GN=RUMTOR_01567 PE=3 SV=1	694	A5KMU4	A5KMU4	0	0	0	0	0	0	6914300	0	0	0	4353800	0	4983400	0	0	0	3628600	0	0	0	0	0	tr|A5KMU4|A5KMU4_9FIRM	GH25.hmm	K07273	lysozyme NA NA
tr|C0CQY5|C0CQY5_BLAHS Toxin A OS=Blautia hydrogenotrophica (strain DSM 10507 / JCM 14656 / S5a33) OX=476272 GN=RUMHYD_03298 PE=3 SV=1	3987	C0CQY5	C0CQY5	0	0	0	0	0	0	0	0	0	0	0	0	0	0	0	0	0	0	0	0	0	0	tr|C0CQY5|C0CQY5_BLAHS	GH25.hmm	K07273	lysozyme NA NA
tr|B2URC7|B2URC7_AKKM8 Alpha-galactosidase OS=Akkermansia muciniphila (strain ATCC BAA-835 / DSM 22959 / JCM 33894 / BCRC 81048 / CCUG 64013 / CIP 107961 / Muc) OX=349741 GN=Amuc_1187 PE=3 SV=1	3687	B2URC7	B2URC7	18462000	9175200	12438000	46346000	37824000	40747000	1052000	0	0	0	12748000	13637000	20937000	39622000	45818000	39566000	0	0	3348700	13744000	12085000	9139400	tr|B2URC7|B2URC7_AKKM8	GH27.hmm	K07407	alpha-galactosidase [EC:3.2.1.22] NA
tr|Q8A4D7|Q8A4D7_BACTN Alpha-galactosidase OS=Bacteroides thetaiotaomicron (strain ATCC 29148 / DSM 2079 / JCM 5827 / CCUG 10774 / NCTC 10582 / VPI-5482 / E50) OX=226186 GN=BT_2662 PE=3 SV=1	5522	Q8A4D7;A5ZBP3	Q8A4D7	0	0	0	0	0	0	0	0	0	22035000	0	0	0	11403000	10059000	9371500	15111000	14775000	14224000	14573000	12999000	15720000	tr|Q8A4D7|Q8A4D7_BACTN	GH27.hmm	K07407	alpha-galactosidase [EC:3.2.1.22] NA
tr|A5KQJ0|A5KQJ0_9FIRM LPXTG-motif cell wall anchor domain protein OS=[Ruminococcus] torques ATCC 27756 OX=411460 GN=RUMTOR_02528 PE=4 SV=1	1093	A5KQJ0	A5KQJ0	84912000	175650000	182030000	505760	622740	1274400	696920000	693600000	572410000	1374800	534630000	438710000	6.49e+08	470000	1617800	2135100	359370000	331390000	358600000	293840000	2.64e+08	2.77e+08	tr|A5KQJ0|A5KQJ0_9FIRM	GH29.hmm	K01206	alpha-L-fucosidase [EC:3.2.1.51] NA
tr|A7B745|A7B745_RUMGV F5/8 type C domain protein OS=Ruminococcus gnavus (strain ATCC 29149 / VPI C7-9) OX=411470 GN=RUMGNA_03411 PE=4 SV=1	2047	A7B745	A7B745	98587000	194610000	167690000	0	0	0	0	194400	1083700	0	0	0	0	0	0	0	0	0	0	0	0	873830	tr|A7B745|A7B745_RUMGV	GH29.hmm	K01206	alpha-L-fucosidase [EC:3.2.1.51] NA
tr|B2UL68|B2UL68_AKKM8 Alpha-L-fucosidase OS=Akkermansia muciniphila (strain ATCC BAA-835 / DSM 22959 / JCM 33894 / BCRC 81048 / CCUG 64013 / CIP 107961 / Muc) OX=349741 GN=Amuc_0010 PE=4 SV=1	2401	B2UL68	B2UL68	3736500	0	0	20959000	34016000	27715000	1451200	0	0	808460	9422400	6894600	10726000	21901000	22492000	13477000	0	0	0	7061200	6545000	8152400	tr|B2UL68|B2UL68_AKKM8	GH29.hmm	K01206	alpha-L-fucosidase [EC:3.2.1.51] NA
tr|Q89YL8|Q89YL8_BACTN Glycoside hydrolase family 29 OS=Bacteroides thetaiotaomicron (strain ATCC 29148 / DSM 2079 / JCM 5827 / CCUG 10774 / NCTC 10582 / VPI-5482 / E50) OX=226186 GN=BT_4713 PE=4 SV=1	4743	Q89YL8;A5ZII1;A0A380YVR2;A6KZS2	Q89YL8	0	0	0	0	0	0	0	0	0	13200000	0	0	0	4813500	0	4674800	9738900	9978700	8138600	8078200	6796300	10589000	tr|Q89YL8|Q89YL8_BACTN	GH29.hmm	K01206	alpha-L-fucosidase [EC:3.2.1.51] NA
tr|Q8A1J6|Q8A1J6_BACTN Alpha-L-fucosidase OS=Bacteroides thetaiotaomicron (strain ATCC 29148 / DSM 2079 / JCM 5827 / CCUG 10774 / NCTC 10582 / VPI-5482 / E50) OX=226186 GN=BT_3665 PE=4 SV=1	5178	Q8A1J6;A6KWY0	Q8A1J6	0	0	0	0	0	0	0	0	0	5603900	0	0	0	0	0	0	5623900	4840300	5416000	6859000	4968400	5365300	tr|Q8A1J6|Q8A1J6_BACTN	GH29.hmm	K01206	alpha-L-fucosidase [EC:3.2.1.51] NA
tr|Q8A6N5|Q8A6N5_BACTN Alpha-L-fucosidase OS=Bacteroides thetaiotaomicron (strain ATCC 29148 / DSM 2079 / JCM 5827 / CCUG 10774 / NCTC 10582 / VPI-5482 / E50) OX=226186 GN=BT_1842 PE=4 SV=1	5776	Q8A6N5;Q5LAD6;A5ZLN7	Q8A6N5	0	6106700	0	0	1067000	0	0	0	0	14026000	6854100	0	0	6406100	2692500	5000500	10542000	17929000	16039000	14818000	11362000	21491000	tr|Q8A6N5|Q8A6N5_BACTN	GH29.hmm	K01206	alpha-L-fucosidase [EC:3.2.1.51] NA
tr|B2UNB9|B2UNB9_AKKM8 Coagulation factor 5/8 type domain protein OS=Akkermansia muciniphila (strain ATCC BAA-835 / DSM 22959 / JCM 33894 / BCRC 81048 / CCUG 64013 / CIP 107961 / Muc) OX=349741 GN=Amuc_0392 PE=4 SV=1	2948	B2UNB9;Q5LHH1;Q8A5P6	B2UNB9	3610100	1870500	1602100	149170000	135790000	94076000	2854200	2052700	0	382860	34096000	31080000	60758000	68794000	72573000	104620000	0	724640	998490	28782000	21356000	30804000	tr|B2UNB9|B2UNB9_AKKM8	GH29.hmm;CBM32.hmm	K01206	alpha-L-fucosidase [EC:3.2.1.51] NA
tr|Q8A7A0|Q8A7A0_BACTN Exported fucosidase OS=Bacteroides thetaiotaomicron (strain ATCC 29148 / DSM 2079 / JCM 5827 / CCUG 10774 / NCTC 10582 / VPI-5482 / E50) OX=226186 GN=BT_1625 PE=4 SV=1	5851	Q8A7A0;A5ZIW6;Q8A085	Q8A7A0	93902000	26954000	0	0	0	0	0	0	0	37485000	0	0	0	0	0	24357000	28202000	39966000	33436000	42154000	35624000	47578000	tr|Q8A7A0|Q8A7A0_BACTN	GH29.hmm;CBM32.hmm	K01206	alpha-L-fucosidase [EC:3.2.1.51] NA
tr|A0A380Z022|A0A380Z022_BACFN Exported beta-glucosidase OS=Bacteroides fragilis (strain ATCC 25285 / DSM 2151 / CCUG 4856 / JCM 11019 / NCTC 9343 / Onslow) OX=272559 GN=bglX_4 PE=4 SV=1	12	A0A380Z022	A0A380Z022	22291000	14104000	38063000	8357400	0	0	0	0	0	0	0	0	0	0	0	0	0	0	0	0	0	0	tr|A0A380Z022|A0A380Z022_BACFN	GH3.hmm	K05349	beta-glucosidase [EC:3.2.1.21] NA
tr|B2UPP0|B2UPP0_AKKM8 Beta-N-acetylhexosaminidase OS=Akkermansia muciniphila (strain ATCC BAA-835 / DSM 22959 / JCM 33894 / BCRC 81048 / CCUG 64013 / CIP 107961 / Muc) OX=349741 GN=Amuc_2109 PE=1 SV=1	3277	B2UPP0	B2UPP0	0	0	0	0	0	0	0	0	0	0	0	0	0	0	0	0	0	0	0	0	0	0	tr|B2UPP0|B2UPP0_AKKM8	GH3.hmm	K01207	beta-N-acetylhexosaminidase [EC:3.2.1.52] NA
tr|C7H1M1|C7H1M1_FAED2 Glycosyl hydrolase family 3 N-terminal domain protein OS=Faecalibacterium duncaniae (strain DSM 17677 / JCM 31915 / A2-165) OX=411483 GN=FAEPRAA2165_00160 PE=4 SV=1	4102	C7H1M1	C7H1M1	0	8929200	11868000	0	0	0	0	0	0	0	0	0	0	0	0	0	0	0	0	0	0	0	tr|C7H1M1|C7H1M1_FAED2	GH3.hmm	NA	NA
tr|C7H5E4|C7H5E4_FAED2 Glycosyl hydrolase family 3 N-terminal domain protein OS=Faecalibacterium duncaniae (strain DSM 17677 / JCM 31915 / A2-165) OX=411483 GN=FAEPRAA2165_01514 PE=4 SV=1	4246	C7H5E4	C7H5E4	0	14661000	16055000	0	0	0	0	0	0	0	0	0	0	0	0	0	0	0	0	0	0	0	tr|C7H5E4|C7H5E4_FAED2	GH3.hmm	NA	NA
tr|Q5LBC6|Q5LBC6_BACFN Exported hydrolase OS=Bacteroides fragilis (strain ATCC 25285 / DSM 2151 / CCUG 4856 / JCM 11019 / NCTC 9343 / Onslow) OX=272559 GN=bglX_1 PE=4 SV=1	4600	Q5LBC6	Q5LBC6	0	0	0	0	0	0	0	0	0	0	0	0	0	0	0	0	0	0	0	0	0	0	tr|Q5LBC6|Q5LBC6_BACFN	GH3.hmm	K05349	beta-glucosidase [EC:3.2.1.21] NA
tr|Q8A1U1|Q8A1U1_BACTN Periplasmic beta-glucosidase OS=Bacteroides thetaiotaomicron (strain ATCC 29148 / DSM 2079 / JCM 5827 / CCUG 10774 / NCTC 10582 / VPI-5482 / E50) OX=226186 GN=BT_3567 PE=1 SV=1	5205	Q8A1U1;A5ZKV8	Q8A1U1	191590000	62555000	186490000	0	0	0	0	0	0	163520000	2840600	0	0	91268000	121220000	69421000	70457000	48249000	51230000	27589000	52883000	27190000	tr|Q8A1U1|Q8A1U1_BACTN	GH3.hmm	K05349	beta-glucosidase [EC:3.2.1.21] NA
tr|Q8A2J1|Q8A2J1_BACTN Thermostable beta-glucosidase B OS=Bacteroides thetaiotaomicron (strain ATCC 29148 / DSM 2079 / JCM 5827 / CCUG 10774 / NCTC 10582 / VPI-5482 / E50) OX=226186 GN=BT_3314 PE=3 SV=1	5313	Q8A2J1	Q8A2J1	0	0	0	0	0	0	0	0	0	5287800	0	0	0	0	0	0	0	1973100	1915900	1816500	0	0	tr|Q8A2J1|Q8A2J1_BACTN	GH3.hmm	K05349	beta-glucosidase [EC:3.2.1.21] NA
tr|Q8A6K9|Q8A6K9_BACTN Periplasmic beta-glucosidase OS=Bacteroides thetaiotaomicron (strain ATCC 29148 / DSM 2079 / JCM 5827 / CCUG 10774 / NCTC 10582 / VPI-5482 / E50) OX=226186 GN=BT_1872 PE=3 SV=1	5762	Q8A6K9	Q8A6K9	0	0	0	0	0	0	0	0	0	0	0	0	0	0	0	0	0	0	0	0	0	0	tr|Q8A6K9|Q8A6K9_BACTN	GH3.hmm	K05349	beta-glucosidase [EC:3.2.1.21] NA
tr|Q8A2J3|Q8A2J3_BACTN Glucosylceramidase OS=Bacteroides thetaiotaomicron (strain ATCC 29148 / DSM 2079 / JCM 5827 / CCUG 10774 / NCTC 10582 / VPI-5482 / E50) OX=226186 GN=BT_3312 PE=1 SV=1	5315	Q8A2J3	Q8A2J3	0	0	0	0	0	0	0	0	0	0	0	0	0	0	0	0	0	0	0	0	0	0	tr|Q8A2J3|Q8A2J3_BACTN	GH30_3.hmm	K01201	glucosylceramidase [EC:3.2.1.45] NA
tr|B2UN73|B2UN73_AKKM8 Alpha-glucosidase OS=Akkermansia muciniphila (strain ATCC BAA-835 / DSM 22959 / JCM 33894 / BCRC 81048 / CCUG 64013 / CIP 107961 / Muc) OX=349741 GN=Amuc_1870 PE=3 SV=1	2914	B2UN73	B2UN73	0	0	0	5334800	5836800	6848800	0	0	0	0	0	0	0	6293200	6412700	6198800	0	0	0	0	0	0	tr|B2UN73|B2UN73_AKKM8	GH31_1.hmm	K01187	alpha-glucosidase [EC:3.2.1.20] NA
tr|A5KR97|A5KR97_9FIRM F5/8 type C domain protein OS=[Ruminococcus] torques ATCC 27756 OX=411460 GN=RUMTOR_02789 PE=3 SV=1	1218	A5KR97	A5KR97	359870000	473110000	327450000	297230	405380	152260	266540000	382620000	342090000	1535400	233470000	289220000	257310000	758630	498960	1009800	235160000	241080000	249170000	143300000	165560000	146430000	tr|A5KR97|A5KR97_9FIRM	GH31_18.hmm	K25767	exo-acting protein-alpha-N-acetylgalactosaminidase [EC:3.2.1.217]
tr|A5ZES3|A5ZES3_9BACE F5/8 type C domain protein OS=Bacteroides caccae ATCC 43185 OX=411901 GN=BACCAC_01386 PE=3 SV=1	1320	A5ZES3	A5ZES3	0	0	0	0	0	0	0	0	0	22139000	0	0	0	0	0	0	14679000	14622000	12050000	0	9129500	0	tr|A5ZES3|A5ZES3_9BACE	GH31_18.hmm	K25767	exo-acting protein-alpha-N-acetylgalactosaminidase [EC:3.2.1.217]
tr|B2UQU9|B2UQU9_AKKM8 Glycoside hydrolase family 31 OS=Akkermansia muciniphila (strain ATCC BAA-835 / DSM 22959 / JCM 33894 / BCRC 81048 / CCUG 64013 / CIP 107961 / Muc) OX=349741 GN=Amuc_1008 PE=3 SV=1	3582	B2UQU9	B2UQU9	5906800	3110900	1671300	155990000	132170000	106280000	1167200	1752100	285140	4818900	53919000	34366000	60453000	140760000	129860000	135300000	1660000	4548500	3907700	58270000	39526000	45220000	tr|B2UQU9|B2UQU9_AKKM8	GH31_18.hmm	K25767	exo-acting protein-alpha-N-acetylgalactosaminidase [EC:3.2.1.217]
tr|Q8A2Y6|Q8A2Y6_BACTN Alpha-xylosidase OS=Bacteroides thetaiotaomicron (strain ATCC 29148 / DSM 2079 / JCM 5827 / CCUG 10774 / NCTC 10582 / VPI-5482 / E50) OX=226186 GN=BT_3169 PE=3 SV=1	5374	Q8A2Y6	Q8A2Y6	5723600	27245000	12438000	0	405930	0	0	0	363350	161150000	6432900	0	0	22121000	14662000	19521000	62977000	99902000	67365000	48145000	42180000	73538000	tr|Q8A2Y6|Q8A2Y6_BACTN	GH31_18.hmm	K25767	exo-acting protein-alpha-N-acetylgalactosaminidase [EC:3.2.1.217]
tr|Q8A373|Q8A373_BACTN 2,6-beta-D-fructofuranosidase OS=Bacteroides thetaiotaomicron (strain ATCC 29148 / DSM 2079 / JCM 5827 / CCUG 10774 / NCTC 10582 / VPI-5482 / E50) OX=226186 GN=BT_3082 PE=3 SV=1	5391	Q8A373	Q8A373	0	0	0	0	0	0	0	0	0	25557000	2574900	0	0	0	5162600	2060500	0	0	4042100	0	0	4622800	tr|Q8A373|Q8A373_BACTN	GH32.hmm	K03332;K01193	fructan beta-fructosidase [EC:3.2.1.80];beta-fructofuranosidase [EC:3.2.1.26] NA
tr|Q8A6W6|Q8A6W6_BACTN Glycoside hydrolase family 32 OS=Bacteroides thetaiotaomicron (strain ATCC 29148 / DSM 2079 / JCM 5827 / CCUG 10774 / NCTC 10582 / VPI-5482 / E50) OX=226186 GN=BT_1760 PE=1 SV=1	5807	Q8A6W6	Q8A6W6	0	0	0	0	0	0	0	0	0	19920000	0	0	0	9173200	7779300	8295000	0	0	0	0	0	0	tr|Q8A6W6|Q8A6W6_BACTN	GH32.hmm	NA	NA
tr|Q8A6W7|Q8A6W7_BACTN Levanase (2,6-beta-D-fructofuranosidase) OS=Bacteroides thetaiotaomicron (strain ATCC 29148 / DSM 2079 / JCM 5827 / CCUG 10774 / NCTC 10582 / VPI-5482 / E50) OX=226186 GN=BT_1759 PE=3 SV=1	5808	Q8A6W7;A5ZIK1	Q8A6W7	0	0	0	0	0	0	0	0	0	44797000	0	5784000	0	14607000	13492000	12542000	0	0	0	0	0	0	tr|Q8A6W7|Q8A6W7_BACTN	GH32.hmm	K03332;K01193	fructan beta-fructosidase [EC:3.2.1.80];beta-fructofuranosidase [EC:3.2.1.26] NA
tr|A5KLT9|A5KLT9_9FIRM BNR/Asp-box repeat protein OS=[Ruminococcus] torques ATCC 27756 OX=411460 GN=RUMTOR_01193 PE=4 SV=1	535	A5KLT9	A5KLT9	110500000	233690000	116620000	948570	0	0	188410000	264480000	131080000	519120	138590000	176240000	181630000	0	1101100	0	69178000	74963000	75107000	71741000	77589000	52738000	tr|A5KLT9|A5KLT9_9FIRM	GH33.hmm	NA	NA
tr|B2UN42|B2UN42_AKKM8 Exo-alpha-sialidase OS=Akkermansia muciniphila (strain ATCC BAA-835 / DSM 22959 / JCM 33894 / BCRC 81048 / CCUG 64013 / CIP 107961 / Muc) OX=349741 GN=Amuc_1835 PE=4 SV=1	2891	B2UN42	B2UN42	8267000	5231300	8198800	74945000	90481000	61547000	0	0	0	0	18147000	7400100	17246000	72728000	66849000	104730000	0	0	942090	27764000	5758200	13692000	tr|B2UN42|B2UN42_AKKM8	GH33.hmm	K01186	sialidase-1 [EC:3.2.1.18] NA
tr|B2UPI5|B2UPI5_AKKM8 Exo-alpha-sialidase OS=Akkermansia muciniphila (strain ATCC BAA-835 / DSM 22959 / JCM 33894 / BCRC 81048 / CCUG 64013 / CIP 107961 / Muc) OX=349741 GN=Amuc_0625 PE=4 SV=1	3238	B2UPI5	B2UPI5	15743000	1976500	18767000	87089000	115890000	117710000	0	0	0	826730	35298000	27492000	30960000	71398000	71994000	54791000	0	0	0	20578000	29740000	26713000	tr|B2UPI5|B2UPI5_AKKM8	GH33.hmm	K01186	sialidase-1 [EC:3.2.1.18] NA
tr|A5ZDY0|A5ZDY0_9BACE BNR/Asp-box repeat protein OS=Bacteroides caccae ATCC 43185 OX=411901 GN=BACCAC_01090 PE=1 SV=1;tr|A0A380YS77|A0A380YS77_BACFN Neuraminidase OS=Bacteroides fragilis (strain ATCC 25285 / DSM 2151 / CCUG 4856 / JCM 11019 / NCTC 9343 /	1309	A5ZDY0;A0A380YS77	A5ZDY0;A0A380YS77	0	0	0	0	0	0	0	0	0	0	0	0	0	0	0	0	0	0	0	0	0	0	tr|A5ZDY0|A5ZDY0_9BACE	GH33.hmm;CBM93.hmm	K01186	sialidase-1 [EC:3.2.1.18] NA
tr|A6L7T1|A6L7T1_PHOV8 Glycoside hydrolase family 33, candidate sialidase OS=Phocaeicola vulgatus (strain ATCC 8482 / DSM 1447 / JCM 5826 / CCUG 4940 / NBRC 14291 / NCTC 11154) OX=435590 GN=BVU_4143 PE=4 SV=1	1725	A6L7T1	A6L7T1	10605000	19058000	23197000	0	0	0	0	0	0	0	2676400	0	0	0	0	0	0	0	0	0	0	0	tr|A6L7T1|A6L7T1_PHOV8	GH33.hmm;CBM93.hmm	K01186	sialidase-1 [EC:3.2.1.18] NA
tr|Q8AAK9|Q8AAK9_BACTN Sialidase (Neuraminidase) OS=Bacteroides thetaiotaomicron (strain ATCC 29148 / DSM 2079 / JCM 5827 / CCUG 10774 / NCTC 10582 / VPI-5482 / E50) OX=226186 GN=BT_0455 PE=1 SV=1	6286	Q8AAK9	Q8AAK9	8621400	8233500	5610200	0	0	0	0	0	0	31695000	0	0	0	7495000	8017600	10654000	20528000	18309000	21331000	23585000	16575000	19527000	tr|Q8AAK9|Q8AAK9_BACTN	GH33.hmm;CBM93.hmm	K01186	sialidase-1 [EC:3.2.1.18] NA
tr|B2UM60|B2UM60_AKKM8 Beta-galactosidase OS=Akkermansia muciniphila (strain ATCC BAA-835 / DSM 22959 / JCM 33894 / BCRC 81048 / CCUG 64013 / CIP 107961 / Muc) OX=349741 GN=Amuc_1686 PE=3 SV=1	2641	B2UM60	B2UM60	3017400	1042500	1581200	104370000	113500000	121140000	556600	164820	174160	274480	33209000	24251000	23728000	41908000	93022000	56620000	0	277980	93665	19646000	15235000	13859000	tr|B2UM60|B2UM60_AKKM8	GH35.hmm	K12308	beta-galactosidase [EC:3.2.1.23] NA
tr|B2UQ71|B2UQ71_AKKM8 Beta-galactosidase OS=Akkermansia muciniphila (strain ATCC BAA-835 / DSM 22959 / JCM 33894 / BCRC 81048 / CCUG 64013 / CIP 107961 / Muc) OX=349741 GN=Amuc_0771 PE=3 SV=1	3424	B2UQ71	B2UQ71	2120500	6040600	5859700	47255000	52905000	34371000	0	0	0	0	16871000	14493000	16944000	61708000	71975000	60216000	0	0	1161100	14289000	12523000	16003000	tr|B2UQ71|B2UQ71_AKKM8	GH35.hmm	NA	NA
tr|Q5L8V9|Q5L8V9_BACFN Beta-galactosidase OS=Bacteroides fragilis (strain ATCC 25285 / DSM 2151 / CCUG 4856 / JCM 11019 / NCTC 9343 / Onslow) OX=272559 GN=bga_2 PE=3 SV=1	4545	Q5L8V9	Q5L8V9	14925000	0	14903000	0	0	0	0	0	0	0	0	0	0	0	0	0	0	0	0	0	0	0	tr|Q5L8V9|Q5L8V9_BACFN	GH35.hmm	K12308	beta-galactosidase [EC:3.2.1.23] NA
tr|B2UQF3|B2UQF3_AKKM8 Alpha-galactosidase OS=Akkermansia muciniphila (strain ATCC BAA-835 / DSM 22959 / JCM 33894 / BCRC 81048 / CCUG 64013 / CIP 107961 / Muc) OX=349741 GN=Amuc_0855 PE=3 SV=1	3476	B2UQF3;A5ZEQ6	B2UQF3	0	17922000	0	9046800	8598100	6934600	0	0	0	0	0	0	0	0	7981400	6757900	0	0	0	0	0	0	tr|B2UQF3|B2UQF3_AKKM8	GH36.hmm	K07407	alpha-galactosidase [EC:3.2.1.22] NA
tr|Q8A3V3|Q8A3V3_BACTN Alpha-galactosidase OS=Bacteroides thetaiotaomicron (strain ATCC 29148 / DSM 2079 / JCM 5827 / CCUG 10774 / NCTC 10582 / VPI-5482 / E50) OX=226186 GN=BT_2851 PE=3 SV=1	5425	Q8A3V3;A6KYC8	Q8A3V3	0	0	0	0	0	0	0	0	0	3015500	0	0	0	0	0	0	0	3754100	0	3506400	0	0	tr|Q8A3V3|Q8A3V3_BACTN	GH36.hmm	K07407	alpha-galactosidase [EC:3.2.1.22] NA
tr|Q8A192|Q8A192_BACTN Alpha-mannosidase OS=Bacteroides thetaiotaomicron (strain ATCC 29148 / DSM 2079 / JCM 5827 / CCUG 10774 / NCTC 10582 / VPI-5482 / E50) OX=226186 GN=BT_3774 PE=3 SV=1	5123	Q8A192;Q5LIG4	Q8A192	0	4787300	0	0	0	0	0	0	0	18382000	0	0	0	11448000	7249300	5121100	9105400	10128000	9975800	10606000	9593500	11873000	tr|Q8A192|Q8A192_BACTN	GH38.hmm;CBM32.hmm	K01191	alpha-mannosidase [EC:3.2.1.24] NA
tr|A5KQC2|A5KQC2_9FIRM Family 4 glycosyl hydrolase OS=[Ruminococcus] torques ATCC 27756 OX=411460 GN=RUMTOR_02460 PE=3 SV=1	1046	A5KQC2	A5KQC2	23890000	27140000	41553000	0	0	0	23883000	25379000	26525000	0	15475000	22500000	24930000	2837700	0	0	15257000	18538000	17916000	17694000	19732000	19074000	tr|A5KQC2|A5KQC2_9FIRM	GH4.hmm	K07406	alpha-galactosidase [EC:3.2.1.22] NA
tr|A5KR64|A5KR64_9FIRM Family 4 glycosyl hydrolase OS=[Ruminococcus] torques ATCC 27756 OX=411460 GN=RUMTOR_02756 PE=3 SV=1	1212	A5KR64	A5KR64	0	0	0	0	0	0	0	0	0	0	0	0	0	0	0	0	0	0	0	0	0	0	tr|A5KR64|A5KR64_9FIRM	GH4.hmm	K07406	alpha-galactosidase [EC:3.2.1.22] NA
tr|A5KQN0|A5KQN0_9FIRM Beta-galactosidase OS=[Ruminococcus] torques ATCC 27756 OX=411460 GN=RUMTOR_02570 PE=3 SV=1	1116	A5KQN0	A5KQN0	38789000	0	0	0	0	0	15674000	10528000	10648000	0	24800000	32381000	20997000	15624000	0	0	28109000	7720400	0	37534000	18140000	51188000	tr|A5KQN0|A5KQN0_9FIRM	GH42.hmm	K12308	beta-galactosidase [EC:3.2.1.23] NA
tr|B2UPZ9|B2UPZ9_AKKM8 Beta-glucanase OS=Akkermansia muciniphila (strain ATCC BAA-835 / DSM 22959 / JCM 33894 / BCRC 81048 / CCUG 64013 / CIP 107961 / Muc) OX=349741 GN=Amuc_0697 PE=3 SV=1	3370	B2UPZ9	B2UPZ9	0	3428900	0	29359000	25083000	23642000	0	0	0	0	3551600	6244600	9898900	15530000	20210000	24342000	0	1780700	0	6722500	9268300	8438600	tr|B2UPZ9|B2UPZ9_AKKM8	GH43_24.hmm	NA	NA
tr|B2UQ00|B2UQ00_AKKM8 Beta-glucanase OS=Akkermansia muciniphila (strain ATCC BAA-835 / DSM 22959 / JCM 33894 / BCRC 81048 / CCUG 64013 / CIP 107961 / Muc) OX=349741 GN=Amuc_0698 PE=3 SV=1	3371	B2UQ00;Q5L9H8;A6KXQ4	B2UQ00	0	0	12004000	11994000	21766000	15526000	0	0	0	4727300	6342900	0	0	12806000	13838000	12290000	0	0	0	6244700	5486600	6250300	tr|B2UQ00|B2UQ00_AKKM8	GH43_24.hmm	NA	NA
tr|Q8A1Z3|Q8A1Z3_BACTN Putatuve glycosylhydrolase OS=Bacteroides thetaiotaomicron (strain ATCC 29148 / DSM 2079 / JCM 5827 / CCUG 10774 / NCTC 10582 / VPI-5482 / E50) OX=226186 GN=BT_3515 PE=3 SV=1	5226	Q8A1Z3	Q8A1Z3	0	0	0	4208600	0	0	0	0	0	6180000	0	0	0	0	5450700	0	6109000	8420900	7031600	9073300	6638800	8415900	tr|Q8A1Z3|Q8A1Z3_BACTN	GH43_26.hmm	NA	NA
tr|Q8A239|Q8A239_BACTN Putatuve glycosylhydrolase OS=Bacteroides thetaiotaomicron (strain ATCC 29148 / DSM 2079 / JCM 5827 / CCUG 10774 / NCTC 10582 / VPI-5482 / E50) OX=226186 GN=BT_3467 PE=3 SV=1	5231	Q8A239;Q5LIG8	Q8A239	0	0	0	0	0	0	0	0	0	13156000	0	0	0	0	0	0	8826200	9090100	9538800	10861000	9152500	11284000	tr|Q8A239|Q8A239_BACTN	GH43_26.hmm	NA	NA
tr|Q8A1Z2|Q8A1Z2_BACTN Arabinan endo-1,5-alpha-L-arabinosidase A OS=Bacteroides thetaiotaomicron (strain ATCC 29148 / DSM 2079 / JCM 5827 / CCUG 10774 / NCTC 10582 / VPI-5482 / E50) OX=226186 GN=BT_3516 PE=3 SV=1	5225	Q8A1Z2;Q5LG21	Q8A1Z2	0	0	0	0	0	0	0	0	0	10232000	0	4215700	0	0	5020000	0	6693000	6382900	4624500	0	4460200	4983200	tr|Q8A1Z2|Q8A1Z2_BACTN	GH43_3.hmm;GH43_34.hmm	K06113	arabinan endo-1,5-alpha-L-arabinosidase [EC:3.2.1.99]
tr|A5KLS0|A5KLS0_9FIRM Repeat protein OS=[Ruminococcus] torques ATCC 27756 OX=411460 GN=RUMTOR_01174 PE=3 SV=1	530	A5KLS0	A5KLS0	61365000	65447000	30815000	529790	578760	156440	118820000	164810000	177540000	1539800	118750000	138920000	198430000	801440	837570	1323100	87720000	89193000	97990000	41387000	43060000	66064000	tr|A5KLS0|A5KLS0_9FIRM	GH51_9.hmm	K01209	alpha-L-arabinofuranosidase [EC:3.2.1.55] NA
tr|B2UN71|B2UN71_AKKM8 Glycoside hydrolase family 57 OS=Akkermansia muciniphila (strain ATCC BAA-835 / DSM 22959 / JCM 33894 / BCRC 81048 / CCUG 64013 / CIP 107961 / Muc) OX=349741 GN=Amuc_1868 PE=4 SV=1	2912	B2UN71	B2UN71	6383300	3043900	4883000	71661000	69518000	70806000	0	0	0	0	40833000	19688000	30696000	93849000	71812000	90004000	0	0	0	31603000	32292000	26837000	tr|B2UN71|B2UN71_AKKM8	GH57.hmm	K07405	alpha-amylase [EC:3.2.1.1] NA
tr|Q89ZS1|Q89ZS1_BACTN Alpha-amylase OS=Bacteroides thetaiotaomicron (strain ATCC 29148 / DSM 2079 / JCM 5827 / CCUG 10774 / NCTC 10582 / VPI-5482 / E50) OX=226186 GN=BT_4305 PE=4 SV=1	4902	Q89ZS1;A5ZG75;Q5LGS4;A6L412	Q89ZS1	1621700	2138200	0	0	0	0	0	0	0	114650000	1943900	0	499890	37463000	44695000	49130000	63447000	67899000	71844000	87574000	83376000	92356000	tr|Q89ZS1|Q89ZS1_BACTN	GH57.hmm	K07405	alpha-amylase [EC:3.2.1.1] NA
tr|A5KKF3|A5KKF3_9FIRM LPXTG-motif cell wall anchor domain protein OS=[Ruminococcus] torques ATCC 27756 OX=411460 GN=RUMTOR_00705 PE=4 SV=1	283	A5KKF3	A5KKF3	44919000	38145000	50748000	0	816920	0	81811000	82417000	115580000	632070	53657000	57178000	83869000	4241000	5937800	0	70045000	43547000	83359000	33833000	58997000	41429000	tr|A5KKF3|A5KKF3_9FIRM	GH73.hmm	NA	NA
tr|Q8A7I6|Q8A7I6_BACTN Peptidoglycan hydrolase OS=Bacteroides thetaiotaomicron (strain ATCC 29148 / DSM 2079 / JCM 5827 / CCUG 10774 / NCTC 10582 / VPI-5482 / E50) OX=226186 GN=BT_1538 PE=4 SV=1	5884	Q8A7I6;A5ZJ45;Q5LFF7;A6L2T7	Q8A7I6	0	0	0	0	0	0	0	0	0	5122600	0	0	0	3473000	0	3053100	5528000	5014300	5752100	5025100	6382900	4738900	tr|Q8A7I6|Q8A7I6_BACTN	GH73.hmm	K02395	peptidoglycan hydrolase FlgJ
tr|Q8A174|Q8A174_BACTN Alpha-1,6-mannanase OS=Bacteroides thetaiotaomicron (strain ATCC 29148 / DSM 2079 / JCM 5827 / CCUG 10774 / NCTC 10582 / VPI-5482 / E50) OX=226186 GN=BT_3792 PE=1 SV=1	5112	Q8A174	Q8A174	0	0	0	0	0	0	0	0	0	36699000	0	4778300	0	4428600	9540000	0	9327600	12949000	10269000	11316000	15600000	12791000	tr|Q8A174|Q8A174_BACTN	GH76.hmm	NA	NA
tr|Q8A184|Q8A184_BACTN Glycoside hydrolase family 73 OS=Bacteroides thetaiotaomicron (strain ATCC 29148 / DSM 2079 / JCM 5827 / CCUG 10774 / NCTC 10582 / VPI-5482 / E50) OX=226186 GN=BT_3782 PE=1 SV=1	5120	Q8A184	Q8A184	0	0	0	0	0	0	0	0	0	9534300	0	0	0	5626800	4803900	3482100	4356200	8139600	7780400	8248500	6711500	7893200	tr|Q8A184|Q8A184_BACTN	GH76.hmm	NA	NA
tr|Q8A1Y7|Q8A1Y7_BACTN Alpha-1,6-mannanase OS=Bacteroides thetaiotaomicron (strain ATCC 29148 / DSM 2079 / JCM 5827 / CCUG 10774 / NCTC 10582 / VPI-5482 / E50) OX=226186 GN=BT_3521 PE=4 SV=1	5222	Q8A1Y7	Q8A1Y7	0	0	0	0	0	0	0	0	0	4469200	0	0	0	3572900	0	0	0	3923200	0	4530900	0	0	tr|Q8A1Y7|Q8A1Y7_BACTN	GH76.hmm	NA	NA
tr|Q8A4H6|Q8A4H6_BACTN Alpha-1,6-mannanase OS=Bacteroides thetaiotaomicron (strain ATCC 29148 / DSM 2079 / JCM 5827 / CCUG 10774 / NCTC 10582 / VPI-5482 / E50) OX=226186 GN=BT_2623 PE=4 SV=1	5535	Q8A4H6	Q8A4H6	26740000	12814000	7704100	0	0	0	4376000	0	0	107090000	0	0	0	35242000	28370000	18966000	41594000	35033000	31966000	37875000	52341000	63177000	tr|Q8A4H6|Q8A4H6_BACTN	GH76.hmm	NA	NA
tr|Q8A6J8|Q8A6J8_BACTN Alpha-1,6-mannanase OS=Bacteroides thetaiotaomicron (strain ATCC 29148 / DSM 2079 / JCM 5827 / CCUG 10774 / NCTC 10582 / VPI-5482 / E50) OX=226186 GN=BT_1883 PE=4 SV=1	5757	Q8A6J8	Q8A6J8	0	0	0	0	0	0	0	0	0	5598800	0	0	0	4041400	3986800	5036600	4401500	4872000	4595300	5213000	4673900	5073400	tr|Q8A6J8|Q8A6J8_BACTN	GH76.hmm	NA	NA
tr|A5KLQ9|A5KLQ9_9FIRM 4-alpha-glucanotransferase OS=[Ruminococcus] torques ATCC 27756 OX=411460 GN=malQ PE=3 SV=1	525	A5KLQ9	A5KLQ9	0	0	0	0	0	0	3239300	3509000	3964900	0	4890800	6837500	4737800	0	0	0	0	3408600	0	0	0	0	tr|A5KLQ9|A5KLQ9_9FIRM	GH77.hmm	K00705	4-alpha-glucanotransferase [EC:2.4.1.25] NA
tr|B2ULZ7|B2ULZ7_AKKM8 4-alpha-glucanotransferase OS=Akkermansia muciniphila (strain ATCC BAA-835 / DSM 22959 / JCM 33894 / BCRC 81048 / CCUG 64013 / CIP 107961 / Muc) OX=349741 GN=Amuc_1621 PE=3 SV=1	2603	B2ULZ7	B2ULZ7	0	0	0	15430000	18639000	16238000	0	0	0	0	11089000	5983400	6912100	15274000	14934000	18555000	0	0	0	4200800	2738300	4149800	tr|B2ULZ7|B2ULZ7_AKKM8	GH77.hmm	K00705	4-alpha-glucanotransferase [EC:2.4.1.25] NA
sp|Q89ZI2|OGA_BACTN O-GlcNAcase BT_4395 OS=Bacteroides thetaiotaomicron (strain ATCC 29148 / DSM 2079 / JCM 5827 / CCUG 10774 / NCTC 10582 / VPI-5482 / E50) OX=226186 GN=BT_4395 PE=1 SV=1	4850	Q89ZI2;A6L220	Q89ZI2	2781800	2441900	0	0	0	0	0	0	0	16642000	0	0	0	5127800	1450100	5057400	13027000	15025000	13248000	14755000	10376000	11615000	sp|Q89ZI2|OGA_BACTN	GH84.hmm	K01197	hyaluronoglucosaminidase [EC:3.2.1.35] NA
tr|A5KMG1|A5KMG1_9FIRM Hyalurononglucosaminidase OS=[Ruminococcus] torques ATCC 27756 OX=411460 GN=nagH PE=4 SV=1	620	A5KMG1	A5KMG1	47552000	120310000	55216000	160220	448270	340910	101580000	106080000	148780000	894570	118410000	63617000	135490000	0	527280	439520	72551000	105440000	118580000	78197000	61938000	66259000	tr|A5KMG1|A5KMG1_9FIRM	GH84.hmm	NA	NA
tr|A5KMV9|A5KMV9_9FIRM Hyalurononglucosaminidase OS=[Ruminococcus] torques ATCC 27756 OX=411460 GN=nagH PE=4 SV=1	707	A5KMV9	A5KMV9	63406000	59926000	56354000	446110	1142900	2364100	147140000	183800000	180120000	2311100	69597000	54869000	92213000	671590	1104100	1176200	42127000	54638000	47126000	28872000	28250000	29909000	tr|A5KMV9|A5KMV9_9FIRM	GH84.hmm	NA	NA
tr|B2ULA9|B2ULA9_AKKM8 Hyalurononglucosaminidase OS=Akkermansia muciniphila (strain ATCC BAA-835 / DSM 22959 / JCM 33894 / BCRC 81048 / CCUG 64013 / CIP 107961 / Muc) OX=349741 GN=Amuc_0052 PE=4 SV=1	2426	B2ULA9	B2ULA9	19575000	0	28549000	246420000	172500000	172350000	1382700	1969600	2510200	2182000	69372000	88027000	85012000	179840000	156900000	171050000	1899900	1212800	4085100	50295000	54916000	52396000	tr|B2ULA9|B2ULA9_AKKM8	GH84.hmm	K01197	hyaluronoglucosaminidase [EC:3.2.1.35] NA
tr|A5ZGU5|A5ZGU5_9BACE Glycosyl hydrolase, family 88 OS=Bacteroides caccae ATCC 43185 OX=411901 GN=BACCAC_02115 PE=4 SV=1	1372	A5ZGU5	A5ZGU5	0	0	0	0	0	0	0	0	0	0	0	0	0	0	0	0	0	0	0	0	0	0	tr|A5ZGU5|A5ZGU5_9BACE	GH88.hmm	K18581	unsaturated chondroitin disaccharide
tr|Q89YS3|Q89YS3_BACTN Glucuronyl hydrolase OS=Bacteroides thetaiotaomicron (strain ATCC 29148 / DSM 2079 / JCM 5827 / CCUG 10774 / NCTC 10582 / VPI-5482 / E50) OX=226186 GN=BT_4658 PE=4 SV=1	4769	Q89YS3	Q89YS3	10284000	0	0	0	0	0	0	0	0	13967000	0	0	0	0	5283300	4907200	5695000	8406600	7787900	12911000	10249000	9053400	tr|Q89YS3|Q89YS3_BACTN	GH88.hmm	K18581	unsaturated chondroitin disaccharide
tr|Q8A2F7|Q8A2F7_BACTN Unsaturated glucuronyl hydrolase OS=Bacteroides thetaiotaomicron (strain ATCC 29148 / DSM 2079 / JCM 5827 / CCUG 10774 / NCTC 10582 / VPI-5482 / E50) OX=226186 GN=BT_3348 PE=4 SV=1;tr|A5ZF72|A5ZF72_9BACE Glycosyl hydrolase, family 88	5292	Q8A2F7;A5ZF72	Q8A2F7;A5ZF72	0	0	0	0	0	0	0	0	0	49420000	0	0	0	26932000	22217000	24640000	24220000	24440000	27561000	34210000	33208000	38956000	tr|Q8A2F7|Q8A2F7_BACTN	GH88.hmm	K18581	unsaturated chondroitin disaccharide
tr|B2ULB7|B2ULB7_AKKM8 Alpha-N-acetylglucosaminidase OS=Akkermansia muciniphila (strain ATCC BAA-835 / DSM 22959 / JCM 33894 / BCRC 81048 / CCUG 64013 / CIP 107961 / Muc) OX=349741 GN=Amuc_0060 PE=4 SV=1	2432	B2ULB7	B2ULB7	0	27378000	0	34914000	36330000	20624000	0	0	5019100	0	2758800	8909900	8751300	25007000	23801000	29472000	1773300	3524400	0	9759700	9117700	11637000	tr|B2ULB7|B2ULB7_AKKM8	GH89.hmm	K01205	alpha-N-acetylglucosaminidase [EC:3.2.1.50] NA
tr|B2URG0|B2URG0_AKKM8 Alpha-N-acetylglucosaminidase OS=Akkermansia muciniphila (strain ATCC BAA-835 / DSM 22959 / JCM 33894 / BCRC 81048 / CCUG 64013 / CIP 107961 / Muc) OX=349741 GN=Amuc_1220 PE=4 SV=1	3714	B2URG0	B2URG0	1726300	1094600	2176700	71150000	58792000	51263000	0	227260	349560	405100	14070000	16309000	21725000	64463000	47202000	61199000	587580	946440	405710	15127000	16568000	17119000	tr|B2URG0|B2URG0_AKKM8	GH89.hmm	K01205	alpha-N-acetylglucosaminidase [EC:3.2.1.50] NA
tr|A5KKN4|A5KKN4_9FIRM F5/8 type C domain protein OS=[Ruminococcus] torques ATCC 27756 OX=411460 GN=RUMTOR_00787 PE=4 SV=1	338	A5KKN4	A5KKN4	20154000	35010000	20614000	5497900	0	5987100	31979000	30175000	36332000	1769900	28615000	27106000	34045000	0	0	0	14626000	20345000	19838000	11061000	13333000	14709000	tr|A5KKN4|A5KKN4_9FIRM	GH89.hmm;CBM32.hmm	K01205	alpha-N-acetylglucosaminidase [EC:3.2.1.50] NA
tr|A5ZFL7|A5ZFL7_9BACE Putative alpha-1,2-mannosidase OS=Bacteroides caccae ATCC 43185 OX=411901 GN=BACCAC_01682 PE=4 SV=1	1335	A5ZFL7;Q5LHH6	A5ZFL7	0	0	0	0	0	0	0	0	0	0	0	0	0	0	0	0	0	0	0	0	0	0	tr|A5ZFL7|A5ZFL7_9BACE	GH92.hmm	NA	NA
tr|Q8A0M7|Q8A0M7_BACTN Alpha-1,2-mannosidase OS=Bacteroides thetaiotaomicron (strain ATCC 29148 / DSM 2079 / JCM 5827 / CCUG 10774 / NCTC 10582 / VPI-5482 / E50) OX=226186 GN=BT_3994 PE=4 SV=1	5007	Q8A0M7;A5ZFM2;A0A380YWM4	Q8A0M7	0	0	0	0	0	0	0	0	4806800	10464000	0	0	0	0	0	5409700	8443200	7967600	9667900	9435500	6742600	12196000	tr|Q8A0M7|Q8A0M7_BACTN	GH92.hmm	NA	NA
tr|Q8A0N0|Q8A0N0_BACTN Alpha-1,2-mannosidase OS=Bacteroides thetaiotaomicron (strain ATCC 29148 / DSM 2079 / JCM 5827 / CCUG 10774 / NCTC 10582 / VPI-5482 / E50) OX=226186 GN=BT_3991 PE=4 SV=1	5009	Q8A0N0	Q8A0N0	0	0	0	0	0	0	0	0	0	19714000	0	0	0	10454000	0	17567000	0	23437000	20890000	31732000	22655000	36429000	tr|Q8A0N0|Q8A0N0_BACTN	GH92.hmm	NA	NA
tr|Q8A0N1|Q8A0N1_BACTN Alpha-1,2-mannosidase OS=Bacteroides thetaiotaomicron (strain ATCC 29148 / DSM 2079 / JCM 5827 / CCUG 10774 / NCTC 10582 / VPI-5482 / E50) OX=226186 GN=BT_3990 PE=1 SV=1	5010	Q8A0N1	Q8A0N1	0	0	0	0	0	0	0	0	0	14893000	4463100	0	4418300	6133500	3461000	5924500	13142000	11936000	11548000	10689000	10296000	13125000	tr|Q8A0N1|Q8A0N1_BACTN	GH92.hmm	NA	NA
tr|Q8A0Q6|Q8A0Q6_BACTN Alpha-1,2-mannosidase OS=Bacteroides thetaiotaomicron (strain ATCC 29148 / DSM 2079 / JCM 5827 / CCUG 10774 / NCTC 10582 / VPI-5482 / E50) OX=226186 GN=BT_3965 PE=1 SV=1	5022	Q8A0Q6	Q8A0Q6	0	0	0	0	3744000	0	0	0	0	5079400	0	5448700	5277300	5189900	0	0	4532700	0	0	0	0	0	tr|Q8A0Q6|Q8A0Q6_BACTN	GH92.hmm	NA	NA
tr|Q8A0Q8|Q8A0Q8_BACTN Glycoside hydrolase family 92 OS=Bacteroides thetaiotaomicron (strain ATCC 29148 / DSM 2079 / JCM 5827 / CCUG 10774 / NCTC 10582 / VPI-5482 / E50) OX=226186 GN=BT_3963 PE=4 SV=1	5024	Q8A0Q8	Q8A0Q8	0	0	0	0	0	0	0	0	0	5671100	0	0	0	3845400	0	0	3185200	4437400	4044900	4652300	5204600	0	tr|Q8A0Q8|Q8A0Q8_BACTN	GH92.hmm	NA	NA
tr|Q8A0Q9|Q8A0Q9_BACTN Glycoside hydrolase family 92 OS=Bacteroides thetaiotaomicron (strain ATCC 29148 / DSM 2079 / JCM 5827 / CCUG 10774 / NCTC 10582 / VPI-5482 / E50) OX=226186 GN=BT_3962 PE=4 SV=1	5025	Q8A0Q9	Q8A0Q9	0	0	0	0	0	0	0	0	0	14745000	2406800	0	0	4482400	3220800	4117800	9358700	7782100	10049000	10298000	9691600	3519600	tr|Q8A0Q9|Q8A0Q9_BACTN	GH92.hmm	NA	NA
tr|Q8A182|Q8A182_BACTN Alpha-1,2-mannosidase OS=Bacteroides thetaiotaomicron (strain ATCC 29148 / DSM 2079 / JCM 5827 / CCUG 10774 / NCTC 10582 / VPI-5482 / E50) OX=226186 GN=BT_3784 PE=4 SV=1	5118	Q8A182	Q8A182	4728800	3357200	3000100	0	4157800	3022700	0	0	727180	59588000	3117500	1785100	870230	23900000	19593000	29911000	43747000	36048000	38045000	46487000	52862000	46138000	tr|Q8A182|Q8A182_BACTN	GH92.hmm	NA	NA
tr|Q8A193|Q8A193_BACTN Alpha-1,2-mannosidase, putative OS=Bacteroides thetaiotaomicron (strain ATCC 29148 / DSM 2079 / JCM 5827 / CCUG 10774 / NCTC 10582 / VPI-5482 / E50) OX=226186 GN=BT_3773 PE=4 SV=1	5124	Q8A193	Q8A193	0	0	0	0	3654300	0	0	0	0	22003000	0	0	2047000	7780100	7441500	6712700	11263000	11274000	11943000	12338000	11512000	11266000	tr|Q8A193|Q8A193_BACTN	GH92.hmm	NA	NA
tr|Q8A1Y1|Q8A1Y1_BACTN Alpha-1,2-mannosidase OS=Bacteroides thetaiotaomicron (strain ATCC 29148 / DSM 2079 / JCM 5827 / CCUG 10774 / NCTC 10582 / VPI-5482 / E50) OX=226186 GN=BT_3527 PE=4 SV=1	5220	Q8A1Y1	Q8A1Y1	0	0	0	0	0	0	0	0	0	6557600	0	0	0	0	0	0	4022900	4416600	3538000	5304800	3580500	4390800	tr|Q8A1Y1|Q8A1Y1_BACTN	GH92.hmm	NA	NA
tr|Q8A4H0|Q8A4H0_BACTN Alpha-1,2-mannosidase OS=Bacteroides thetaiotaomicron (strain ATCC 29148 / DSM 2079 / JCM 5827 / CCUG 10774 / NCTC 10582 / VPI-5482 / E50) OX=226186 GN=BT_2629 PE=4 SV=1	5530	Q8A4H0	Q8A4H0	0	0	0	0	0	0	0	0	0	22257000	0	0	0	13616000	12164000	10455000	15800000	16177000	15378000	19452000	21768000	21054000	tr|Q8A4H0|Q8A4H0_BACTN	GH92.hmm	NA	NA
tr|Q8A5N9|Q8A5N9_BACTN Alpha-1,2-mannosidase OS=Bacteroides thetaiotaomicron (strain ATCC 29148 / DSM 2079 / JCM 5827 / CCUG 10774 / NCTC 10582 / VPI-5482 / E50) OX=226186 GN=BT_2199 PE=1 SV=1	5646	Q8A5N9	Q8A5N9	0	0	0	0	0	0	0	0	0	0	0	0	0	0	0	0	0	0	0	0	0	0	tr|Q8A5N9|Q8A5N9_BACTN	GH92.hmm	NA	NA
tr|Q8A6K3|Q8A6K3_BACTN Alpha-1,2-mannosidase OS=Bacteroides thetaiotaomicron (strain ATCC 29148 / DSM 2079 / JCM 5827 / CCUG 10774 / NCTC 10582 / VPI-5482 / E50) OX=226186 GN=BT_1878 PE=4 SV=1	5761	Q8A6K3;A5ZLG6;Q5LAE2;A6KXV1	Q8A6K3	0	2998700	0	0	0	0	0	0	0	32633000	0	0	0	4337900	2579500	11845000	18853000	17607000	17609000	19395000	19909000	25826000	tr|Q8A6K3|Q8A6K3_BACTN	GH92.hmm	NA	NA
tr|Q8A6V7|Q8A6V7_BACTN Alpha-1,2-mannosidase OS=Bacteroides thetaiotaomicron (strain ATCC 29148 / DSM 2079 / JCM 5827 / CCUG 10774 / NCTC 10582 / VPI-5482 / E50) OX=226186 GN=BT_1769 PE=4 SV=1	5801	Q8A6V7	Q8A6V7	0	0	0	0	0	0	0	0	0	13130000	0	0	0	7243100	6625800	12761000	11777000	9388800	8433800	8783200	8609100	0	tr|Q8A6V7|Q8A6V7_BACTN	GH92.hmm	NA	NA
tr|Q8A8Y5|Q8A8Y5_BACTN Alpha-1,2-mannosidase family protein OS=Bacteroides thetaiotaomicron (strain ATCC 29148 / DSM 2079 / JCM 5827 / CCUG 10774 / NCTC 10582 / VPI-5482 / E50) OX=226186 GN=BT_1032 PE=4 SV=1	6077	Q8A8Y5;A5ZC95;A6L7S3;Q5LED8	Q8A8Y5	0	3023700	0	0	0	0	0	0	0	19718000	0	0	0	7179300	5300500	6242900	11050000	13950000	14220000	16012000	13844000	15777000	tr|Q8A8Y5|Q8A8Y5_BACTN	GH92.hmm	NA	NA
tr|A5KM38|A5KM38_9FIRM F5/8 type C domain protein OS=[Ruminococcus] torques ATCC 27756 OX=411460 GN=RUMTOR_01294 PE=4 SV=1	590	A5KM38	A5KM38	30729000	38935000	15184000	2744400	3819200	4995700	101240000	100040000	89109000	1850800	57077000	92685000	76838000	921790	1281800	1654500	52877000	67752000	74870000	31484000	34829000	32011000	tr|A5KM38|A5KM38_9FIRM	GH95.hmm	K15923	alpha-L-fucosidase 2 [EC:3.2.1.51]
tr|A5KPV3|A5KPV3_9FIRM LPXTG-motif cell wall anchor domain protein OS=[Ruminococcus] torques ATCC 27756 OX=411460 GN=RUMTOR_02288 PE=4 SV=1	953	A5KPV3	A5KPV3	162390000	485360000	249620000	1067000	3185000	675310	215710000	227360000	270590000	854370	202440000	172390000	198440000	1351900	1037800	1023100	116670000	102770000	139980000	121270000	110480000	138760000	tr|A5KPV3|A5KPV3_9FIRM	GH95.hmm	K15923	alpha-L-fucosidase 2 [EC:3.2.1.51]
tr|A7AZW8|A7AZW8_RUMGV Fibronectin type III domain protein OS=Ruminococcus gnavus (strain ATCC 29149 / VPI C7-9) OX=411470 GN=RUMGNA_00842 PE=4 SV=1	1792	A7AZW8	A7AZW8	33779000	152700000	39887000	0	0	0	0	0	0	0	0	0	0	0	0	0	3392600	0	0	0	0	0	tr|A7AZW8|A7AZW8_RUMGV	GH95.hmm	K15923	alpha-L-fucosidase 2 [EC:3.2.1.51]
tr|B2UM81|B2UM81_AKKM8 Glycoside hydrolase family 95 OS=Akkermansia muciniphila (strain ATCC BAA-835 / DSM 22959 / JCM 33894 / BCRC 81048 / CCUG 64013 / CIP 107961 / Muc) OX=349741 GN=Amuc_0186 PE=4 SV=1	2654	B2UM81	B2UM81	0	0	0	74380000	73951000	90468000	0	0	0	5002100	64101000	73793000	56988000	62639000	72121000	62888000	34117000	0	0	37629000	43582000	34769000	tr|B2UM81|B2UM81_AKKM8	GH95.hmm	K15923	alpha-L-fucosidase 2 [EC:3.2.1.51]
tr|B2UR61|B2UR61_AKKM8 Glycosyl hydrolase family 95 N-terminal domain-containing protein OS=Akkermansia muciniphila (strain ATCC BAA-835 / DSM 22959 / JCM 33894 / BCRC 81048 / CCUG 64013 / CIP 107961 / Muc) OX=349741 GN=Amuc_1120 PE=1 SV=1	3657	B2UR61	B2UR61	1378600	1907400	0	111400000	125720000	135940000	1107200	0	0	315320	38775000	32261000	42995000	156720000	114510000	132240000	1096500	1020500	1116800	39819000	33582000	27382000	tr|B2UR61|B2UR61_AKKM8	GH95.hmm	K15923	alpha-L-fucosidase 2 [EC:3.2.1.51]
tr|Q5L7M4|Q5L7M4_BACFN Alpha-L-fucosidase OS=Bacteroides fragilis (strain ATCC 25285 / DSM 2151 / CCUG 4856 / JCM 11019 / NCTC 9343 / Onslow) OX=272559 GN=BF9343_4145 PE=4 SV=1;tr|A6KZU4|A6KZU4_PHOV8 Glycoside hydrolase family 95 OS=Phocaeicola vulgatus (s	4510	Q5L7M4;A6KZU4	Q5L7M4;A6KZU4	0	0	0	0	0	0	0	0	0	0	0	0	0	0	0	0	0	0	0	0	0	0	tr|Q5L7M4|Q5L7M4_BACFN	GH95.hmm	K15923	alpha-L-fucosidase 2 [EC:3.2.1.51]
tr|Q89YP9|Q89YP9_BACTN Glycoside hydrolase family 95 OS=Bacteroides thetaiotaomicron (strain ATCC 29148 / DSM 2079 / JCM 5827 / CCUG 10774 / NCTC 10582 / VPI-5482 / E50) OX=226186 GN=BT_4682 PE=4 SV=1	4753	Q89YP9;A5ZB88	Q89YP9	0	20528000	17793000	0	0	0	0	0	0	14937000	0	0	0	9786600	5617900	5931400	11690000	12273000	11169000	13013000	10676000	12536000	tr|Q89YP9|Q89YP9_BACTN	GH95.hmm	K15923	alpha-L-fucosidase 2 [EC:3.2.1.51]
sp|G8JZS4|SUSB_BACTN Glucan 1,4-alpha-glucosidase SusB OS=Bacteroides thetaiotaomicron (strain ATCC 29148 / DSM 2079 / JCM 5827 / CCUG 10774 / NCTC 10582 / VPI-5482 / E50) OX=226186 GN=susB PE=1 SV=1	4490	G8JZS4;A6L056;Q5LG61	G8JZS4	3344700	16500000	5096500	0	0	0	0	0	0	13706000	0	3886300	0	10651000	7972800	7311300	20800000	26113000	22389000	22708000	20709000	28529000	sp|G8JZS4|SUSB_BACTN	GH97.hmm	K21574	glucan 1,4-alpha-glucosidase [EC:3.2.1.3]
sp|Q8A6L0|AGAL_BACTN Retaining alpha-galactosidase OS=Bacteroides thetaiotaomicron (strain ATCC 29148 / DSM 2079 / JCM 5827 / CCUG 10774 / NCTC 10582 / VPI-5482 / E50) OX=226186 GN=BT_1871 PE=1 SV=1	5763	Q8A6L0;A5ZLH6	Q8A6L0	5121100	5135900	4855500	0	0	0	0	0	0	21370000	0	0	0	7668900	5625900	6044000	13658000	12937000	10809000	16357000	11064000	15623000	sp|Q8A6L0|AGAL_BACTN	GH97.hmm	NA	NA
tr|B2UKX0|B2UKX0_AKKM8 Glycoside hydrolase family 97 protein OS=Akkermansia muciniphila (strain ATCC BAA-835 / DSM 22959 / JCM 33894 / BCRC 81048 / CCUG 64013 / CIP 107961 / Muc) OX=349741 GN=Amuc_1420 PE=4 SV=1	2325	B2UKX0	B2UKX0	0	0	0	8959500	6302700	6845100	0	0	0	0	6910800	0	7367100	7831900	7517700	6249800	0	0	0	3925600	5124500	0	tr|B2UKX0|B2UKX0_AKKM8	GH97.hmm	NA	NA
tr|Q8A2L1|Q8A2L1_BACTN Alpha-glucosidase OS=Bacteroides thetaiotaomicron (strain ATCC 29148 / DSM 2079 / JCM 5827 / CCUG 10774 / NCTC 10582 / VPI-5482 / E50) OX=226186 GN=BT_3294 PE=4 SV=1	5323	Q8A2L1;A0A380YQ77	Q8A2L1	0	0	0	0	0	0	4593200	0	3597200	20845000	0	0	0	7000900	4567800	4543800	14850000	13836000	10667000	14162000	12128000	10994000	tr|Q8A2L1|Q8A2L1_BACTN	GH97.hmm	NA	NA
tr|Q8A4H9|Q8A4H9_BACTN Alpha-glucosidase OS=Bacteroides thetaiotaomicron (strain ATCC 29148 / DSM 2079 / JCM 5827 / CCUG 10774 / NCTC 10582 / VPI-5482 / E50) OX=226186 GN=BT_2620 PE=4 SV=1	5537	Q8A4H9	Q8A4H9	0	0	0	0	0	0	0	0	0	37650000	0	0	0	17022000	15566000	14810000	24705000	19678000	22647000	25704000	26146000	25605000	tr|Q8A4H9|Q8A4H9_BACTN	GH97.hmm	NA	NA
tr|B2UQ61|B2UQ61_AKKM8 Glycosyltransferase OS=Akkermansia muciniphila (strain ATCC BAA-835 / DSM 22959 / JCM 33894 / BCRC 81048 / CCUG 64013 / CIP 107961 / Muc) OX=349741 GN=Amuc_0760 PE=3 SV=1	3419	B2UQ61	B2UQ61	0	0	0	9901800	7780100	3705200	0	0	0	0	2586800	0	4073700	5120100	6101200	4456800	0	0	0	3310400	2707500	2603300	tr|B2UQ61|B2UQ61_AKKM8	GT10.hmm	K20151	alpha(1,3/1,4) fucosyltransferase [EC:2.4.1.65
tr|B2UQ63|B2UQ63_AKKM8 Glycosyltransferase OS=Akkermansia muciniphila (strain ATCC BAA-835 / DSM 22959 / JCM 33894 / BCRC 81048 / CCUG 64013 / CIP 107961 / Muc) OX=349741 GN=Amuc_0762 PE=3 SV=1	3420	B2UQ63	B2UQ63	0	0	0	6277400	8530100	9475600	0	0	0	0	3688800	0	3645300	7973200	8740100	6297900	0	0	0	4059300	3933300	2508800	tr|B2UQ63|B2UQ63_AKKM8	GT10.hmm	NA	NA
tr|Q8A8I8|Q8A8I8_BACTN Glycosyltransferase, family 8 OS=Bacteroides thetaiotaomicron (strain ATCC 29148 / DSM 2079 / JCM 5827 / CCUG 10774 / NCTC 10582 / VPI-5482 / E50) OX=226186 GN=BT_1179 PE=4 SV=1	6021	Q8A8I8	Q8A8I8	0	0	0	0	0	0	0	0	0	5370500	0	0	0	0	0	0	6023800	5635800	0	7011600	5432500	7468900	tr|Q8A8I8|Q8A8I8_BACTN	GT101.hmm	NA	NA
tr|B2UPL8|B2UPL8_AKKM8 Alpha-1,2-fucosyltransferase OS=Akkermansia muciniphila (strain ATCC BAA-835 / DSM 22959 / JCM 33894 / BCRC 81048 / CCUG 64013 / CIP 107961 / Muc) OX=349741 GN=Amuc_2087 PE=4 SV=1	3259	B2UPL8	B2UPL8	0	0	0	5252000	7436300	5929600	0	0	0	0	0	3197600	2219800	7092500	4517700	4453700	0	0	0	0	3015100	0	tr|B2UPL8|B2UPL8_AKKM8	GT11.hmm	NA	NA
tr|B2UQN9|B2UQN9_AKKM8 Glycosyl transferase family 11 OS=Akkermansia muciniphila (strain ATCC BAA-835 / DSM 22959 / JCM 33894 / BCRC 81048 / CCUG 64013 / CIP 107961 / Muc) OX=349741 GN=Amuc_0942 PE=4 SV=1	3539	B2UQN9	B2UQN9	0	0	0	4036900	3380200	6520900	0	0	0	0	0	0	0	5575000	4621400	0	0	0	0	0	0	0	tr|B2UQN9|B2UQN9_AKKM8	GT11.hmm	K00718	galactoside 2-L-fucosyltransferase 1/2
tr|B2UP91|B2UP91_AKKM8 Lipid-A-disaccharide synthase OS=Akkermansia muciniphila (strain ATCC BAA-835 / DSM 22959 / JCM 33894 / BCRC 81048 / CCUG 64013 / CIP 107961 / Muc) OX=349741 GN=Amuc_2052 PE=4 SV=1	3177	B2UP91	B2UP91	0	0	0	6111200	3783800	3905000	0	0	0	0	1797500	0	0	3181800	5150900	4069400	0	0	0	2901400	2163100	0	tr|B2UP91|B2UP91_AKKM8	GT19.hmm	K00748	lipid-A-disaccharide synthase [EC:2.4.1.182]
tr|Q8A0L7|Q8A0L7_BACTN Lipid-A-disaccharide synthase OS=Bacteroides thetaiotaomicron (strain ATCC 29148 / DSM 2079 / JCM 5827 / CCUG 10774 / NCTC 10582 / VPI-5482 / E50) OX=226186 GN=BT_4004 PE=4 SV=1	4999	Q8A0L7	Q8A0L7	0	0	0	0	0	0	0	0	0	0	0	0	0	0	0	0	0	0	0	0	0	0	tr|Q8A0L7|Q8A0L7_BACTN	GT19.hmm	K00748	lipid-A-disaccharide synthase [EC:2.4.1.182]
tr|Q8A8I4|Q8A8I4_BACTN histidine kinase OS=Bacteroides thetaiotaomicron (strain ATCC 29148 / DSM 2079 / JCM 5827 / CCUG 10774 / NCTC 10582 / VPI-5482 / E50) OX=226186 GN=BT_1183 PE=4 SV=1	6019	Q8A8I4	Q8A8I4	0	0	0	4416000	0	0	0	0	0	14928000	0	0	0	0	0	0	7891700	9939200	8065600	10140000	10211000	20404000	tr|Q8A8I4|Q8A8I4_BACTN	GT2_Glyco_tranf_2_3.hmm	NA	NA
tr|A5KKU6|A5KKU6_9FIRM Glycosyltransferase, group 2 family protein OS=[Ruminococcus] torques ATCC 27756 OX=411460 GN=RUMTOR_00850 PE=4 SV=1	374	A5KKU6	A5KKU6	4119000	3315200	0	8252200	0	0	31640000	46666000	43965000	4724300	31036000	28602000	28842000	0	0	0	18732000	15782000	23218000	16644000	24080000	16519000	tr|A5KKU6|A5KKU6_9FIRM	GT2_Glycos_transf_2.hmm	K23684	dolichol-phosphate hexosyltransferase [EC:2.4.1.-]
tr|A5KKV1|A5KKV1_9FIRM Glycosyltransferase, group 2 family protein OS=[Ruminococcus] torques ATCC 27756 OX=411460 GN=RUMTOR_00855 PE=4 SV=1	379	A5KKV1	A5KKV1	11351000	3893000	5514400	1740000	0	0	75075000	84904000	56234000	0	45725000	39244000	55272000	0	0	5534000	47613000	39001000	42618000	28481000	34019000	35099000	tr|A5KKV1|A5KKV1_9FIRM	GT2_Glycos_transf_2.hmm	NA	NA
tr|A5KLW9|A5KLW9_9FIRM Glycosyltransferase, group 2 family protein OS=[Ruminococcus] torques ATCC 27756 OX=411460 GN=RUMTOR_01223 PE=4 SV=1	550	A5KLW9;A7B5Q5;C7G748	A5KLW9	10523000	0	9661300	0	0	0	38240000	31832000	36245000	0	31374000	22686000	41622000	0	0	0	19994000	16567000	18669000	17329000	16036000	13630000	tr|A5KLW9|A5KLW9_9FIRM	GT2_Glycos_transf_2.hmm	NA	NA
tr|A5KMN5|A5KMN5_9FIRM Glycosyltransferase, group 2 family protein OS=[Ruminococcus] torques ATCC 27756 OX=411460 GN=RUMTOR_01508 PE=4 SV=1	663	A5KMN5	A5KMN5	0	0	0	0	0	0	4494400	6248300	4695100	0	0	0	0	0	0	0	4820700	4115500	3880700	4724600	0	4272600	tr|A5KMN5|A5KMN5_9FIRM	GT2_Glycos_transf_2.hmm	NA	NA
tr|B2ULL4|B2ULL4_AKKM8 Glycosyl transferase family 2 OS=Akkermansia muciniphila (strain ATCC BAA-835 / DSM 22959 / JCM 33894 / BCRC 81048 / CCUG 64013 / CIP 107961 / Muc) OX=349741 GN=Amuc_1581 PE=4 SV=1	2503	B2ULL4	B2ULL4	0	0	0	5923100	8911300	10230000	0	0	0	0	5219600	4843100	0	7722600	7591000	6860500	0	0	0	0	0	0	tr|B2ULL4|B2ULL4_AKKM8	GT2_Glycos_transf_2.hmm	NA	NA
tr|B2ULL5|B2ULL5_AKKM8 Glycosyl transferase family 2 OS=Akkermansia muciniphila (strain ATCC BAA-835 / DSM 22959 / JCM 33894 / BCRC 81048 / CCUG 64013 / CIP 107961 / Muc) OX=349741 GN=Amuc_1582 PE=4 SV=1	2504	B2ULL5	B2ULL5	0	0	0	6825200	7973800	10381000	0	0	0	0	0	0	4172200	6599600	6358300	0	0	0	0	4712500	0	0	tr|B2ULL5|B2ULL5_AKKM8	GT2_Glycos_transf_2.hmm	K12999;K20534	glucosyltransferase [EC:2.4.1.-] NA;polyisoprenyl-phosphate glycosyltransferase [EC:2.4.-.-]
tr|B2UPB9|B2UPB9_AKKM8 Glycosyl transferase family 2 OS=Akkermansia muciniphila (strain ATCC BAA-835 / DSM 22959 / JCM 33894 / BCRC 81048 / CCUG 64013 / CIP 107961 / Muc) OX=349741 GN=Amuc_2081 PE=4 SV=1	3195	B2UPB9	B2UPB9	0	0	0	8842600	6183400	7823600	0	0	0	0	0	3996500	0	6895800	6262900	5789200	0	0	0	0	0	0	tr|B2UPB9|B2UPB9_AKKM8	GT2_Glycos_transf_2.hmm	NA	NA
tr|B2UPM4|B2UPM4_AKKM8 Glycosyl transferase family 2 OS=Akkermansia muciniphila (strain ATCC BAA-835 / DSM 22959 / JCM 33894 / BCRC 81048 / CCUG 64013 / CIP 107961 / Muc) OX=349741 GN=Amuc_2093 PE=4 SV=1	3264	B2UPM4	B2UPM4	0	0	0	11950000	0	0	0	0	0	0	0	0	0	0	0	8156500	0	0	0	4094600	0	0	tr|B2UPM4|B2UPM4_AKKM8	GT2_Glycos_transf_2.hmm	NA	NA
tr|B2UPM5|B2UPM5_AKKM8 Glycosyl transferase family 2 OS=Akkermansia muciniphila (strain ATCC BAA-835 / DSM 22959 / JCM 33894 / BCRC 81048 / CCUG 64013 / CIP 107961 / Muc) OX=349741 GN=Amuc_2094 PE=4 SV=1	3265	B2UPM5	B2UPM5	0	0	0	3925400	0	0	0	0	0	0	0	0	0	2572200	0	0	0	0	0	0	0	0	tr|B2UPM5|B2UPM5_AKKM8	GT2_Glycos_transf_2.hmm	NA	NA
tr|B2UQ55|B2UQ55_AKKM8 Glycosyl transferase family 2 OS=Akkermansia muciniphila (strain ATCC BAA-835 / DSM 22959 / JCM 33894 / BCRC 81048 / CCUG 64013 / CIP 107961 / Muc) OX=349741 GN=Amuc_0754 PE=4 SV=1	3414	B2UQ55	B2UQ55	0	0	0	0	0	0	0	0	0	0	0	0	0	2911200	3962100	4969000	0	0	0	0	0	0	tr|B2UQ55|B2UQ55_AKKM8	GT2_Glycos_transf_2.hmm	NA	NA
tr|B2UQ58|B2UQ58_AKKM8 Glycosyl transferase family 2 OS=Akkermansia muciniphila (strain ATCC BAA-835 / DSM 22959 / JCM 33894 / BCRC 81048 / CCUG 64013 / CIP 107961 / Muc) OX=349741 GN=Amuc_0757 PE=4 SV=1	3417	B2UQ58	B2UQ58	0	0	0	5496700	6535100	7648600	0	0	0	0	0	0	0	6337200	5879400	9208500	0	0	0	5266400	2347400	2460500	tr|B2UQ58|B2UQ58_AKKM8	GT2_Glycos_transf_2.hmm	K19427	glycosyltransferase EpsJ [EC:2.4.-.-]
tr|B2UQN8|B2UQN8_AKKM8 Glycosyl transferase family 2 OS=Akkermansia muciniphila (strain ATCC BAA-835 / DSM 22959 / JCM 33894 / BCRC 81048 / CCUG 64013 / CIP 107961 / Muc) OX=349741 GN=Amuc_0941 PE=4 SV=1	3538	B2UQN8	B2UQN8	0	0	0	5150200	5145300	4664000	0	0	0	0	0	0	0	5446300	5561100	0	0	0	0	0	0	0	tr|B2UQN8|B2UQN8_AKKM8	GT2_Glycos_transf_2.hmm	NA	NA
tr|B2UQP0|B2UQP0_AKKM8 Glycosyl transferase family 2 OS=Akkermansia muciniphila (strain ATCC BAA-835 / DSM 22959 / JCM 33894 / BCRC 81048 / CCUG 64013 / CIP 107961 / Muc) OX=349741 GN=Amuc_0943 PE=4 SV=1	3540	B2UQP0	B2UQP0	0	0	0	5648400	3280700	4320100	0	0	0	3661500	0	0	0	6148200	5448800	5149100	0	0	0	0	0	0	tr|B2UQP0|B2UQP0_AKKM8	GT2_Glycos_transf_2.hmm	NA	NA
tr|B2UQP2|B2UQP2_AKKM8 Glycosyl transferase family 2 OS=Akkermansia muciniphila (strain ATCC BAA-835 / DSM 22959 / JCM 33894 / BCRC 81048 / CCUG 64013 / CIP 107961 / Muc) OX=349741 GN=Amuc_0945 PE=4 SV=1	3542	B2UQP2	B2UQP2	0	0	0	0	0	0	0	0	0	0	0	0	0	0	0	0	0	0	0	0	0	0	tr|B2UQP2|B2UQP2_AKKM8	GT2_Glycos_transf_2.hmm	K19427	glycosyltransferase EpsJ [EC:2.4.-.-]
tr|Q89Z13|Q89Z13_BACTN Glycoside transferase family 2 OS=Bacteroides thetaiotaomicron (strain ATCC 29148 / DSM 2079 / JCM 5827 / CCUG 10774 / NCTC 10582 / VPI-5482 / E50) OX=226186 GN=BT_4564 PE=4 SV=1;tr|A5ZGK8|A5ZGK8_9BACE Glycosyltransferase, group 2 fa	4802	Q89Z13;A5ZGK8;Q5LG66;A6L3M3	Q89Z13;A5ZGK8;Q5LG66;A6L3M3	0	0	0	0	0	0	0	0	0	0	0	0	0	0	0	6007600	6236200	11140000	10060000	9505000	0	11235000	tr|Q89Z13|Q89Z13_BACTN	GT2_Glycos_transf_2.hmm	NA	NA
tr|Q8A1N7|Q8A1N7_BACTN Glycoside transferase family 2 OS=Bacteroides thetaiotaomicron (strain ATCC 29148 / DSM 2079 / JCM 5827 / CCUG 10774 / NCTC 10582 / VPI-5482 / E50) OX=226186 GN=BT_3622 PE=4 SV=1	5189	Q8A1N7	Q8A1N7	0	0	0	0	0	0	0	0	0	9697500	0	0	0	4428900	4120700	3069600	10801000	11453000	11278000	13648000	11505000	14017000	tr|Q8A1N7|Q8A1N7_BACTN	GT2_Glycos_transf_2.hmm	NA	NA
tr|Q8A2B7|Q8A2B7_BACTN Glycoside transferase family 2 OS=Bacteroides thetaiotaomicron (strain ATCC 29148 / DSM 2079 / JCM 5827 / CCUG 10774 / NCTC 10582 / VPI-5482 / E50) OX=226186 GN=BT_3388 PE=3 SV=1	5271	Q8A2B7	Q8A2B7	0	0	0	0	0	0	0	0	0	0	0	0	0	0	0	0	0	0	0	0	0	0	tr|Q8A2B7|Q8A2B7_BACTN	GT2_Glycos_transf_2.hmm	NA	NA
tr|Q8A2D9|Q8A2D9_BACTN Glycoside transferase family 2 OS=Bacteroides thetaiotaomicron (strain ATCC 29148 / DSM 2079 / JCM 5827 / CCUG 10774 / NCTC 10582 / VPI-5482 / E50) OX=226186 GN=BT_3366 PE=4 SV=1	5280	Q8A2D9	Q8A2D9	0	0	0	0	0	0	0	0	0	5241300	0	0	0	0	0	0	0	1290900	0	0	2059000	0	tr|Q8A2D9|Q8A2D9_BACTN	GT2_Glycos_transf_2.hmm	NA	NA
tr|Q8A2E0|Q8A2E0_BACTN Glycoside transferase family 2 OS=Bacteroides thetaiotaomicron (strain ATCC 29148 / DSM 2079 / JCM 5827 / CCUG 10774 / NCTC 10582 / VPI-5482 / E50) OX=226186 GN=BT_3365 PE=4 SV=1	5281	Q8A2E0	Q8A2E0	0	0	0	0	0	0	0	0	0	24745000	0	0	0	0	0	0	17401000	18513000	16245000	25222000	18696000	18023000	tr|Q8A2E0|Q8A2E0_BACTN	GT2_Glycos_transf_2.hmm	NA	NA
tr|Q8AB60|Q8AB60_BACTN Dolichol-phosphate mannosyltransferase OS=Bacteroides thetaiotaomicron (strain ATCC 29148 / DSM 2079 / JCM 5827 / CCUG 10774 / NCTC 10582 / VPI-5482 / E50) OX=226186 GN=BT_0251 PE=4 SV=1;tr|A5ZH77|A5ZH77_9BACE Glycosyltransferase, gr	6369	Q8AB60;A5ZH77;Q5LB63;A6L2K4	Q8AB60;A5ZH77	0	0	0	0	0	0	0	0	0	13249000	0	0	0	5166500	4585200	5097200	10864000	9479700	9490400	11748000	11576000	11783000	tr|Q8AB60|Q8AB60_BACTN	GT2_Glycos_transf_2.hmm	K00721	dolichol-phosphate mannosyltransferase [EC:2.4.1.83]
tr|A5KKU3|A5KKU3_9FIRM Glycosyltransferase, WecB/TagA/CpsF family OS=[Ruminococcus] torques ATCC 27756 OX=411460 GN=RUMTOR_00847 PE=4 SV=1	372	A5KKU3	A5KKU3	0	0	0	0	0	0	3872600	5099700	2937400	0	0	4833500	4510300	0	0	0	0	0	0	0	0	0	tr|A5KKU3|A5KKU3_9FIRM	GT26.hmm	K05946	N-acetylglucosaminyldiphosphoundecaprenol N-acetyl-beta-D-mannosaminyltransferase [EC:2.4.1.187]
tr|B2UQH7|B2UQH7_AKKM8 Glycosyl transferase, WecB/TagA/CpsF family OS=Akkermansia muciniphila (strain ATCC BAA-835 / DSM 22959 / JCM 33894 / BCRC 81048 / CCUG 64013 / CIP 107961 / Muc) OX=349741 GN=Amuc_0879 PE=4 SV=1	3495	B2UQH7	B2UQH7	0	0	0	0	0	0	0	0	0	0	0	0	0	0	0	0	0	0	0	0	0	0	tr|B2UQH7|B2UQH7_AKKM8	GT26.hmm	K05946	N-acetylglucosaminyldiphosphoundecaprenol N-acetyl-beta-D-mannosaminyltransferase [EC:2.4.1.187]
sp|Q8A258|MURG_BACTN UDP-N-acetylglucosamine--N-acetylmuramyl-(pentapeptide) pyrophosphoryl-undecaprenol N-acetylglucosamine transferase OS=Bacteroides thetaiotaomicron (strain ATCC 29148 / DSM 2079 / JCM 5827 / CCUG 10774 / NCTC 10582 / VPI-5482 / E50) OX	5245	Q8A258;A5ZKQ9;Q5LIJ7	Q8A258	0	0	151410000	0	0	0	0	0	0	42257000	0	0	0	21592000	10016000	17596000	35688000	34169000	41242000	35790000	32275000	48468000	sp|Q8A258|MURG_BACTN	GT28.hmm	K02563	UDP-N-acetylglucosamine--N-acetylmuramyl-(pentapeptide) pyrophosphoryl-undecaprenol N-acetylglucosamine
tr|A5KN58|A5KN58_9FIRM UDP-N-acetylglucosamine--N-acetylmuramyl-(pentapeptide) pyrophosphoryl-undecaprenol N-acetylglucosamine transferase OS=[Ruminococcus] torques ATCC 27756 OX=411460 GN=murG PE=3 SV=1	739	A5KN58;A7B6F7;B0MH80;C7G5S0;C4Z9L1	A5KN58	7239300	0	0	0	0	0	71259000	85996000	75152000	8121000	68298000	58349000	134020000	0	0	0	35563000	33739000	37519000	37643000	36348000	27789000	tr|A5KN58|A5KN58_9FIRM	GT28.hmm	K02563	UDP-N-acetylglucosamine--N-acetylmuramyl-(pentapeptide) pyrophosphoryl-undecaprenol N-acetylglucosamine
tr|B2UPW1|B2UPW1_AKKM8 UDP-N-acetylglucosamine--N-acetylmuramyl-(pentapeptide) pyrophosphoryl-undecaprenol N-acetylglucosamine transferase OS=Akkermansia muciniphila (strain ATCC BAA-835 / DSM 22959 / JCM 33894 / BCRC 81048 / CCUG 64013 / CIP 107961 / Muc)	3336	B2UPW1	B2UPW1	4188500	0	0	42761000	72678000	50216000	0	3358100	3604700	0	25303000	7575000	19238000	29394000	43649000	32541000	0	2142000	3636800	14825000	14664000	15578000	tr|B2UPW1|B2UPW1_AKKM8	GT28.hmm	K02563	UDP-N-acetylglucosamine--N-acetylmuramyl-(pentapeptide) pyrophosphoryl-undecaprenol N-acetylglucosamine
tr|B2UQS0|B2UQS0_AKKM8 Monogalactosyldiacylglycerol synthase OS=Akkermansia muciniphila (strain ATCC BAA-835 / DSM 22959 / JCM 33894 / BCRC 81048 / CCUG 64013 / CIP 107961 / Muc) OX=349741 GN=Amuc_0973 PE=3 SV=1	3565	B2UQS0	B2UQS0	0	0	0	0	0	0	0	0	0	0	0	0	0	0	0	0	0	0	0	0	0	0	tr|B2UQS0|B2UQS0_AKKM8	GT28.hmm	NA	NA
tr|C0CJR1|C0CJR1_BLAHS UDP-N-acetylglucosamine--N-acetylmuramyl-(pentapeptide) pyrophosphoryl-undecaprenol N-acetylglucosamine transferase OS=Blautia hydrogenotrophica (strain DSM 10507 / JCM 14656 / S5a33) OX=476272 GN=murG PE=3 SV=1	3922	C0CJR1	C0CJR1	0	0	0	0	0	0	0	0	0	0	0	0	0	0	0	0	0	0	0	0	0	0	tr|C0CJR1|C0CJR1_BLAHS	GT28.hmm	K02563	UDP-N-acetylglucosamine--N-acetylmuramyl-(pentapeptide) pyrophosphoryl-undecaprenol N-acetylglucosamine
tr|Q5LBT0|Q5LBT0_BACFN Glycogen biosynthesis-related protein OS=Bacteroides fragilis (strain ATCC 25285 / DSM 2151 / CCUG 4856 / JCM 11019 / NCTC 9343 / Onslow) OX=272559 GN=BF9343_2657 PE=4 SV=1	4609	Q5LBT0	Q5LBT0	0	0	0	0	0	0	0	0	0	0	0	0	0	0	0	0	0	0	0	0	0	0	tr|Q5LBT0|Q5LBT0_BACFN	GT3.hmm	NA	NA
tr|Q8A880|Q8A880_BACTN Glycogen [starch] synthase, glycosyltransferase OS=Bacteroides thetaiotaomicron (strain ATCC 29148 / DSM 2079 / JCM 5827 / CCUG 10774 / NCTC 10582 / VPI-5482 / E50) OX=226186 GN=BT_1294 PE=4 SV=1	5981	Q8A880;A5ZBY0;A6L664	Q8A880	0	0	0	7558900	17132000	0	0	0	0	17281000	0	0	0	7426600	6228700	7333500	13618000	9678300	14268000	14747000	15492000	2.5e+07	tr|Q8A880|Q8A880_BACTN	GT3.hmm	NA	NA
tr|B2UNU2|B2UNU2_AKKM8 3-deoxy-D-manno-octulosonic acid transferase OS=Akkermansia muciniphila (strain ATCC BAA-835 / DSM 22959 / JCM 33894 / BCRC 81048 / CCUG 64013 / CIP 107961 / Muc) OX=349741 GN=Amuc_0474 PE=3 SV=1	3062	B2UNU2	B2UNU2	0	0	0	7653800	8842300	14864000	0	0	0	0	0	0	8694600	10636000	12392000	8473000	0	0	0	7265800	5815300	0	tr|B2UNU2|B2UNU2_AKKM8	GT30.hmm	K02527	3-deoxy-D-manno-octulosonic-acid transferase [EC:2.4.99.12
tr|Q8A456|Q8A456_BACTN 3-deoxy-D-manno-octulosonic acid transferase OS=Bacteroides thetaiotaomicron (strain ATCC 29148 / DSM 2079 / JCM 5827 / CCUG 10774 / NCTC 10582 / VPI-5482 / E50) OX=226186 GN=BT_2747 PE=3 SV=1;tr|A5ZBE9|A5ZBE9_9BACE 3-deoxy-D-manno-o	5480	Q8A456;A5ZBE9	Q8A456;A5ZBE9	0	0	0	0	0	0	0	0	0	4796200	0	0	0	0	0	0	4689000	4704300	4354800	0	0	5114800	tr|Q8A456|Q8A456_BACTN	GT30.hmm	K02527	3-deoxy-D-manno-octulosonic-acid transferase [EC:2.4.99.12
tr|A5KLR0|A5KLR0_9FIRM Alpha-1,4 glucan phosphorylase OS=[Ruminococcus] torques ATCC 27756 OX=411460 GN=glgP PE=3 SV=1	526	A5KLR0;C4ZF36;C7HA48;C0CMZ5;A7B292	A5KLR0	0	0	0	3718900	0	0	7572400	7828600	6806300	0	6506700	6892000	7721800	2923600	0	0	3888400	4474700	4454000	4995400	3480100	3849800	tr|A5KLR0|A5KLR0_9FIRM	GT35.hmm	K00688	glycogen phosphorylase [EC:2.4.1.1]
tr|A5KQY5|A5KQY5_9FIRM Alpha-1,4 glucan phosphorylase OS=[Ruminococcus] torques ATCC 27756 OX=411460 GN=glgP PE=3 SV=1	1172	A5KQY5	A5KQY5	5016100	0	0	0	8146500	0	39665000	42954000	39531000	1474200	28748000	36735000	41515000	0	16624000	5212400	35111000	26691000	30400000	27781000	40664000	24231000	tr|A5KQY5|A5KQY5_9FIRM	GT35.hmm	K00688	glycogen phosphorylase [EC:2.4.1.1]
tr|A7B6J8|A7B6J8_RUMGV Alpha-1,4 glucan phosphorylase OS=Ruminococcus gnavus (strain ATCC 29149 / VPI C7-9) OX=411470 GN=glgP PE=3 SV=1	2022	A7B6J8	A7B6J8	0	0	0	0	0	0	26800000	21828000	29003000	0	0	0	27808000	0	0	0	0	0	0	0	0	0	tr|A7B6J8|A7B6J8_RUMGV	GT35.hmm	K00688	glycogen phosphorylase [EC:2.4.1.1]
tr|B2UMC9|B2UMC9_AKKM8 Alpha-glucan phosphorylase OS=Akkermansia muciniphila (strain ATCC BAA-835 / DSM 22959 / JCM 33894 / BCRC 81048 / CCUG 64013 / CIP 107961 / Muc) OX=349741 GN=Amuc_0235 PE=3 SV=1	2691	B2UMC9	B2UMC9	83400000	117600000	66862000	235860000	179010000	235030000	1486800	312610	0	701270	131150000	102020000	139310000	278710000	301110000	229470000	1632700	356000	463870	117440000	104660000	129100000	tr|B2UMC9|B2UMC9_AKKM8	GT35.hmm	K00688	glycogen phosphorylase [EC:2.4.1.1]
tr|C0CS22|C0CS22_BLAHS Alpha-1,4 glucan phosphorylase OS=Blautia hydrogenotrophica (strain DSM 10507 / JCM 14656 / S5a33) OX=476272 GN=RUMHYD_03688 PE=3 SV=1	3989	C0CS22;C4ZGL9	C0CS22	0	0	0	0	0	0	0	0	0	0	0	0	0	0	0	0	0	0	0	0	0	0	tr|C0CS22|C0CS22_BLAHS	GT35.hmm	K00688	glycogen phosphorylase [EC:2.4.1.1]
tr|C7G8Z7|C7G8Z7_9FIRM Alpha-1,4 glucan phosphorylase OS=Roseburia intestinalis L1-82 OX=536231 GN=glgP PE=3 SV=1	4056	C7G8Z7	C7G8Z7	0	0	0	0	0	0	0	0	0	0	0	0	0	0	0	0	0	0	0	0	0	0	tr|C7G8Z7|C7G8Z7_9FIRM	GT35.hmm	K00688	glycogen phosphorylase [EC:2.4.1.1]
tr|C7H538|C7H538_FAED2 Alpha-1,4 glucan phosphorylase OS=Faecalibacterium duncaniae (strain DSM 17677 / JCM 31915 / A2-165) OX=411483 GN=glgP PE=3 SV=1	4238	C7H538	C7H538	54345000	48274000	27915000	0	0	0	0	0	0	11438000	0	0	0	0	0	0	0	0	0	0	0	0	tr|C7H538|C7H538_FAED2	GT35.hmm	K00688	glycogen phosphorylase [EC:2.4.1.1]
tr|Q5LBT1|Q5LBT1_BACFN Glycogen phosphorylase OS=Bacteroides fragilis (strain ATCC 25285 / DSM 2151 / CCUG 4856 / JCM 11019 / NCTC 9343 / Onslow) OX=272559 GN=BF9343_2656 PE=3 SV=1	4610	Q5LBT1	Q5LBT1	0	0	0	0	0	0	0	0	0	0	0	0	0	0	0	0	0	0	0	0	0	0	tr|Q5LBT1|Q5LBT1_BACFN	GT35.hmm	K00688	glycogen phosphorylase [EC:2.4.1.1]
tr|Q8A881|Q8A881_BACTN Alpha-glucan phosphorylase OS=Bacteroides thetaiotaomicron (strain ATCC 29148 / DSM 2079 / JCM 5827 / CCUG 10774 / NCTC 10582 / VPI-5482 / E50) OX=226186 GN=BT_1293 PE=3 SV=1;tr|A5ZBY1|A5ZBY1_9BACE Alpha-glucan phosphorylase OS=Bacte	5982	Q8A881;A5ZBY1	Q8A881;A5ZBY1	6263800	9888700	6048800	281930	403520	0	0	0	0	84850000	3772300	0	622210	33617000	33504000	44586000	82915000	90687000	56437000	87336000	69232000	83340000	tr|Q8A881|Q8A881_BACTN	GT35.hmm	K00688	glycogen phosphorylase [EC:2.4.1.1]
tr|Q8A8R7|Q8A8R7_BACTN Alpha-glucan phosphorylase OS=Bacteroides thetaiotaomicron (strain ATCC 29148 / DSM 2079 / JCM 5827 / CCUG 10774 / NCTC 10582 / VPI-5482 / E50) OX=226186 GN=BT_1100 PE=3 SV=1;tr|A6L620|A6L620_PHOV8 Glycosyltransferase family 35, cand	6043	Q8A8R7;A6L620	Q8A8R7;A6L620	6323000	6493700	12312000	0	0	0	0	0	0	60742000	1347100	3066600	0	13247000	8345600	18362000	47830000	55320000	43578000	47723000	43461000	40220000	tr|Q8A8R7|Q8A8R7_BACTN	GT35.hmm	K00688	glycogen phosphorylase [EC:2.4.1.1]
tr|A5KMM7|A5KMM7_9FIRM Glycosyltransferase, group 1 family protein OS=[Ruminococcus] torques ATCC 27756 OX=411460 GN=RUMTOR_01500 PE=4 SV=1	661	A5KMM7	A5KMM7	0	0	0	0	0	0	0	0	0	0	0	0	0	0	0	0	0	0	0	0	0	0	tr|A5KMM7|A5KMM7_9FIRM	GT4.hmm	K19422	glycosyltransferase EpsD [EC:2.4.-.-]
tr|B2UN72|B2UN72_AKKM8 Glycosyl transferase group 1 OS=Akkermansia muciniphila (strain ATCC BAA-835 / DSM 22959 / JCM 33894 / BCRC 81048 / CCUG 64013 / CIP 107961 / Muc) OX=349741 GN=Amuc_1869 PE=4 SV=1	2913	B2UN72	B2UN72	0	1322300	758080	88986000	100400000	79924000	647410	1181600	322200	355380	41714000	16640000	38448000	78209000	89812000	97109000	525410	1406200	413960	29002000	28435000	24586000	tr|B2UN72|B2UN72_AKKM8	GT4.hmm	NA	NA
tr|B2UNG8|B2UNG8_AKKM8 Glycosyl transferase group 1 OS=Akkermansia muciniphila (strain ATCC BAA-835 / DSM 22959 / JCM 33894 / BCRC 81048 / CCUG 64013 / CIP 107961 / Muc) OX=349741 GN=Amuc_0442 PE=4 SV=1	2982	B2UNG8	B2UNG8	0	0	0	6844800	6530100	6144300	0	0	0	0	0	0	2723000	5358400	6696700	5671700	0	0	0	0	0	0	tr|B2UNG8|B2UNG8_AKKM8	GT4.hmm	NA	NA
tr|B2UPC0|B2UPC0_AKKM8 Glycosyl transferase group 1 OS=Akkermansia muciniphila (strain ATCC BAA-835 / DSM 22959 / JCM 33894 / BCRC 81048 / CCUG 64013 / CIP 107961 / Muc) OX=349741 GN=Amuc_2082 PE=4 SV=1	3196	B2UPC0	B2UPC0	0	0	0	15174000	19826000	12346000	0	0	0	0	0	0	0	10790000	11129000	12661000	0	0	0	0	0	0	tr|B2UPC0|B2UPC0_AKKM8	GT4.hmm	NA	NA
tr|B2UPC1|B2UPC1_AKKM8 Glycosyl transferase group 1 OS=Akkermansia muciniphila (strain ATCC BAA-835 / DSM 22959 / JCM 33894 / BCRC 81048 / CCUG 64013 / CIP 107961 / Muc) OX=349741 GN=Amuc_2083 PE=4 SV=1	3197	B2UPC1	B2UPC1	0	0	0	6734900	9216600	9041100	0	0	0	0	0	0	0	8489600	0	8808900	0	0	0	0	0	0	tr|B2UPC1|B2UPC1_AKKM8	GT4.hmm	NA	NA
tr|B2UPC2|B2UPC2_AKKM8 Glycosyl transferase group 1 OS=Akkermansia muciniphila (strain ATCC BAA-835 / DSM 22959 / JCM 33894 / BCRC 81048 / CCUG 64013 / CIP 107961 / Muc) OX=349741 GN=Amuc_2084 PE=4 SV=1	3198	B2UPC2	B2UPC2	0	0	0	5685500	0	5483500	0	0	0	0	0	0	0	7007900	7180400	6471500	0	0	0	0	0	4806200	tr|B2UPC2|B2UPC2_AKKM8	GT4.hmm	NA	NA
tr|B2UPJ8|B2UPJ8_AKKM8 Glycosyl transferase group 1 OS=Akkermansia muciniphila (strain ATCC BAA-835 / DSM 22959 / JCM 33894 / BCRC 81048 / CCUG 64013 / CIP 107961 / Muc) OX=349741 GN=Amuc_0638 PE=4 SV=1	3245	B2UPJ8	B2UPJ8	0	0	0	0	0	0	0	0	0	0	0	0	0	0	0	0	0	0	0	0	0	0	tr|B2UPJ8|B2UPJ8_AKKM8	GT4.hmm	NA	NA
tr|B2UPL9|B2UPL9_AKKM8 Glycosyl transferase group 1 OS=Akkermansia muciniphila (strain ATCC BAA-835 / DSM 22959 / JCM 33894 / BCRC 81048 / CCUG 64013 / CIP 107961 / Muc) OX=349741 GN=Amuc_2088 PE=4 SV=1	3260	B2UPL9	B2UPL9	0	0	0	0	0	0	0	0	0	0	0	0	0	0	0	0	0	0	0	0	0	0	tr|B2UPL9|B2UPL9_AKKM8	GT4.hmm	NA	NA
tr|B2UPM0|B2UPM0_AKKM8 Glycosyl transferase group 1 OS=Akkermansia muciniphila (strain ATCC BAA-835 / DSM 22959 / JCM 33894 / BCRC 81048 / CCUG 64013 / CIP 107961 / Muc) OX=349741 GN=Amuc_2089 PE=4 SV=1	3261	B2UPM0	B2UPM0	0	0	0	0	6530400	5434900	0	0	0	0	0	0	0	3636500	0	0	0	0	0	0	0	0	tr|B2UPM0|B2UPM0_AKKM8	GT4.hmm	NA	NA
tr|B2UPM1|B2UPM1_AKKM8 Glycosyl transferase group 1 OS=Akkermansia muciniphila (strain ATCC BAA-835 / DSM 22959 / JCM 33894 / BCRC 81048 / CCUG 64013 / CIP 107961 / Muc) OX=349741 GN=Amuc_2090 PE=4 SV=1	3262	B2UPM1	B2UPM1	0	0	0	0	0	0	0	0	0	0	0	0	0	0	0	0	0	0	0	0	0	0	tr|B2UPM1|B2UPM1_AKKM8	GT4.hmm	NA	NA
tr|B2UR18|B2UR18_AKKM8 Glycosyl transferase group 1 OS=Akkermansia muciniphila (strain ATCC BAA-835 / DSM 22959 / JCM 33894 / BCRC 81048 / CCUG 64013 / CIP 107961 / Muc) OX=349741 GN=Amuc_1077 PE=4 SV=1	3629	B2UR18	B2UR18	0	0	0	0	0	0	0	0	0	0	0	0	0	0	0	0	0	0	0	0	0	0	tr|B2UR18|B2UR18_AKKM8	GT4.hmm	NA	NA
tr|Q89ZS2|Q89ZS2_BACTN Glycoside transferase family 4 OS=Bacteroides thetaiotaomicron (strain ATCC 29148 / DSM 2079 / JCM 5827 / CCUG 10774 / NCTC 10582 / VPI-5482 / E50) OX=226186 GN=BT_4304 PE=4 SV=1	4903	Q89ZS2	Q89ZS2	3437200	0	0	0	0	0	0	3435100	0	73760000	9919100	0	3180500	23911000	21126000	22487000	48626000	64361000	50807000	78390000	38781000	73471000	tr|Q89ZS2|Q89ZS2_BACTN	GT4.hmm	NA	NA
tr|Q8A3K8|Q8A3K8_BACTN Glycoside transferase family 4 OS=Bacteroides thetaiotaomicron (strain ATCC 29148 / DSM 2079 / JCM 5827 / CCUG 10774 / NCTC 10582 / VPI-5482 / E50) OX=226186 GN=BT_2946 PE=4 SV=1	5413	Q8A3K8	Q8A3K8	0	0	0	0	0	0	0	0	0	3876200	0	0	0	0	0	0	0	5069800	5952800	0	0	5185300	tr|Q8A3K8|Q8A3K8_BACTN	GT4.hmm	NA	NA
tr|Q8A3L6|Q8A3L6_BACTN Glycoside transferase family 4 OS=Bacteroides thetaiotaomicron (strain ATCC 29148 / DSM 2079 / JCM 5827 / CCUG 10774 / NCTC 10582 / VPI-5482 / E50) OX=226186 GN=BT_2938 PE=4 SV=1	5416	Q8A3L6	Q8A3L6	0	0	0	0	0	0	0	0	0	0	0	0	0	0	0	0	0	0	0	0	0	0	tr|Q8A3L6|Q8A3L6_BACTN	GT4.hmm	NA	NA
tr|A5KL24|A5KL24_9FIRM Glycogen synthase OS=[Ruminococcus] torques ATCC 27756 OX=411460 GN=glgA PE=3 SV=1	413	A5KL24;C0CLI3	A5KL24	18017000	13963000	5430400	0	0	0	55938000	58487000	53688000	0	56194000	46180000	52479000	0	0	0	30510000	32246000	31253000	26060000	27668000	29921000	tr|A5KL24|A5KL24_9FIRM	GT5.hmm	K00703	starch synthase [EC:2.4.1.21]
tr|A5ZG77|A5ZG77_9BACE Starch synthase catalytic domain protein OS=Bacteroides caccae ATCC 43185 OX=411901 GN=BACCAC_01895 PE=4 SV=1	1358	A5ZG77;A6L4C2	A5ZG77	0	0	0	0	0	0	0	0	0	33663000	0	0	0	16462000	12139000	9368100	0	18097000	17150000	15280000	0	21290000	tr|A5ZG77|A5ZG77_9BACE	GT5.hmm	NA	NA
tr|C7H362|C7H362_FAED2 Glycogen synthase OS=Faecalibacterium duncaniae (strain DSM 17677 / JCM 31915 / A2-165) OX=411483 GN=glgA PE=3 SV=1	4160	C7H362	C7H362	29779000	17339000	18465000	0	0	0	0	0	0	0	0	0	0	0	0	0	0	0	0	0	0	0	tr|C7H362|C7H362_FAED2	GT5.hmm	K00703	starch synthase [EC:2.4.1.21]
tr|Q89ZR9|Q89ZR9_BACTN Glycogen synthase OS=Bacteroides thetaiotaomicron (strain ATCC 29148 / DSM 2079 / JCM 5827 / CCUG 10774 / NCTC 10582 / VPI-5482 / E50) OX=226186 GN=BT_4307 PE=4 SV=1	4900	Q89ZR9	Q89ZR9	9628800	10606000	0	0	0	0	0	0	0	26202000	0	0	0	15596000	11168000	13493000	21782000	23350000	20089000	25406000	20486000	23440000	tr|Q89ZR9|Q89ZR9_BACTN	GT5.hmm	NA	NA
tr|A5KKP6|A5KKP6_9FIRM Penicillin-binding protein 1A OS=[Ruminococcus] torques ATCC 27756 OX=411460 GN=RUMTOR_00799 PE=3 SV=1	345	A5KKP6	A5KKP6	23314000	9063900	7786600	0	3528200	0	52058000	47543000	37684000	0	38262000	36509000	39770000	3563700	0	0	16248000	16229000	16781000	15177000	17067000	19031000	tr|A5KKP6|A5KKP6_9FIRM	GT51.hmm	K05366	penicillin-binding protein 1A
tr|A7B7N1|A7B7N1_RUMGV Penicillin-binding protein 1A OS=Ruminococcus gnavus (strain ATCC 29149 / VPI C7-9) OX=411470 GN=RUMGNA_03597 PE=3 SV=1	2074	A7B7N1	A7B7N1	0	0	0	0	0	0	0	0	0	0	0	0	0	0	0	0	0	0	0	0	0	0	tr|A7B7N1|A7B7N1_RUMGV	GT51.hmm	K05366	penicillin-binding protein 1A
tr|B2ULX7|B2ULX7_AKKM8 peptidoglycan glycosyltransferase OS=Akkermansia muciniphila (strain ATCC BAA-835 / DSM 22959 / JCM 33894 / BCRC 81048 / CCUG 64013 / CIP 107961 / Muc) OX=349741 GN=Amuc_0177 PE=4 SV=1	2586	B2ULX7	B2ULX7	0	0	0	2820000	2912300	0	0	0	0	0	0	0	0	2214400	0	0	0	0	0	0	0	0	tr|B2ULX7|B2ULX7_AKKM8	GT51.hmm	K05366	penicillin-binding protein 1A
tr|B2UPQ3|B2UPQ3_AKKM8 peptidoglycan glycosyltransferase OS=Akkermansia muciniphila (strain ATCC BAA-835 / DSM 22959 / JCM 33894 / BCRC 81048 / CCUG 64013 / CIP 107961 / Muc) OX=349741 GN=Amuc_2122 PE=4 SV=1	3290	B2UPQ3	B2UPQ3	9027500	4123100	7868600	53527000	52474000	26466000	0	0	2089600	1707500	7296300	7799500	4313600	31079000	22257000	14129000	846380	1667700	3778700	3546800	6698900	4287600	tr|B2UPQ3|B2UPQ3_AKKM8	GT51.hmm	NA	NA
tr|B2URI1|B2URI1_AKKM8 Glycosyl transferase family 51 OS=Akkermansia muciniphila (strain ATCC BAA-835 / DSM 22959 / JCM 33894 / BCRC 81048 / CCUG 64013 / CIP 107961 / Muc) OX=349741 GN=Amuc_1241 PE=4 SV=1	3732	B2URI1	B2URI1	0	0	0	5492800	7725700	6007800	0	0	0	0	0	0	0	4041900	2504100	4176900	0	0	0	0	0	0	tr|B2URI1|B2URI1_AKKM8	GT51.hmm	NA	NA
tr|Q8A9S2|Q8A9S2_BACTN peptidoglycan glycosyltransferase OS=Bacteroides thetaiotaomicron (strain ATCC 29148 / DSM 2079 / JCM 5827 / CCUG 10774 / NCTC 10582 / VPI-5482 / E50) OX=226186 GN=BT_0743 PE=4 SV=1	6177	Q8A9S2;A5ZCT5	Q8A9S2	0	0	0	0	0	0	0	0	0	4775600	0	0	0	3474100	0	0	3518700	3733700	3713800	3853000	0	0	tr|Q8A9S2|Q8A9S2_BACTN	GT51.hmm	K05366	penicillin-binding protein 1A
tr|B2UQ54|B2UQ54_AKKM8 Glycosyl transferase family 8 OS=Akkermansia muciniphila (strain ATCC BAA-835 / DSM 22959 / JCM 33894 / BCRC 81048 / CCUG 64013 / CIP 107961 / Muc) OX=349741 GN=Amuc_0753 PE=4 SV=1	3413	B2UQ54	B2UQ54	0	0	0	9983500	2745500	5280700	0	0	0	0	0	0	0	9190300	12329000	11685000	0	0	0	3704400	0	3764100	tr|B2UQ54|B2UQ54_AKKM8	GT8.hmm	NA	NA
tr|B2UQN6|B2UQN6_AKKM8 Glycosyl transferase family 8 OS=Akkermansia muciniphila (strain ATCC BAA-835 / DSM 22959 / JCM 33894 / BCRC 81048 / CCUG 64013 / CIP 107961 / Muc) OX=349741 GN=Amuc_0939 PE=4 SV=1	3536	B2UQN6	B2UQN6	0	0	0	5829100	4728300	0	0	0	0	0	2875700	0	2813900	3733500	0	4013000	0	0	0	0	0	0	tr|B2UQN6|B2UQN6_AKKM8	GT8.hmm	NA	NA
tr|B2UQ56|B2UQ56_AKKM8 Glycosyl transferase family 9 OS=Akkermansia muciniphila (strain ATCC BAA-835 / DSM 22959 / JCM 33894 / BCRC 81048 / CCUG 64013 / CIP 107961 / Muc) OX=349741 GN=Amuc_0755 PE=4 SV=1	3415	B2UQ56	B2UQ56	0	0	0	0	0	0	0	0	0	0	0	0	0	0	0	0	0	0	0	0	0	0	tr|B2UQ56|B2UQ56_AKKM8	GT9.hmm	NA	NA
tr|Q8A2E3|Q8A2E3_BACTN Heptosyltransferase OS=Bacteroides thetaiotaomicron (strain ATCC 29148 / DSM 2079 / JCM 5827 / CCUG 10774 / NCTC 10582 / VPI-5482 / E50) OX=226186 GN=BT_3362 PE=4 SV=1	5284	Q8A2E3;A5ZF90	Q8A2E3	0	0	0	0	0	0	0	0	0	5328200	0	0	0	0	0	3326700	3898000	4056300	3958100	3878300	3954600	4134300	tr|Q8A2E3|Q8A2E3_BACTN	GT9.hmm	NA	NA
;	4471	CON__sp|P48668|K2C6C_HUMAN;CON__sp|P02538|K2C6A_HUMAN;CON__sp|P08729|K2C7_HUMAN;CON__sp|Q9NSB2|KRT84_HUMAN	CON__sp|P48668|K2C6C_HUMAN;CON__sp|P02538|K2C6A_HUMAN	0	67277000	24027000	6894900	0	0	0	0	0	0	0	0	0	0	0	0	0	0	0	0	0	0	;	NA	NA	NA
sp|A6KWQ7|RIBBA_PHOV8 Riboflavin biosynthesis protein RibBA OS=Phocaeicola vulgatus (strain ATCC 8482 / DSM 1447 / JCM 5826 / CCUG 4940 / NBRC 14291 / NCTC 11154) OX=435590 GN=ribBA PE=3 SV=1	1535	A6KWQ7	A6KWQ7	0	0	0	0	0	0	0	0	0	0	0	0	0	0	0	0	0	0	0	0	0	0	sp|A6KWQ7|RIBBA_PHOV8	NA	K14652;K01497	3,4-dihydroxy 2-butanone 4-phosphate;GTP cyclohydrolase II
sp|A6KWR2|RL19_PHOV8 Large ribosomal subunit protein bL19 OS=Phocaeicola vulgatus (strain ATCC 8482 / DSM 1447 / JCM 5826 / CCUG 4940 / NBRC 14291 / NCTC 11154) OX=435590 GN=rplS PE=3 SV=1	1537	A6KWR2	A6KWR2	0	0	0	0	0	0	0	0	0	0	0	0	0	0	0	0	0	0	0	0	0	0	sp|A6KWR2|RL19_PHOV8	NA	K02884	large subunit ribosomal
sp|A6KXA0|CH60_PHOV8 Chaperonin GroEL OS=Phocaeicola vulgatus (strain ATCC 8482 / DSM 1447 / JCM 5826 / CCUG 4940 / NBRC 14291 / NCTC 11154) OX=435590 GN=groEL PE=3 SV=1	1550	A6KXA0	A6KXA0	30751000	331800000	63502000	0	0	0	0	0	0	0	0	0	0	0	4296500	4521300	0	0	0	0	0	5050100	sp|A6KXA0|CH60_PHOV8	NA	K04077	chaperonin GroEL [EC:5.6.1.7]
sp|A6KXA1|CH10_PHOV8 Co-chaperonin GroES OS=Phocaeicola vulgatus (strain ATCC 8482 / DSM 1447 / JCM 5826 / CCUG 4940 / NBRC 14291 / NCTC 11154) OX=435590 GN=groES PE=3 SV=1	1551	A6KXA1	A6KXA1	0	0	0	0	0	0	0	0	0	0	0	0	0	0	0	0	0	0	0	0	0	0	sp|A6KXA1|CH10_PHOV8	NA	K04078	chaperonin GroES NA
sp|A6KXL2|TPIS_PHOV8 Triosephosphate isomerase OS=Phocaeicola vulgatus (strain ATCC 8482 / DSM 1447 / JCM 5826 / CCUG 4940 / NBRC 14291 / NCTC 11154) OX=435590 GN=tpiA PE=3 SV=1	1557	A6KXL2	A6KXL2	90784000	47320000	62435000	0	0	0	0	0	0	0	0	0	0	0	0	0	0	0	0	0	0	0	sp|A6KXL2|TPIS_PHOV8	NA	K01803	triosephosphate isomerase (TIM)
sp|A6KXS0|ACKA_PHOV8 Acetate kinase OS=Phocaeicola vulgatus (strain ATCC 8482 / DSM 1447 / JCM 5826 / CCUG 4940 / NBRC 14291 / NCTC 11154) OX=435590 GN=ackA PE=3 SV=1	1560	A6KXS0	A6KXS0	0	0	0	0	0	0	0	0	0	0	0	0	0	0	0	0	0	0	0	0	0	0	sp|A6KXS0|ACKA_PHOV8	NA	K00925	acetate kinase [EC:2.7.2.1]
sp|A6KYG9|RL17_PHOV8 Large ribosomal subunit protein bL17 OS=Phocaeicola vulgatus (strain ATCC 8482 / DSM 1447 / JCM 5826 / CCUG 4940 / NBRC 14291 / NCTC 11154) OX=435590 GN=rplQ PE=3 SV=1	1566	A6KYG9	A6KYG9	0	0	0	0	0	0	0	0	0	0	0	0	0	0	0	0	0	0	0	0	0	0	sp|A6KYG9|RL17_PHOV8	NA	K02879	large subunit ribosomal
sp|A6KYH1|RS4_PHOV8 Small ribosomal subunit protein uS4 OS=Phocaeicola vulgatus (strain ATCC 8482 / DSM 1447 / JCM 5826 / CCUG 4940 / NBRC 14291 / NCTC 11154) OX=435590 GN=rpsD PE=3 SV=1	1567	A6KYH1	A6KYH1	28273000	27105000	31596000	0	0	0	0	0	0	0	0	0	0	0	0	0	0	0	0	0	0	0	sp|A6KYH1|RS4_PHOV8	NA	K02986	small subunit ribosomal
sp|A6KYH6|RL15_PHOV8 Large ribosomal subunit protein uL15 OS=Phocaeicola vulgatus (strain ATCC 8482 / DSM 1447 / JCM 5826 / CCUG 4940 / NBRC 14291 / NCTC 11154) OX=435590 GN=rplO PE=3 SV=1	1568	A6KYH6	A6KYH6	151610000	74584000	112900000	0	0	0	0	0	0	0	0	0	0	0	0	0	0	0	0	0	0	0	sp|A6KYH6|RL15_PHOV8	NA	K02876	large subunit ribosomal
sp|A6KYH7|RL30_PHOV8 Large ribosomal subunit protein uL30 OS=Phocaeicola vulgatus (strain ATCC 8482 / DSM 1447 / JCM 5826 / CCUG 4940 / NBRC 14291 / NCTC 11154) OX=435590 GN=rpmD PE=3 SV=1	1569	A6KYH7	A6KYH7	19608000	0	14688000	0	0	0	0	0	0	0	0	0	0	0	0	0	0	0	0	0	0	0	sp|A6KYH7|RL30_PHOV8	NA	K02907	large subunit ribosomal
sp|A6KYI3|RL5_PHOV8 Large ribosomal subunit protein uL5 OS=Phocaeicola vulgatus (strain ATCC 8482 / DSM 1447 / JCM 5826 / CCUG 4940 / NBRC 14291 / NCTC 11154) OX=435590 GN=rplE PE=3 SV=1	1570	A6KYI3	A6KYI3	0	0	0	0	0	0	0	0	0	0	0	0	0	0	0	0	0	0	0	0	0	0	sp|A6KYI3|RL5_PHOV8	NA	K02931	large subunit ribosomal
sp|A6KYI4|RL24_PHOV8 Large ribosomal subunit protein uL24 OS=Phocaeicola vulgatus (strain ATCC 8482 / DSM 1447 / JCM 5826 / CCUG 4940 / NBRC 14291 / NCTC 11154) OX=435590 GN=rplX PE=3 SV=1	1571	A6KYI4	A6KYI4	0	0	0	0	0	0	0	0	0	0	0	0	0	0	0	0	0	0	0	0	0	0	sp|A6KYI4|RL24_PHOV8	NA	K02895	large subunit ribosomal
sp|A6KYI8|RL16_PHOV8 Large ribosomal subunit protein uL16 OS=Phocaeicola vulgatus (strain ATCC 8482 / DSM 1447 / JCM 5826 / CCUG 4940 / NBRC 14291 / NCTC 11154) OX=435590 GN=rplP PE=3 SV=1	1572	A6KYI8	A6KYI8	0	0	0	0	0	0	0	0	0	0	0	0	0	0	0	0	0	0	0	0	0	0	sp|A6KYI8|RL16_PHOV8	NA	K02878	large subunit ribosomal
sp|A6KYJ4|RL4_PHOV8 Large ribosomal subunit protein uL4 OS=Phocaeicola vulgatus (strain ATCC 8482 / DSM 1447 / JCM 5826 / CCUG 4940 / NBRC 14291 / NCTC 11154) OX=435590 GN=rplD PE=3 SV=1	1574	A6KYJ4	A6KYJ4	25565000	15395000	28353000	0	0	0	0	0	0	0	0	0	0	0	0	0	0	0	0	0	0	0	sp|A6KYJ4|RL4_PHOV8	NA	K02926	large subunit ribosomal
sp|A6KYJ5|RL3_PHOV8 Large ribosomal subunit protein uL3 OS=Phocaeicola vulgatus (strain ATCC 8482 / DSM 1447 / JCM 5826 / CCUG 4940 / NBRC 14291 / NCTC 11154) OX=435590 GN=rplC PE=3 SV=1	1575	A6KYJ5	A6KYJ5	12582000	12552000	22868000	0	0	0	0	0	0	0	0	0	0	0	0	0	0	0	0	0	0	0	sp|A6KYJ5|RL3_PHOV8	NA	K02906	large subunit ribosomal
sp|A6KYJ7|EFG_PHOV8 Elongation factor G OS=Phocaeicola vulgatus (strain ATCC 8482 / DSM 1447 / JCM 5826 / CCUG 4940 / NBRC 14291 / NCTC 11154) OX=435590 GN=fusA PE=3 SV=1	1576	A6KYJ7	A6KYJ7	17517000	34325000	33225000	0	0	0	0	0	0	0	0	0	0	0	0	0	0	0	0	0	0	0	sp|A6KYJ7|EFG_PHOV8	NA	K02355	elongation factor G
sp|A6KYK4|RL7_PHOV8 Large ribosomal subunit protein bL12 OS=Phocaeicola vulgatus (strain ATCC 8482 / DSM 1447 / JCM 5826 / CCUG 4940 / NBRC 14291 / NCTC 11154) OX=435590 GN=rplL PE=3 SV=1	1578	A6KYK4	A6KYK4	173520000	177820000	216220000	0	0	0	0	0	0	0	0	0	0	0	0	0	0	0	0	0	0	0	sp|A6KYK4|RL7_PHOV8	NA	K02935	large subunit ribosomal
sp|A6KYK7|RL11_PHOV8 Large ribosomal subunit protein uL11 OS=Phocaeicola vulgatus (strain ATCC 8482 / DSM 1447 / JCM 5826 / CCUG 4940 / NBRC 14291 / NCTC 11154) OX=435590 GN=rplK PE=3 SV=1	1579	A6KYK7	A6KYK7	0	0	0	0	0	0	0	0	0	0	0	0	0	0	0	0	0	0	0	0	0	0	sp|A6KYK7|RL11_PHOV8	NA	K02867	large subunit ribosomal
sp|A6KYK9|EFTU_PHOV8 Elongation factor Tu OS=Phocaeicola vulgatus (strain ATCC 8482 / DSM 1447 / JCM 5826 / CCUG 4940 / NBRC 14291 / NCTC 11154) OX=435590 GN=tuf PE=3 SV=1	1581	A6KYK9	A6KYK9	362640000	326080000	346690000	0	0	0	0	0	0	0	0	0	0	0	0	0	0	556570000	488940000	0	262130000	239690000	sp|A6KYK9|EFTU_PHOV8	NA	K02358	elongation factor Tu
sp|A6KZ78|ACP_PHOV8 Acyl carrier protein OS=Phocaeicola vulgatus (strain ATCC 8482 / DSM 1447 / JCM 5826 / CCUG 4940 / NBRC 14291 / NCTC 11154) OX=435590 GN=acpP PE=3 SV=1	1595	A6KZ78	A6KZ78	0	0	0	0	0	0	0	0	0	0	0	0	0	0	0	0	0	0	0	0	0	0	sp|A6KZ78|ACP_PHOV8	NA	K02078	acyl carrier protein
sp|A6L064|RS20_PHOV8 Small ribosomal subunit protein bS20 OS=Phocaeicola vulgatus (strain ATCC 8482 / DSM 1447 / JCM 5826 / CCUG 4940 / NBRC 14291 / NCTC 11154) OX=435590 GN=rpsT PE=3 SV=1	1612	A6L064	A6L064	0	0	0	0	0	0	0	0	0	0	0	0	0	0	0	0	0	0	0	0	0	0	sp|A6L064|RS20_PHOV8	NA	K02968	small subunit ribosomal
sp|A6L091|GCSH_PHOV8 Glycine cleavage system H protein OS=Phocaeicola vulgatus (strain ATCC 8482 / DSM 1447 / JCM 5826 / CCUG 4940 / NBRC 14291 / NCTC 11154) OX=435590 GN=gcvH PE=3 SV=1	1615	A6L091	A6L091	32415000	0	23177000	0	0	0	0	0	0	0	0	0	0	0	0	0	0	0	0	0	0	0	sp|A6L091|GCSH_PHOV8	NA	K02437	glycine cleavage system
sp|A6L0A5|PNP_PHOV8 Polyribonucleotide nucleotidyltransferase OS=Phocaeicola vulgatus (strain ATCC 8482 / DSM 1447 / JCM 5826 / CCUG 4940 / NBRC 14291 / NCTC 11154) OX=435590 GN=pnp PE=3 SV=1	1617	A6L0A5	A6L0A5	0	0	0	0	0	0	0	0	0	0	0	0	0	0	0	0	0	0	0	0	0	0	sp|A6L0A5|PNP_PHOV8	NA	K00962	polyribonucleotide nucleotidyltransferase [EC:2.7.7.8]
sp|A6L0V0|RS9_PHOV8 Small ribosomal subunit protein uS9 OS=Phocaeicola vulgatus (strain ATCC 8482 / DSM 1447 / JCM 5826 / CCUG 4940 / NBRC 14291 / NCTC 11154) OX=435590 GN=rpsI PE=3 SV=1	1620	A6L0V0	A6L0V0	0	0	0	0	0	0	0	0	0	0	0	0	0	0	0	0	0	0	0	0	0	0	sp|A6L0V0|RS9_PHOV8	NA	K02996	small subunit ribosomal
sp|A6L0V1|RS2_PHOV8 Small ribosomal subunit protein uS2 OS=Phocaeicola vulgatus (strain ATCC 8482 / DSM 1447 / JCM 5826 / CCUG 4940 / NBRC 14291 / NCTC 11154) OX=435590 GN=rpsB PE=3 SV=1	1621	A6L0V1	A6L0V1	16202000	0	15799000	0	0	0	0	0	0	0	0	0	0	0	0	0	0	0	0	0	0	0	sp|A6L0V1|RS2_PHOV8	NA	K02967	small subunit ribosomal
sp|A6L0V2|EFTS_PHOV8 Elongation factor Ts OS=Phocaeicola vulgatus (strain ATCC 8482 / DSM 1447 / JCM 5826 / CCUG 4940 / NBRC 14291 / NCTC 11154) OX=435590 GN=tsf PE=3 SV=1	1622	A6L0V2	A6L0V2	0	27062000	29347000	0	0	0	0	0	0	0	0	0	0	0	0	0	0	0	0	0	0	0	sp|A6L0V2|EFTS_PHOV8	NA	K02357	elongation factor Ts
sp|A6L0Y7|RL31B_PHOV8 Large ribosomal subunit protein bL31B OS=Phocaeicola vulgatus (strain ATCC 8482 / DSM 1447 / JCM 5826 / CCUG 4940 / NBRC 14291 / NCTC 11154) OX=435590 GN=rpmE2 PE=3 SV=1	1624	A6L0Y7	A6L0Y7	197160000	168370000	239750000	0	0	0	0	0	0	56838000	0	0	0	0	40889000	30305000	59540000	59511000	52613000	64370000	76074000	64634000	sp|A6L0Y7|RL31B_PHOV8	NA	K02909	large subunit ribosomal
sp|A6L0Z9|KAD_PHOV8 Adenylate kinase OS=Phocaeicola vulgatus (strain ATCC 8482 / DSM 1447 / JCM 5826 / CCUG 4940 / NBRC 14291 / NCTC 11154) OX=435590 GN=adk PE=3 SV=1	1626	A6L0Z9	A6L0Z9	0	0	0	0	0	0	0	0	0	0	0	0	0	0	0	0	0	0	0	0	0	0	sp|A6L0Z9|KAD_PHOV8	NA	K00939	adenylate kinase [EC:2.7.4.3]
sp|A6L1H8|RRF_PHOV8 Ribosome-recycling factor OS=Phocaeicola vulgatus (strain ATCC 8482 / DSM 1447 / JCM 5826 / CCUG 4940 / NBRC 14291 / NCTC 11154) OX=435590 GN=frr PE=3 SV=1	1632	A6L1H8	A6L1H8	0	69661000	48357000	0	0	0	0	0	0	19839000	0	0	0	0	0	0	35333000	30049000	29579000	30536000	27618000	30108000	sp|A6L1H8|RRF_PHOV8	NA	K02838	ribosome recycling factor
sp|A6L1L8|SYA_PHOV8 Alanine--tRNA ligase OS=Phocaeicola vulgatus (strain ATCC 8482 / DSM 1447 / JCM 5826 / CCUG 4940 / NBRC 14291 / NCTC 11154) OX=435590 GN=alaS PE=3 SV=1	1635	A6L1L8	A6L1L8	0	0	0	0	0	0	0	0	0	0	0	0	0	0	0	0	0	0	0	0	0	0	sp|A6L1L8|SYA_PHOV8	NA	K01872	alanyl-tRNA synthetase [EC:6.1.1.7]
sp|A6L2X7|DNAK_PHOV8 Chaperone protein DnaK OS=Phocaeicola vulgatus (strain ATCC 8482 / DSM 1447 / JCM 5826 / CCUG 4940 / NBRC 14291 / NCTC 11154) OX=435590 GN=dnaK PE=3 SV=1	1652	A6L2X7	A6L2X7	74304000	61692000	85251000	2475500	0	0	0	0	0	0	0	0	0	0	0	0	0	0	0	0	0	0	sp|A6L2X7|DNAK_PHOV8	NA	K04043	molecular chaperone DnaK
sp|A6L3M9|ENO_PHOV8 Enolase OS=Phocaeicola vulgatus (strain ATCC 8482 / DSM 1447 / JCM 5826 / CCUG 4940 / NBRC 14291 / NCTC 11154) OX=435590 GN=eno PE=3 SV=1	1665	A6L3M9	A6L3M9	220520000	74109000	157130000	0	0	16457000	0	0	0	0	0	0	0	0	27308000	27117000	0	0	0	0	0	0	sp|A6L3M9|ENO_PHOV8	NA	K01689	enolase [EC:4.2.1.11] NA
sp|A6L3Y9|RS16_PHOV8 Small ribosomal subunit protein bS16 OS=Phocaeicola vulgatus (strain ATCC 8482 / DSM 1447 / JCM 5826 / CCUG 4940 / NBRC 14291 / NCTC 11154) OX=435590 GN=rpsP PE=3 SV=1	1668	A6L3Y9	A6L3Y9	145560000	105140000	190090000	0	0	0	0	0	0	0	0	0	0	0	0	0	0	0	0	0	0	0	sp|A6L3Y9|RS16_PHOV8	NA	K02959	small subunit ribosomal
sp|A6L4L7|ATPB_PHOV8 ATP synthase subunit beta OS=Phocaeicola vulgatus (strain ATCC 8482 / DSM 1447 / JCM 5826 / CCUG 4940 / NBRC 14291 / NCTC 11154) OX=435590 GN=atpD PE=3 SV=1	1672	A6L4L7;C4Z9T1	A6L4L7	0	0	0	0	0	0	0	0	0	0	0	0	0	0	0	0	0	0	0	0	0	0	sp|A6L4L7|ATPB_PHOV8	NA	K02112	F-type H+/Na+-transporting ATPase
sp|A6L5A6|SERC_PHOV8 Phosphoserine aminotransferase OS=Phocaeicola vulgatus (strain ATCC 8482 / DSM 1447 / JCM 5826 / CCUG 4940 / NBRC 14291 / NCTC 11154) OX=435590 GN=serC PE=3 SV=1	1681	A6L5A6	A6L5A6	0	0	0	0	0	0	0	0	0	0	0	0	0	0	0	0	0	0	0	0	0	0	sp|A6L5A6|SERC_PHOV8	NA	K00831	phosphoserine aminotransferase [EC:2.6.1.52]
sp|A6L6D1|RL21_PHOV8 Large ribosomal subunit protein bL21 OS=Phocaeicola vulgatus (strain ATCC 8482 / DSM 1447 / JCM 5826 / CCUG 4940 / NBRC 14291 / NCTC 11154) OX=435590 GN=rplU PE=3 SV=1	1703	A6L6D1	A6L6D1	19603000	12932000	0	0	0	0	0	0	0	0	0	0	0	0	0	0	0	0	0	0	0	0	sp|A6L6D1|RL21_PHOV8	NA	K02888	large subunit ribosomal
sp|A6L6Z1|HIS4_PHOV8 1-(5-phosphoribosyl)-5-[(5-phosphoribosylamino)methylideneamino] imidazole-4-carboxamide isomerase OS=Phocaeicola vulgatus (strain ATCC 8482 / DSM 1447 / JCM 5826 / CCUG 4940 / NBRC 14291 / NCTC 11154) OX=435590 GN=hisA PE=3 SV=1;sp|Q5	1712	A6L6Z1;Q5LBD6	A6L6Z1;Q5LBD6	0	0	0	0	0	0	0	0	0	0	0	0	0	0	0	0	0	0	0	0	0	0	sp|A6L6Z1|HIS4_PHOV8	NA	K01814	phosphoribosylformimino-5-aminoimidazole carboxamide ribotide
sp|A6L7P7|G6PI_PHOV8 Glucose-6-phosphate isomerase OS=Phocaeicola vulgatus (strain ATCC 8482 / DSM 1447 / JCM 5826 / CCUG 4940 / NBRC 14291 / NCTC 11154) OX=435590 GN=pgi PE=3 SV=1	1723	A6L7P7	A6L7P7	21201000	14748000	0	0	0	0	0	0	0	0	0	0	0	0	0	0	0	0	0	0	0	0	sp|A6L7P7|G6PI_PHOV8	NA	K01810	glucose-6-phosphate isomerase [EC:5.3.1.9]
sp|A7AZH2|3BHDP_RUMGV 3beta-hydroxysteroid dehydrogenase OS=Ruminococcus gnavus (strain ATCC 29149 / VPI C7-9) OX=411470 GN=RUMGNA_00694 PE=1 SV=1	1786	A7AZH2	A7AZH2	87967000	633610000	575710000	3750300	0	0	0	0	0	0	0	0	0	0	0	6434600	0	0	0	0	0	0	sp|A7AZH2|3BHDP_RUMGV	NA	NA	NA
sp|B0MC58|BCACT_ANACD Butyryl-CoA:acetate CoA-transferase OS=Anaerostipes caccae (strain DSM 14662 / CCUG 47493 / JCM 13470 / NCIMB 13811 / L1-92) OX=411490 GN=ANACAC_01149 PE=1 SV=1	2146	B0MC58	B0MC58	14010000	13609000	13191000	0	0	0	0	0	0	0	0	0	0	0	0	0	0	0	0	0	0	0	sp|B0MC58|BCACT_ANACD	NA	NA	NA
sp|B2UKL9|RRF_AKKM8 Ribosome-recycling factor OS=Akkermansia muciniphila (strain ATCC BAA-835 / DSM 22959 / JCM 33894 / BCRC 81048 / CCUG 64013 / CIP 107961 / Muc) OX=349741 GN=frr PE=3 SV=1	2282	B2UKL9	B2UKL9	127470000	158820000	163490000	332090000	394640000	322270000	0	0	0	0	82393000	134480000	101320000	291920000	362390000	339660000	0	0	6216400	88933000	107250000	116980000	sp|B2UKL9|RRF_AKKM8	NA	K02838	ribosome recycling factor
sp|B2UKT4|SYA_AKKM8 Alanine--tRNA ligase OS=Akkermansia muciniphila (strain ATCC BAA-835 / DSM 22959 / JCM 33894 / BCRC 81048 / CCUG 64013 / CIP 107961 / Muc) OX=349741 GN=alaS PE=3 SV=1	2301	B2UKT4	B2UKT4	14730000	4004200	8141600	114840000	130150000	152560000	3961400	0	282550	2652000	53394000	39246000	86898000	145670000	121230000	149410000	3371400	3517000	6850500	53908000	43393000	54069000	sp|B2UKT4|SYA_AKKM8	NA	K01872	alanyl-tRNA synthetase [EC:6.1.1.7]
sp|B2UKT9|ISPG_AKKM8 4-hydroxy-3-methylbut-2-en-1-yl diphosphate synthase (flavodoxin) OS=Akkermansia muciniphila (strain ATCC BAA-835 / DSM 22959 / JCM 33894 / BCRC 81048 / CCUG 64013 / CIP 107961 / Muc) OX=349741 GN=ispG PE=3 SV=1	2304	B2UKT9	B2UKT9	0	4372900	2442700	29372000	28452000	23975000	0	0	0	963490	11364000	7201500	12825000	27202000	33516000	33021000	1263500	0	0	5474500	7454600	9974200	sp|B2UKT9|ISPG_AKKM8	NA	K03526	(E)-4-hydroxy-3-methylbut-2-enyl-diphosphate synthase [EC:1.17.7.1
sp|B2UKV6|DNAK_AKKM8 Chaperone protein DnaK OS=Akkermansia muciniphila (strain ATCC BAA-835 / DSM 22959 / JCM 33894 / BCRC 81048 / CCUG 64013 / CIP 107961 / Muc) OX=349741 GN=dnaK PE=3 SV=1	2314	B2UKV6	B2UKV6	177810000	376350000	242520000	717400000	781870000	848190000	1547800	1391300	1130900	428450	167260000	228340000	310690000	708570000	637770000	591970000	1104900	657230	664600	197760000	205830000	218940000	sp|B2UKV6|DNAK_AKKM8	NA	K04043	molecular chaperone DnaK
sp|B2UKV8|CH60_AKKM8 Chaperonin GroEL OS=Akkermansia muciniphila (strain ATCC BAA-835 / DSM 22959 / JCM 33894 / BCRC 81048 / CCUG 64013 / CIP 107961 / Muc) OX=349741 GN=groEL PE=3 SV=1	2316	B2UKV8	B2UKV8	232200000	1094100000	746440000	1751900000	1838700000	1554500000	45708000	2806800	9332800	4926500	1.063e+09	701210000	1004700000	1785900000	1532900000	1674100000	26695000	3024900	2138200	827380000	755290000	801050000	sp|B2UKV8|CH60_AKKM8	NA	K04077	chaperonin GroEL [EC:5.6.1.7]
sp|B2UKW8|PGK_AKKM8 Phosphoglycerate kinase OS=Akkermansia muciniphila (strain ATCC BAA-835 / DSM 22959 / JCM 33894 / BCRC 81048 / CCUG 64013 / CIP 107961 / Muc) OX=349741 GN=pgk PE=3 SV=1	2324	B2UKW8	B2UKW8	44137000	99093000	60088000	563110000	541180000	440940000	3694500	904890	475290	1265800	242050000	186720000	303390000	610590000	603410000	620790000	1881100	1752100	1140600	365980000	323890000	230120000	sp|B2UKW8|PGK_AKKM8	NA	K00927	phosphoglycerate kinase [EC:2.7.2.3]
sp|B2UKY5|MDH_AKKM8 Malate dehydrogenase OS=Akkermansia muciniphila (strain ATCC BAA-835 / DSM 22959 / JCM 33894 / BCRC 81048 / CCUG 64013 / CIP 107961 / Muc) OX=349741 GN=mdh PE=3 SV=1	2336	B2UKY5	B2UKY5	288960000	362950000	523540000	497820000	1024900000	735650000	10883000	3288400	1683700	904390	208700000	199860000	252360000	724230000	880800000	773220000	3172900	655770	0	254480000	246240000	346830000	sp|B2UKY5|MDH_AKKM8	NA	K00024	malate dehydrogenase [EC:1.1.1.37]
sp|B2UKZ6|ARGC_AKKM8 N-acetyl-gamma-glutamyl-phosphate reductase OS=Akkermansia muciniphila (strain ATCC BAA-835 / DSM 22959 / JCM 33894 / BCRC 81048 / CCUG 64013 / CIP 107961 / Muc) OX=349741 GN=argC PE=3 SV=1	2343	B2UKZ6;B6WQU3	B2UKZ6	30580000	65258000	54905000	58939000	44107000	54257000	0	0	0	0	37803000	39022000	29940000	57871000	77678000	63072000	0	0	0	17130000	27658000	18710000	sp|B2UKZ6|ARGC_AKKM8	NA	K00145	N-acetyl-gamma-glutamyl-phosphate reductase [EC:1.2.1.38]
sp|B2UL21|RL25_AKKM8 Large ribosomal subunit protein bL25 OS=Akkermansia muciniphila (strain ATCC BAA-835 / DSM 22959 / JCM 33894 / BCRC 81048 / CCUG 64013 / CIP 107961 / Muc) OX=349741 GN=rplY PE=3 SV=1	2363	B2UL21	B2UL21	163270000	242720000	248740000	235050000	195170000	304160000	0	0	0	17977000	171660000	179830000	170770000	467800000	879610000	569560000	56252000	7797200	0	374190000	267570000	313850000	sp|B2UL21|RL25_AKKM8	NA	K02897	large subunit ribosomal
sp|B2UL23|HIS7_AKKM8 Imidazoleglycerol-phosphate dehydratase OS=Akkermansia muciniphila (strain ATCC BAA-835 / DSM 22959 / JCM 33894 / BCRC 81048 / CCUG 64013 / CIP 107961 / Muc) OX=349741 GN=hisB PE=3 SV=1	2365	B2UL23	B2UL23	0	0	0	18420000	17877000	15386000	0	0	0	0	18209000	0	15800000	21358000	22449000	20222000	0	0	0	0	16822000	0	sp|B2UL23|HIS7_AKKM8	NA	NA	NA
sp|B2UL25|RS6_AKKM8 Small ribosomal subunit protein bS6 OS=Akkermansia muciniphila (strain ATCC BAA-835 / DSM 22959 / JCM 33894 / BCRC 81048 / CCUG 64013 / CIP 107961 / Muc) OX=349741 GN=rpsF PE=3 SV=1	2367	B2UL25	B2UL25	25559000	35713000	84131000	147220000	124410000	145610000	27913000	11414000	17484000	50259000	74340000	58117000	63458000	226840000	237970000	273030000	34482000	0	58073000	53940000	85521000	67746000	sp|B2UL25|RS6_AKKM8	NA	K02990	small subunit ribosomal
sp|B2UL54|RL17_AKKM8 Large ribosomal subunit protein bL17 OS=Akkermansia muciniphila (strain ATCC BAA-835 / DSM 22959 / JCM 33894 / BCRC 81048 / CCUG 64013 / CIP 107961 / Muc) OX=349741 GN=rplQ PE=3 SV=1	2390	B2UL54	B2UL54	54430000	45002000	43968000	354320000	242760000	135670000	1387100	0	0	0	182250000	55269000	157270000	346670000	344510000	362320000	893200	0	0	119300000	122510000	91596000	sp|B2UL54|RL17_AKKM8	NA	K02879	large subunit ribosomal
sp|B2UL69|DNLJ_AKKM8 DNA ligase OS=Akkermansia muciniphila (strain ATCC BAA-835 / DSM 22959 / JCM 33894 / BCRC 81048 / CCUG 64013 / CIP 107961 / Muc) OX=349741 GN=ligA PE=3 SV=1	2402	B2UL69	B2UL69	0	3540100	0	27108000	25593000	35019000	0	0	0	1501300	14947000	8172200	11408000	20501000	16402000	22324000	0	1826900	0	7123500	7476100	5387500	sp|B2UL69|DNLJ_AKKM8	NA	K01972	DNA ligase (NAD+)
sp|B2UL92|SYP_AKKM8 Proline--tRNA ligase OS=Akkermansia muciniphila (strain ATCC BAA-835 / DSM 22959 / JCM 33894 / BCRC 81048 / CCUG 64013 / CIP 107961 / Muc) OX=349741 GN=proS PE=3 SV=1	2414	B2UL92	B2UL92	24863000	22035000	9940000	86690000	91871000	61387000	0	0	0	0	32919000	23484000	47697000	9.3e+07	69881000	65861000	0	0	1106000	29568000	34781000	25277000	sp|B2UL92|SYP_AKKM8	NA	K01881	prolyl-tRNA synthetase [EC:6.1.1.15]
sp|B2UL96|GLSA_AKKM8 Glutaminase OS=Akkermansia muciniphila (strain ATCC BAA-835 / DSM 22959 / JCM 33894 / BCRC 81048 / CCUG 64013 / CIP 107961 / Muc) OX=349741 GN=glsA PE=3 SV=1	2418	B2UL96	B2UL96	0	29626000	0	200810000	254910000	233490000	0	0	0	0	65815000	41716000	63165000	170850000	143130000	204110000	0	0	0	38522000	27510000	33356000	sp|B2UL96|GLSA_AKKM8	NA	K01425	glutaminase [EC:3.5.1.2] NA
sp|B2UL99|RF1_AKKM8 Peptide chain release factor 1 OS=Akkermansia muciniphila (strain ATCC BAA-835 / DSM 22959 / JCM 33894 / BCRC 81048 / CCUG 64013 / CIP 107961 / Muc) OX=349741 GN=prfA PE=3 SV=1	2420	B2UL99	B2UL99	0	0	0	27582000	35105000	20078000	0	0	0	0	0	0	0	21742000	24043000	21813000	1258400	0	0	11517000	10529000	11117000	sp|B2UL99|RF1_AKKM8	NA	K02835	peptide chain release
sp|B2ULE2|MUTL_AKKM8 DNA mismatch repair protein MutL OS=Akkermansia muciniphila (strain ATCC BAA-835 / DSM 22959 / JCM 33894 / BCRC 81048 / CCUG 64013 / CIP 107961 / Muc) OX=349741 GN=mutL PE=3 SV=1	2450	B2ULE2	B2ULE2	0	0	0	0	0	0	0	0	0	0	0	0	0	0	0	0	0	0	0	0	0	0	sp|B2ULE2|MUTL_AKKM8	NA	K03572	DNA mismatch repair
sp|B2ULJ1|RL20_AKKM8 Large ribosomal subunit protein bL20 OS=Akkermansia muciniphila (strain ATCC BAA-835 / DSM 22959 / JCM 33894 / BCRC 81048 / CCUG 64013 / CIP 107961 / Muc) OX=349741 GN=rplT PE=3 SV=1	2486	B2ULJ1	B2ULJ1	22906000	32892000	25957000	267570000	317100000	310600000	15038000	1144300	0	5344600	164280000	94632000	176770000	362630000	358100000	270260000	0	0	0	151460000	152600000	127230000	sp|B2ULJ1|RL20_AKKM8	NA	K02887	large subunit ribosomal
sp|B2ULM9|LARC_AKKM8 Pyridinium-3,5-bisthiocarboxylic acid mononucleotide nickel insertion protein OS=Akkermansia muciniphila (strain ATCC BAA-835 / DSM 22959 / JCM 33894 / BCRC 81048 / CCUG 64013 / CIP 107961 / Muc) OX=349741 GN=larC PE=3 SV=1	2516	B2ULM9	B2ULM9	0	0	0	12675000	14936000	14932000	0	0	0	0	0	0	0	13750000	12199000	15096000	0	0	0	9557700	6004200	0	sp|B2ULM9|LARC_AKKM8	NA	K09121	pyridinium-3,5-bisthiocarboxylic acid mononucleotide
sp|B2ULP4|GCH4_AKKM8 GTP cyclohydrolase FolE2 OS=Akkermansia muciniphila (strain ATCC BAA-835 / DSM 22959 / JCM 33894 / BCRC 81048 / CCUG 64013 / CIP 107961 / Muc) OX=349741 GN=folE2 PE=3 SV=1	2528	B2ULP4	B2ULP4	0	0	0	10527000	16626000	17593000	0	0	0	0	4848700	3978900	4298600	5584900	4609800	7113500	0	0	0	0	0	3570500	sp|B2ULP4|GCH4_AKKM8	NA	K09007	GTP cyclohydrolase IB
sp|B2ULP6|RL33_AKKM8 Large ribosomal subunit protein bL33 OS=Akkermansia muciniphila (strain ATCC BAA-835 / DSM 22959 / JCM 33894 / BCRC 81048 / CCUG 64013 / CIP 107961 / Muc) OX=349741 GN=rpmG PE=3 SV=1	2530	B2ULP6	B2ULP6	0	0	0	103100000	30707000	80024000	63571000	0	0	0	125840000	0	107200000	173130000	179640000	80219000	0	0	6996200	10860000	28053000	13854000	sp|B2ULP6|RL33_AKKM8	NA	K02913	large subunit ribosomal
sp|B2ULR3|PYRB_AKKM8 Aspartate carbamoyltransferase OS=Akkermansia muciniphila (strain ATCC BAA-835 / DSM 22959 / JCM 33894 / BCRC 81048 / CCUG 64013 / CIP 107961 / Muc) OX=349741 GN=pyrB PE=3 SV=1	2541	B2ULR3	B2ULR3	9691000	1620700	10876000	46346000	26167000	30029000	1953300	7465300	2731700	0	22471000	11109000	16676000	73472000	69660000	73446000	0	0	1627500	24285000	16126000	21913000	sp|B2ULR3|PYRB_AKKM8	NA	K00609	aspartate carbamoyltransferase catalytic
sp|B2ULR4|PYRR_AKKM8 Bifunctional protein PyrR OS=Akkermansia muciniphila (strain ATCC BAA-835 / DSM 22959 / JCM 33894 / BCRC 81048 / CCUG 64013 / CIP 107961 / Muc) OX=349741 GN=pyrR PE=3 SV=1	2542	B2ULR4	B2ULR4	0	0	0	31717000	31418000	24613000	0	0	0	0	7190200	0	7270100	35218000	35474000	25992000	0	0	0	0	11716000	6355000	sp|B2ULR4|PYRR_AKKM8	NA	K02825	pyrimidine operon attenuation
sp|B2ULY0|LPXA_AKKM8 Acyl-[acyl-carrier-protein]--UDP-N-acetylglucosamine O-acyltransferase OS=Akkermansia muciniphila (strain ATCC BAA-835 / DSM 22959 / JCM 33894 / BCRC 81048 / CCUG 64013 / CIP 107961 / Muc) OX=349741 GN=lpxA PE=3 SV=1	2589	B2ULY0	B2ULY0	0	0	0	26828000	24588000	22669000	0	0	0	0	12292000	5370800	10940000	29050000	31442000	27740000	0	0	2562900	11495000	12943000	11689000	sp|B2ULY0|LPXA_AKKM8	NA	K00677	UDP-N-acetylglucosamine acyltransferase [EC:2.3.1.129]
sp|B2ULZ0|NUOD_AKKM8 NADH-quinone oxidoreductase subunit D OS=Akkermansia muciniphila (strain ATCC BAA-835 / DSM 22959 / JCM 33894 / BCRC 81048 / CCUG 64013 / CIP 107961 / Muc) OX=349741 GN=nuoD PE=3 SV=1	2598	B2ULZ0	B2ULZ0	3663800	5586400	5323200	74983000	52303000	67499000	0	0	0	0	31432000	25697000	50799000	97739000	95756000	98266000	0	0	0	36738000	30224000	28571000	sp|B2ULZ0|NUOD_AKKM8	NA	K00333	NADH-quinone oxidoreductase subunit
sp|B2ULZ9|RIMO_AKKM8 Ribosomal protein uS12 methylthiotransferase RimO OS=Akkermansia muciniphila (strain ATCC BAA-835 / DSM 22959 / JCM 33894 / BCRC 81048 / CCUG 64013 / CIP 107961 / Muc) OX=349741 GN=rimO PE=3 SV=1	2605	B2ULZ9	B2ULZ9	0	0	11636000	21026000	27226000	20700000	0	3576100	0	0	3981200	5654700	4908400	17509000	18933000	16676000	0	0	0	6642600	5873300	7964900	sp|B2ULZ9|RIMO_AKKM8	NA	K14441	ribosomal protein S12
sp|B2UM17|FOLD_AKKM8 Bifunctional protein FolD OS=Akkermansia muciniphila (strain ATCC BAA-835 / DSM 22959 / JCM 33894 / BCRC 81048 / CCUG 64013 / CIP 107961 / Muc) OX=349741 GN=folD PE=3 SV=1	2620	B2UM17	B2UM17	92502000	71048000	112090000	90677000	92124000	87844000	0	0	0	0	37246000	25861000	32042000	88760000	113770000	84837000	0	0	0	14870000	28398000	23202000	sp|B2UM17|FOLD_AKKM8	NA	K01491	methylenetetrahydrofolate dehydrogenase (NADP+)
sp|B2UM23|RS20_AKKM8 Small ribosomal subunit protein bS20 OS=Akkermansia muciniphila (strain ATCC BAA-835 / DSM 22959 / JCM 33894 / BCRC 81048 / CCUG 64013 / CIP 107961 / Muc) OX=349741 GN=rpsT PE=3 SV=1	2624	B2UM23	B2UM23	190640000	0	178790000	258520000	379150000	218240000	61229000	0	0	0	130640000	109480000	180810000	516820000	478790000	593990000	0	0	0	186770000	182200000	221590000	sp|B2UM23|RS20_AKKM8	NA	K02968	small subunit ribosomal
sp|B2UM93|RL19_AKKM8 Large ribosomal subunit protein bL19 OS=Akkermansia muciniphila (strain ATCC BAA-835 / DSM 22959 / JCM 33894 / BCRC 81048 / CCUG 64013 / CIP 107961 / Muc) OX=349741 GN=rplS PE=3 SV=1	2663	B2UM93	B2UM93	78626000	91728000	97783000	534780000	601300000	434950000	3625600	0	0	1355500	316390000	125900000	244460000	775770000	632280000	450490000	0	0	0	344860000	292580000	209160000	sp|B2UM93|RL19_AKKM8	NA	K02884	large subunit ribosomal
sp|B2UMF1|DAPB_AKKM8 4-hydroxy-tetrahydrodipicolinate reductase OS=Akkermansia muciniphila (strain ATCC BAA-835 / DSM 22959 / JCM 33894 / BCRC 81048 / CCUG 64013 / CIP 107961 / Muc) OX=349741 GN=dapB PE=3 SV=1	2709	B2UMF1	B2UMF1	5718000	9819200	22710000	93999000	87931000	76626000	0	0	2797300	0	37900000	23120000	39574000	85277000	93603000	89462000	0	0	3253200	45637000	43102000	28422000	sp|B2UMF1|DAPB_AKKM8	NA	K00215	4-hydroxy-tetrahydrodipicolinate reductase [EC:1.17.1.8]
sp|B2UMF9|PLSX_AKKM8 Phosphate acyltransferase OS=Akkermansia muciniphila (strain ATCC BAA-835 / DSM 22959 / JCM 33894 / BCRC 81048 / CCUG 64013 / CIP 107961 / Muc) OX=349741 GN=plsX PE=3 SV=1	2713	B2UMF9	B2UMF9	0	0	0	36814000	34041000	37610000	0	0	0	0	16757000	0	23717000	57297000	45081000	44379000	0	10399000	0	23578000	13093000	20264000	sp|B2UMF9|PLSX_AKKM8	NA	K03621	phosphate acyltransferase [EC:2.3.1.274]
sp|B2UMG0|RL32_AKKM8 Large ribosomal subunit protein bL32 OS=Akkermansia muciniphila (strain ATCC BAA-835 / DSM 22959 / JCM 33894 / BCRC 81048 / CCUG 64013 / CIP 107961 / Muc) OX=349741 GN=rpmF PE=3 SV=1	2714	B2UMG0	B2UMG0	0	0	23040000	369650000	573220000	391320000	0	0	0	0	95917000	142410000	32355000	188010000	206130000	296030000	0	0	0	56389000	57928000	61659000	sp|B2UMG0|RL32_AKKM8	NA	K02911	large subunit ribosomal
sp|B2UMG5|RS16_AKKM8 Small ribosomal subunit protein bS16 OS=Akkermansia muciniphila (strain ATCC BAA-835 / DSM 22959 / JCM 33894 / BCRC 81048 / CCUG 64013 / CIP 107961 / Muc) OX=349741 GN=rpsP PE=3 SV=1	2719	B2UMG5	B2UMG5	0	26922000	0	36498000	34981000	48475000	0	0	0	0	26221000	23873000	23623000	68096000	74629000	54458000	0	0	0	19480000	19556000	29688000	sp|B2UMG5|RS16_AKKM8	NA	K02959	small subunit ribosomal
sp|B2UMH5|SUCC_AKKM8 Succinate--CoA ligase [ADP-forming] subunit beta OS=Akkermansia muciniphila (strain ATCC BAA-835 / DSM 22959 / JCM 33894 / BCRC 81048 / CCUG 64013 / CIP 107961 / Muc) OX=349741 GN=sucC PE=3 SV=1	2725	B2UMH5	B2UMH5	58657000	43311000	23644000	416670000	388870000	458710000	1549100	0	0	7415600	180850000	145620000	174820000	443640000	523180000	531190000	2026800	0	20232000	255260000	184570000	232940000	sp|B2UMH5|SUCC_AKKM8	NA	K01900;K01903	succinyl-CoA synthetase beta
sp|B2UML6|OTC_AKKM8 Ornithine carbamoyltransferase OS=Akkermansia muciniphila (strain ATCC BAA-835 / DSM 22959 / JCM 33894 / BCRC 81048 / CCUG 64013 / CIP 107961 / Muc) OX=349741 GN=arcB PE=3 SV=1	2752	B2UML6	B2UML6	10858000	0	0	59224000	42479000	46728000	4700900	0	0	0	31898000	32447000	29552000	65908000	77789000	78881000	20918000	0	0	21509000	21228000	25391000	sp|B2UML6|OTC_AKKM8	NA	K00611	ornithine carbamoyltransferase [EC:2.1.3.3]
sp|B2UMP4|GATA_AKKM8 Glutamyl-tRNA(Gln) amidotransferase subunit A OS=Akkermansia muciniphila (strain ATCC BAA-835 / DSM 22959 / JCM 33894 / BCRC 81048 / CCUG 64013 / CIP 107961 / Muc) OX=349741 GN=gatA PE=3 SV=1	2776	B2UMP4	B2UMP4	16443000	25871000	23057000	74351000	77337000	77605000	0	0	0	0	44003000	29634000	42411000	81121000	96089000	87786000	0	0	0	39330000	34921000	32845000	sp|B2UMP4|GATA_AKKM8	NA	K02433;K01426	aspartyl-tRNA(Asn)/glutamyl-tRNA(Gln) amidotransferase subunit;amidase [EC:3.5.1.4] NA
sp|B2UMP5|GATC_AKKM8 Aspartyl/glutamyl-tRNA(Asn/Gln) amidotransferase subunit C OS=Akkermansia muciniphila (strain ATCC BAA-835 / DSM 22959 / JCM 33894 / BCRC 81048 / CCUG 64013 / CIP 107961 / Muc) OX=349741 GN=gatC PE=3 SV=1	2777	B2UMP5	B2UMP5	0	32108000	22435000	9512000	9555700	16033000	0	0	0	0	0	0	0	15233000	20275000	0	0	0	0	0	0	0	sp|B2UMP5|GATC_AKKM8	NA	K02435	aspartyl-tRNA(Asn)/glutamyl-tRNA(Gln) amidotransferase subunit
sp|B2UMS9|RL14_AKKM8 Large ribosomal subunit protein uL14 OS=Akkermansia muciniphila (strain ATCC BAA-835 / DSM 22959 / JCM 33894 / BCRC 81048 / CCUG 64013 / CIP 107961 / Muc) OX=349741 GN=rplN PE=3 SV=1	2801	B2UMS9	B2UMS9	56075000	31474000	69656000	218990000	93414000	140830000	2995300	0	0	0	135950000	50009000	136170000	212130000	260770000	288900000	3319100	1260400	0	133210000	115160000	120560000	sp|B2UMS9|RL14_AKKM8	NA	K02874	large subunit ribosomal
sp|B2UMT2|RL16_AKKM8 Large ribosomal subunit protein uL16 OS=Akkermansia muciniphila (strain ATCC BAA-835 / DSM 22959 / JCM 33894 / BCRC 81048 / CCUG 64013 / CIP 107961 / Muc) OX=349741 GN=rplP PE=3 SV=1	2804	B2UMT2	B2UMT2	0	0	0	169750000	170100000	1.87e+08	0	0	0	0	214470000	92593000	124660000	182100000	0	190610000	0	0	0	129480000	117890000	113740000	sp|B2UMT2|RL16_AKKM8	NA	K02878	large subunit ribosomal
sp|B2UMT3|RS3_AKKM8 Small ribosomal subunit protein uS3 OS=Akkermansia muciniphila (strain ATCC BAA-835 / DSM 22959 / JCM 33894 / BCRC 81048 / CCUG 64013 / CIP 107961 / Muc) OX=349741 GN=rpsC PE=3 SV=1	2805	B2UMT3;B6WX26	B2UMT3	25720000	11723000	16351000	522280000	776860000	284030000	88992	0	0	166900	299450000	208350000	391850000	673900000	635450000	574040000	362690	186760	476280	272400000	142380000	200610000	sp|B2UMT3|RS3_AKKM8	NA	K02982	small subunit ribosomal
sp|B2UMT4|RL22_AKKM8 Large ribosomal subunit protein uL22 OS=Akkermansia muciniphila (strain ATCC BAA-835 / DSM 22959 / JCM 33894 / BCRC 81048 / CCUG 64013 / CIP 107961 / Muc) OX=349741 GN=rplV PE=3 SV=1	2806	B2UMT4	B2UMT4	59659000	10611000	20387000	313740000	659460000	585780000	4155500	0	0	6127000	411210000	213070000	376020000	580310000	702380000	667160000	11944000	0	0	253230000	307910000	246740000	sp|B2UMT4|RL22_AKKM8	NA	K02890	large subunit ribosomal
sp|B2UMT6|RS19_AKKM8 Small ribosomal subunit protein uS19 OS=Akkermansia muciniphila (strain ATCC BAA-835 / DSM 22959 / JCM 33894 / BCRC 81048 / CCUG 64013 / CIP 107961 / Muc) OX=349741 GN=rpsS PE=3 SV=1	2808	B2UMT6	B2UMT6	138590000	160230000	198600000	436770000	592630000	411450000	313840000	0	0	0	166320000	174610000	216940000	478090000	407590000	391370000	0	0	0	200190000	196740000	197680000	sp|B2UMT6|RS19_AKKM8	NA	K02965	small subunit ribosomal
sp|B2UMT7|RL2_AKKM8 Large ribosomal subunit protein uL2 OS=Akkermansia muciniphila (strain ATCC BAA-835 / DSM 22959 / JCM 33894 / BCRC 81048 / CCUG 64013 / CIP 107961 / Muc) OX=349741 GN=rplB PE=3 SV=1	2809	B2UMT7	B2UMT7	46821000	31872000	32270000	880380000	1040200000	937050000	373950	284820	218000	530470	379600000	214130000	406040000	758020000	950240000	779360000	199120	81151	264140	290280000	198800000	227300000	sp|B2UMT7|RL2_AKKM8	NA	K02886	large subunit ribosomal
sp|B2UMT8|RL23_AKKM8 Large ribosomal subunit protein uL23 OS=Akkermansia muciniphila (strain ATCC BAA-835 / DSM 22959 / JCM 33894 / BCRC 81048 / CCUG 64013 / CIP 107961 / Muc) OX=349741 GN=rplW PE=3 SV=1	2810	B2UMT8	B2UMT8	15715000	12050000	245200000	221210000	321710000	241020000	11347000	6020200	11557000	0	80093000	71863000	104970000	188300000	360760000	318770000	0	0	4638200	125270000	164760000	168620000	sp|B2UMT8|RL23_AKKM8	NA	K02892	large subunit ribosomal
sp|B2UMU0|RL3_AKKM8 Large ribosomal subunit protein uL3 OS=Akkermansia muciniphila (strain ATCC BAA-835 / DSM 22959 / JCM 33894 / BCRC 81048 / CCUG 64013 / CIP 107961 / Muc) OX=349741 GN=rplC PE=3 SV=1	2812	B2UMU0	B2UMU0	50037000	39689000	36647000	663740000	550420000	449200000	10412000	2167900	1397800	1336000	254390000	142970000	274780000	580660000	674420000	453350000	8189200	2963900	1086300	335820000	180300000	277390000	sp|B2UMU0|RL3_AKKM8	NA	K02906	large subunit ribosomal
sp|B2UMU1|RS10_AKKM8 Small ribosomal subunit protein uS10 OS=Akkermansia muciniphila (strain ATCC BAA-835 / DSM 22959 / JCM 33894 / BCRC 81048 / CCUG 64013 / CIP 107961 / Muc) OX=349741 GN=rpsJ PE=3 SV=1	2813	B2UMU1	B2UMU1	14311000	5686700	7542000	252280000	336790000	352780000	0	510520	0	0	106260000	110730000	105220000	280690000	297140000	284760000	0	0	0	148470000	99413000	135540000	sp|B2UMU1|RS10_AKKM8	NA	K02946	small subunit ribosomal
sp|B2UMU3|RS7_AKKM8 Small ribosomal subunit protein uS7 OS=Akkermansia muciniphila (strain ATCC BAA-835 / DSM 22959 / JCM 33894 / BCRC 81048 / CCUG 64013 / CIP 107961 / Muc) OX=349741 GN=rpsG PE=3 SV=1	2815	B2UMU3	B2UMU3	68453000	40705000	65151000	402620000	552830000	446950000	0	0	270070	487910	170910000	95544000	322680000	638860000	596620000	620650000	1374000	3584300	296550	118480000	211690000	328650000	sp|B2UMU3|RS7_AKKM8	NA	K02992	small subunit ribosomal
sp|B2UMU4|RS12_AKKM8 Small ribosomal subunit protein uS12 OS=Akkermansia muciniphila (strain ATCC BAA-835 / DSM 22959 / JCM 33894 / BCRC 81048 / CCUG 64013 / CIP 107961 / Muc) OX=349741 GN=rpsL PE=3 SV=1	2816	B2UMU4	B2UMU4	184260000	68419000	69171000	5.25e+08	671640000	718570000	188750000	57230000	83586000	43252000	300840000	517420000	328320000	763680000	802540000	772350000	51662000	0	13988000	264440000	351880000	159300000	sp|B2UMU4|RS12_AKKM8	NA	K02950	small subunit ribosomal
sp|B2UMU5|GPMI_AKKM8 2,3-bisphosphoglycerate-independent phosphoglycerate mutase OS=Akkermansia muciniphila (strain ATCC BAA-835 / DSM 22959 / JCM 33894 / BCRC 81048 / CCUG 64013 / CIP 107961 / Muc) OX=349741 GN=gpmI PE=3 SV=1	2817	B2UMU5;B6WPW2	B2UMU5	33785000	26929000	25811000	149050000	167880000	166870000	1464100	820910	1451200	246570	51031000	23512000	50095000	124140000	167470000	163950000	2345500	0	1752300	64233000	57520000	60467000	sp|B2UMU5|GPMI_AKKM8	NA	K15633	2,3-bisphosphoglycerate-independent phosphoglycerate mutase
sp|B2UMV5|DER_AKKM8 GTPase Der OS=Akkermansia muciniphila (strain ATCC BAA-835 / DSM 22959 / JCM 33894 / BCRC 81048 / CCUG 64013 / CIP 107961 / Muc) OX=349741 GN=der PE=3 SV=1	2826	B2UMV5	B2UMV5	0	0	0	13627000	26709000	14899000	0	0	400330	0	8832500	2637600	9865100	23918000	19816000	17758000	0	0	0	4449700	2752800	2988400	sp|B2UMV5|DER_AKKM8	NA	K03977	GTPase NA NA
sp|B2UMY1|FTSH_AKKM8 ATP-dependent zinc metalloprotease FtsH OS=Akkermansia muciniphila (strain ATCC BAA-835 / DSM 22959 / JCM 33894 / BCRC 81048 / CCUG 64013 / CIP 107961 / Muc) OX=349741 GN=ftsH PE=3 SV=1	2847	B2UMY1	B2UMY1	0	1760400	0	61945000	75745000	58616000	1077800	0	0	0	24726000	10635000	21411000	77573000	60374000	84314000	2271900	682760	414430	19163000	22751000	18491000	sp|B2UMY1|FTSH_AKKM8	NA	K03798	cell division protease
sp|B2UN87|KTHY_AKKM8 Thymidylate kinase OS=Akkermansia muciniphila (strain ATCC BAA-835 / DSM 22959 / JCM 33894 / BCRC 81048 / CCUG 64013 / CIP 107961 / Muc) OX=349741 GN=tmk PE=3 SV=1	2922	B2UN87	B2UN87	0	0	0	3985300	8826200	7636100	0	0	0	3086800	3389500	0	3071700	0	5999200	6901500	0	0	0	3686300	0	3252900	sp|B2UN87|KTHY_AKKM8	NA	K00943	dTMP kinase [EC:2.7.4.9]
sp|B2UN91|SYE_AKKM8 Glutamate--tRNA ligase OS=Akkermansia muciniphila (strain ATCC BAA-835 / DSM 22959 / JCM 33894 / BCRC 81048 / CCUG 64013 / CIP 107961 / Muc) OX=349741 GN=gltX PE=3 SV=1	2926	B2UN91	B2UN91	2385000	6638100	5279500	66028000	92240000	112090000	599510	396230	215420	293290	22148000	15256000	17811000	118020000	135480000	91718000	0	317480	280780	36949000	32010000	24390000	sp|B2UN91|SYE_AKKM8	NA	K01885	glutamyl-tRNA synthetase [EC:6.1.1.17]
sp|B2UN92|TATC_AKKM8 Sec-independent protein translocase protein TatC OS=Akkermansia muciniphila (strain ATCC BAA-835 / DSM 22959 / JCM 33894 / BCRC 81048 / CCUG 64013 / CIP 107961 / Muc) OX=349741 GN=tatC PE=3 SV=1	2927	B2UN92	B2UN92	0	0	0	0	3546400	4723700	0	0	0	0	0	0	0	0	3578800	0	0	0	0	0	0	0	sp|B2UN92|TATC_AKKM8	NA	K03118	sec-independent protein translocase
sp|B2UN97|AROA_AKKM8 3-phosphoshikimate 1-carboxyvinyltransferase OS=Akkermansia muciniphila (strain ATCC BAA-835 / DSM 22959 / JCM 33894 / BCRC 81048 / CCUG 64013 / CIP 107961 / Muc) OX=349741 GN=aroA PE=3 SV=1	2932	B2UN97	B2UN97	36975000	17562000	20318000	38941000	46187000	38206000	0	0	0	0	19406000	14794000	18495000	35385000	27950000	35313000	0	0	26111000	15016000	14368000	0	sp|B2UN97|AROA_AKKM8	NA	K00800	3-phosphoshikimate 1-carboxyvinyltransferase [EC:2.5.1.19]
sp|B2UNA2|PYRD_AKKM8 Dihydroorotate dehydrogenase (quinone) OS=Akkermansia muciniphila (strain ATCC BAA-835 / DSM 22959 / JCM 33894 / BCRC 81048 / CCUG 64013 / CIP 107961 / Muc) OX=349741 GN=pyrD PE=3 SV=1	2936	B2UNA2	B2UNA2	2187800	3825300	10370000	70835000	61884000	45898000	0	0	0	0	31995000	22029000	25364000	60121000	46973000	53615000	0	2175900	0	17139000	15861000	15518000	sp|B2UNA2|PYRD_AKKM8	NA	K00254	dihydroorotate dehydrogenase [EC:1.3.5.2]
sp|B2UNA9|PNP_AKKM8 Polyribonucleotide nucleotidyltransferase OS=Akkermansia muciniphila (strain ATCC BAA-835 / DSM 22959 / JCM 33894 / BCRC 81048 / CCUG 64013 / CIP 107961 / Muc) OX=349741 GN=pnp PE=3 SV=1	2942	B2UNA9	B2UNA9	97132000	309940000	238670000	378230000	414790000	381980000	11860000	13902000	5761700	1468300	163410000	105070000	186080000	382160000	393500000	377840000	9507500	5812000	5506100	141100000	142280000	148720000	sp|B2UNA9|PNP_AKKM8	NA	K00962	polyribonucleotide nucleotidyltransferase [EC:2.7.7.8]
sp|B2UNB0|RS15_AKKM8 Small ribosomal subunit protein uS15 OS=Akkermansia muciniphila (strain ATCC BAA-835 / DSM 22959 / JCM 33894 / BCRC 81048 / CCUG 64013 / CIP 107961 / Muc) OX=349741 GN=rpsO PE=3 SV=1	2943	B2UNB0	B2UNB0	105850000	115920000	135930000	776950000	761630000	571330000	4184600	0	0	0	264080000	169380000	245320000	614400000	582840000	542740000	5548300	2718200	0	316490000	300570000	315020000	sp|B2UNB0|RS15_AKKM8	NA	K02956	small subunit ribosomal
sp|B2UNB6|TRUA_AKKM8 tRNA pseudouridine synthase A OS=Akkermansia muciniphila (strain ATCC BAA-835 / DSM 22959 / JCM 33894 / BCRC 81048 / CCUG 64013 / CIP 107961 / Muc) OX=349741 GN=truA PE=3 SV=1	2946	B2UNB6	B2UNB6	0	0	0	0	0	0	0	0	0	0	0	0	0	0	0	0	0	0	0	0	0	0	sp|B2UNB6|TRUA_AKKM8	NA	K06173	tRNA pseudouridine38-40 synthase
sp|B2UNC5|BIOD_AKKM8 ATP-dependent dethiobiotin synthetase BioD OS=Akkermansia muciniphila (strain ATCC BAA-835 / DSM 22959 / JCM 33894 / BCRC 81048 / CCUG 64013 / CIP 107961 / Muc) OX=349741 GN=bioD PE=3 SV=1	2952	B2UNC5	B2UNC5	0	0	0	17874000	15516000	9930000	0	0	0	0	0	0	12674000	15289000	0	22897000	0	0	0	8272100	10144000	11270000	sp|B2UNC5|BIOD_AKKM8	NA	K01935	dethiobiotin synthetase [EC:6.3.3.3]
sp|B2UND0|PANC_AKKM8 Pantothenate synthetase OS=Akkermansia muciniphila (strain ATCC BAA-835 / DSM 22959 / JCM 33894 / BCRC 81048 / CCUG 64013 / CIP 107961 / Muc) OX=349741 GN=panC PE=3 SV=1	2955	B2UND0	B2UND0	484330000	152650000	0	100660000	136790000	102960000	0	0	0	0	41178000	46730000	44413000	104990000	109770000	86604000	25864000	0	0	59134000	60783000	51989000	sp|B2UND0|PANC_AKKM8	NA	K01918	pantoate--beta-alanine ligase [EC:6.3.2.1]
sp|B2UNE0|GMHA_AKKM8 Phosphoheptose isomerase OS=Akkermansia muciniphila (strain ATCC BAA-835 / DSM 22959 / JCM 33894 / BCRC 81048 / CCUG 64013 / CIP 107961 / Muc) OX=349741 GN=gmhA PE=3 SV=1	2961	B2UNE0	B2UNE0	0	0	19911000	18815000	12658000	12558000	0	0	0	0	9426100	9506800	9012300	16321000	21137000	16879000	0	0	0	10976000	0	7185800	sp|B2UNE0|GMHA_AKKM8	NA	K03271	D-sedoheptulose 7-phosphate isomerase
sp|B2UNE2|RS21_AKKM8 Small ribosomal subunit protein bS21 OS=Akkermansia muciniphila (strain ATCC BAA-835 / DSM 22959 / JCM 33894 / BCRC 81048 / CCUG 64013 / CIP 107961 / Muc) OX=349741 GN=rpsU PE=3 SV=1	2963	B2UNE2	B2UNE2	74388000	45978000	49385000	193340000	338160000	383190000	28207000	0	47965000	7297700	113370000	135670000	94672000	279020000	244620000	388830000	3753500	884300	0	139940000	118590000	136240000	sp|B2UNE2|RS21_AKKM8	NA	K02970	small subunit ribosomal
sp|B2UNE3|GSA_AKKM8 Glutamate-1-semialdehyde 2,1-aminomutase OS=Akkermansia muciniphila (strain ATCC BAA-835 / DSM 22959 / JCM 33894 / BCRC 81048 / CCUG 64013 / CIP 107961 / Muc) OX=349741 GN=hemL PE=3 SV=1	2964	B2UNE3	B2UNE3	0	0	0	21452000	24442000	17014000	0	0	0	0	0	6067300	6630100	12751000	13778000	16504000	0	0	0	0	0	0	sp|B2UNE3|GSA_AKKM8	NA	K01845	glutamate-1-semialdehyde 2,1-aminomutase [EC:5.4.3.8]
sp|B2UNF2|RLMN_AKKM8 Probable dual-specificity RNA methyltransferase RlmN OS=Akkermansia muciniphila (strain ATCC BAA-835 / DSM 22959 / JCM 33894 / BCRC 81048 / CCUG 64013 / CIP 107961 / Muc) OX=349741 GN=rlmN PE=3 SV=1	2973	B2UNF2	B2UNF2	0	0	0	7888700	10019000	6670600	0	0	0	0	0	0	0	0	8548700	7174000	0	0	0	3874600	4935200	3979300	sp|B2UNF2|RLMN_AKKM8	NA	K06941	23S rRNA (adenine2503-C2)-methyltransferase
sp|B2UNF6|CINAL_AKKM8 CinA-like protein OS=Akkermansia muciniphila (strain ATCC BAA-835 / DSM 22959 / JCM 33894 / BCRC 81048 / CCUG 64013 / CIP 107961 / Muc) OX=349741 GN=Amuc_0430 PE=3 SV=1	2975	B2UNF6	B2UNF6	0	0	0	7326100	14731000	7506600	0	0	0	0	0	0	0	9344000	6195600	9192800	0	0	0	0	5011900	5237800	sp|B2UNF6|CINAL_AKKM8	NA	K03742;K03743	nicotinamide-nucleotide amidase [EC:3.5.1.42]
sp|B2UNG3|RS4_AKKM8 Small ribosomal subunit protein uS4 OS=Akkermansia muciniphila (strain ATCC BAA-835 / DSM 22959 / JCM 33894 / BCRC 81048 / CCUG 64013 / CIP 107961 / Muc) OX=349741 GN=rpsD PE=3 SV=1	2978	B2UNG3;B6WX45	B2UNG3	33249000	52010000	83102000	603490000	569170000	533310000	2285500	652940	0	3080500	392470000	186780000	437700000	624930000	757520000	754300000	3950300	2832300	2830800	411930000	294660000	420620000	sp|B2UNG3|RS4_AKKM8	NA	K02986	small subunit ribosomal
sp|B2UNG5|RS13_AKKM8 Small ribosomal subunit protein uS13 OS=Akkermansia muciniphila (strain ATCC BAA-835 / DSM 22959 / JCM 33894 / BCRC 81048 / CCUG 64013 / CIP 107961 / Muc) OX=349741 GN=rpsM PE=3 SV=1	2980	B2UNG5	B2UNG5	167950000	118700000	143610000	749390000	425480000	864030000	0	0	1336300	1687800	419300000	174630000	289190000	792640000	565900000	591830000	28850000	17861000	0	176900000	257870000	557620000	sp|B2UNG5|RS13_AKKM8	NA	K02952	small subunit ribosomal
sp|B2UNH4|GCSP_AKKM8 Glycine dehydrogenase (decarboxylating) OS=Akkermansia muciniphila (strain ATCC BAA-835 / DSM 22959 / JCM 33894 / BCRC 81048 / CCUG 64013 / CIP 107961 / Muc) OX=349741 GN=gcvP PE=3 SV=1	2986	B2UNH4	B2UNH4	510750	2115700	690050	124790000	83629000	62178000	292710	0	313360	1581900	57150000	19782000	41812000	118480000	129820000	83048000	0	201160	178890	23112000	17453000	52322000	sp|B2UNH4|GCSP_AKKM8	NA	K00281	glycine cleavage system
sp|B2UNJ3|MURA_AKKM8 UDP-N-acetylglucosamine 1-carboxyvinyltransferase OS=Akkermansia muciniphila (strain ATCC BAA-835 / DSM 22959 / JCM 33894 / BCRC 81048 / CCUG 64013 / CIP 107961 / Muc) OX=349741 GN=murA PE=3 SV=1	3000	B2UNJ3	B2UNJ3	10701000	0	0	27087000	24577000	24347000	0	0	0	0	13995000	8553300	10860000	23299000	27147000	24018000	0	0	0	12395000	6100800	7735400	sp|B2UNJ3|MURA_AKKM8	NA	K00790	UDP-N-acetylglucosamine 1-carboxyvinyltransferase [EC:2.5.1.7]
sp|B2UNJ5|AROC_AKKM8 Chorismate synthase OS=Akkermansia muciniphila (strain ATCC BAA-835 / DSM 22959 / JCM 33894 / BCRC 81048 / CCUG 64013 / CIP 107961 / Muc) OX=349741 GN=aroC PE=3 SV=1	3002	B2UNJ5	B2UNJ5	0	0	0	15195000	20007000	13709000	0	0	0	0	7515700	0	5955600	17554000	16922000	15798000	0	0	0	7479900	3770000	6106900	sp|B2UNJ5|AROC_AKKM8	NA	K01736	chorismate synthase [EC:4.2.3.5]
sp|B2UNV3|RL27_AKKM8 Large ribosomal subunit protein bL27 OS=Akkermansia muciniphila (strain ATCC BAA-835 / DSM 22959 / JCM 33894 / BCRC 81048 / CCUG 64013 / CIP 107961 / Muc) OX=349741 GN=rpmA PE=3 SV=1	3070	B2UNV3	B2UNV3	97964000	49135000	113370000	376530000	437880000	505050000	0	0	0	0	175490000	245630000	168150000	321150000	440960000	390870000	0	10352000	0	189880000	140610000	1.33e+08	sp|B2UNV3|RL27_AKKM8	NA	K02899	large subunit ribosomal
sp|B2UNW0|BIOB_AKKM8 Biotin synthase OS=Akkermansia muciniphila (strain ATCC BAA-835 / DSM 22959 / JCM 33894 / BCRC 81048 / CCUG 64013 / CIP 107961 / Muc) OX=349741 GN=bioB PE=3 SV=1	3076	B2UNW0;A7AZG7	B2UNW0	0	0	0	15061000	20216000	14378000	0	0	0	0	0	8401400	8233600	18764000	15420000	21538000	0	0	0	0	0	11210000	sp|B2UNW0|BIOB_AKKM8	NA	K01012	biotin synthase [EC:2.8.1.6]
sp|B2UNX5|ATPG_AKKM8 ATP synthase gamma chain OS=Akkermansia muciniphila (strain ATCC BAA-835 / DSM 22959 / JCM 33894 / BCRC 81048 / CCUG 64013 / CIP 107961 / Muc) OX=349741 GN=atpG PE=3 SV=1	3086	B2UNX5	B2UNX5	0	0	0	18521000	28239000	22811000	0	0	0	0	10454000	13818000	10484000	28738000	27310000	31572000	0	0	0	9372700	9823200	11144000	sp|B2UNX5|ATPG_AKKM8	NA	K02115	F-type H+-transporting ATPase
sp|B2UNX8|ATPF_AKKM8 ATP synthase subunit b OS=Akkermansia muciniphila (strain ATCC BAA-835 / DSM 22959 / JCM 33894 / BCRC 81048 / CCUG 64013 / CIP 107961 / Muc) OX=349741 GN=atpF PE=3 SV=1	3089	B2UNX8	B2UNX8	0	0	0	23297000	29168000	30912000	0	0	0	0	12527000	8040500	13681000	28691000	31707000	27152000	0	0	0	13163000	11436000	13132000	sp|B2UNX8|ATPF_AKKM8	NA	K02109	F-type H+-transporting ATPase
sp|B2UP00|PUR7_AKKM8 Phosphoribosylaminoimidazole-succinocarboxamide synthase OS=Akkermansia muciniphila (strain ATCC BAA-835 / DSM 22959 / JCM 33894 / BCRC 81048 / CCUG 64013 / CIP 107961 / Muc) OX=349741 GN=purC PE=3 SV=1	3107	B2UP00	B2UP00	95015000	46207000	69940000	266350000	352860000	253450000	600330	0	1496400	745380	168620000	89694000	159080000	333890000	332890000	244810000	0	0	0	152840000	121720000	141700000	sp|B2UP00|PUR7_AKKM8	NA	K01923	phosphoribosylaminoimidazole-succinocarboxamide synthase [EC:6.3.2.6]
sp|B2UP25|RS14_AKKM8 Small ribosomal subunit protein uS14 OS=Akkermansia muciniphila (strain ATCC BAA-835 / DSM 22959 / JCM 33894 / BCRC 81048 / CCUG 64013 / CIP 107961 / Muc) OX=349741 GN=rpsN PE=3 SV=1	3127	B2UP25	B2UP25	134850000	45213000	0	237810000	170310000	2.76e+08	28571000	0	0	0	148590000	117390000	124790000	312870000	341760000	277780000	0	0	0	164670000	151450000	149120000	sp|B2UP25|RS14_AKKM8	NA	K02954	small subunit ribosomal
sp|B2UP55|THIM_AKKM8 Hydroxyethylthiazole kinase OS=Akkermansia muciniphila (strain ATCC BAA-835 / DSM 22959 / JCM 33894 / BCRC 81048 / CCUG 64013 / CIP 107961 / Muc) OX=349741 GN=thiM PE=3 SV=1	3147	B2UP55	B2UP55	0	0	0	8908200	6985700	10453000	0	0	0	0	0	0	4884600	6646500	8800900	6055000	0	0	0	4066600	0	5427600	sp|B2UP55|THIM_AKKM8	NA	K00878	hydroxyethylthiazole kinase [EC:2.7.1.50]
sp|B2UP63|RUVC_AKKM8 Crossover junction endodeoxyribonuclease RuvC OS=Akkermansia muciniphila (strain ATCC BAA-835 / DSM 22959 / JCM 33894 / BCRC 81048 / CCUG 64013 / CIP 107961 / Muc) OX=349741 GN=ruvC PE=3 SV=1	3155	B2UP63	B2UP63	0	0	0	3996300	0	0	0	0	0	0	0	0	0	0	0	6740700	0	0	0	0	0	0	sp|B2UP63|RUVC_AKKM8	NA	K01159	crossover junction endodeoxyribonuclease
sp|B2UPE7|HFLX_AKKM8 GTPase HflX OS=Akkermansia muciniphila (strain ATCC BAA-835 / DSM 22959 / JCM 33894 / BCRC 81048 / CCUG 64013 / CIP 107961 / Muc) OX=349741 GN=hflX PE=3 SV=1	3217	B2UPE7	B2UPE7	0	0	0	15261000	10296000	16277000	3657900	0	0	0	0	4257000	0	15519000	22130000	17593000	0	0	0	3714400	0	3427500	sp|B2UPE7|HFLX_AKKM8	NA	K03665	GTPase NA NA
sp|B2UPI9|RUVB_AKKM8 Holliday junction branch migration complex subunit RuvB OS=Akkermansia muciniphila (strain ATCC BAA-835 / DSM 22959 / JCM 33894 / BCRC 81048 / CCUG 64013 / CIP 107961 / Muc) OX=349741 GN=ruvB PE=3 SV=1	3241	B2UPI9	B2UPI9	0	0	0	4438900	6037800	4901800	0	0	0	0	0	0	0	0	0	4780900	0	0	0	0	0	0	sp|B2UPI9|RUVB_AKKM8	NA	K03551	holliday junction DNA
sp|B2UPK2|MIAA_AKKM8 tRNA dimethylallyltransferase OS=Akkermansia muciniphila (strain ATCC BAA-835 / DSM 22959 / JCM 33894 / BCRC 81048 / CCUG 64013 / CIP 107961 / Muc) OX=349741 GN=miaA PE=3 SV=1	3246	B2UPK2	B2UPK2	0	0	0	0	0	0	0	0	0	0	0	0	0	0	0	0	0	0	0	0	0	0	sp|B2UPK2|MIAA_AKKM8	NA	K00791	tRNA dimethylallyltransferase [EC:2.5.1.75]
sp|B2UPK4|MNMA_AKKM8 tRNA-specific 2-thiouridylase MnmA OS=Akkermansia muciniphila (strain ATCC BAA-835 / DSM 22959 / JCM 33894 / BCRC 81048 / CCUG 64013 / CIP 107961 / Muc) OX=349741 GN=mnmA PE=3 SV=1	3247	B2UPK4	B2UPK4	0	0	0	8164100	8634800	6866100	0	0	0	0	0	0	0	7232900	7394800	8173100	0	0	0	4698900	6161000	0	sp|B2UPK4|MNMA_AKKM8	NA	K00566	tRNA-uridine 2-sulfurtransferase [EC:2.8.1.13]
sp|B2UPK5|MNME_AKKM8 tRNA modification GTPase MnmE OS=Akkermansia muciniphila (strain ATCC BAA-835 / DSM 22959 / JCM 33894 / BCRC 81048 / CCUG 64013 / CIP 107961 / Muc) OX=349741 GN=mnmE PE=3 SV=1	3248	B2UPK5	B2UPK5	0	0	0	5494300	3778000	5217800	0	0	0	3036900	0	0	3099700	4580100	4533900	5789200	0	0	0	0	0	0	sp|B2UPK5|MNME_AKKM8	NA	K03650	tRNA modification GTPase
sp|B2UPN5|MEND_AKKM8 2-succinyl-5-enolpyruvyl-6-hydroxy-3-cyclohexene-1-carboxylate synthase OS=Akkermansia muciniphila (strain ATCC BAA-835 / DSM 22959 / JCM 33894 / BCRC 81048 / CCUG 64013 / CIP 107961 / Muc) OX=349741 GN=menD PE=3 SV=1	3273	B2UPN5	B2UPN5	0	0	0	8504600	8802800	9966000	0	0	0	0	3210600	3558200	4314200	8607400	8711600	6772800	0	0	0	3034700	0	0	sp|B2UPN5|MEND_AKKM8	NA	K02551	2-succinyl-5-enolpyruvyl-6-hydroxy-3-cyclohexene-1-carboxylate synthase [EC:2.2.1.9]
sp|B2UPP6|SYS_AKKM8 Serine--tRNA ligase OS=Akkermansia muciniphila (strain ATCC BAA-835 / DSM 22959 / JCM 33894 / BCRC 81048 / CCUG 64013 / CIP 107961 / Muc) OX=349741 GN=serS PE=3 SV=1	3283	B2UPP6	B2UPP6	16217000	5603800	0	74128000	65822000	36503000	0	0	403280	0	17558000	16121000	16412000	57651000	59301000	69398000	2276800	892960	12852000	16427000	15692000	17089000	sp|B2UPP6|SYS_AKKM8	NA	K01875	seryl-tRNA synthetase [EC:6.1.1.11]
sp|B2UPQ2|PTH_AKKM8 Peptidyl-tRNA hydrolase OS=Akkermansia muciniphila (strain ATCC BAA-835 / DSM 22959 / JCM 33894 / BCRC 81048 / CCUG 64013 / CIP 107961 / Muc) OX=349741 GN=pth PE=3 SV=1	3289	B2UPQ2	B2UPQ2	0	0	0	5674500	4804600	6879600	0	0	0	0	0	0	0	5810500	0	0	0	0	0	0	0	0	sp|B2UPQ2|PTH_AKKM8	NA	K01056	peptidyl-tRNA hydrolase, PTH1
sp|B2UPR9|HIS8_AKKM8 Histidinol-phosphate aminotransferase OS=Akkermansia muciniphila (strain ATCC BAA-835 / DSM 22959 / JCM 33894 / BCRC 81048 / CCUG 64013 / CIP 107961 / Muc) OX=349741 GN=hisC PE=3 SV=1	3304	B2UPR9	B2UPR9	0	2912800	0	72420000	77180000	64319000	0	0	0	0	33762000	20215000	34212000	64221000	65715000	59556000	3589200	0	0	23281000	26231000	26165000	sp|B2UPR9|HIS8_AKKM8	NA	K00817	histidinol-phosphate aminotransferase [EC:2.6.1.9]
sp|B2UPT6|NUOB_AKKM8 NADH-quinone oxidoreductase subunit B OS=Akkermansia muciniphila (strain ATCC BAA-835 / DSM 22959 / JCM 33894 / BCRC 81048 / CCUG 64013 / CIP 107961 / Muc) OX=349741 GN=nuoB PE=3 SV=1	3316	B2UPT6	B2UPT6	0	0	0	28382000	32544000	37402000	0	0	0	0	0	0	12724000	34902000	38296000	26806000	0	0	0	16543000	15879000	14298000	sp|B2UPT6|NUOB_AKKM8	NA	K00331	NADH-quinone oxidoreductase subunit
sp|B2UPW8|LEUC_AKKM8 3-isopropylmalate dehydratase large subunit OS=Akkermansia muciniphila (strain ATCC BAA-835 / DSM 22959 / JCM 33894 / BCRC 81048 / CCUG 64013 / CIP 107961 / Muc) OX=349741 GN=leuC PE=3 SV=1	3342	B2UPW8	B2UPW8	6734000	3090000	30573000	130450000	103890000	121290000	6922800	568190	0	2064000	69811000	34799000	43704000	200870000	161900000	205300000	0	0	0	42586000	38404000	40804000	sp|B2UPW8|LEUC_AKKM8	NA	K01703	3-isopropylmalate/(R)-2-methylmalate dehydratase large
sp|B2UQ11|Y709_AKKM8 Probable transcriptional regulatory protein Amuc_0709 OS=Akkermansia muciniphila (strain ATCC BAA-835 / DSM 22959 / JCM 33894 / BCRC 81048 / CCUG 64013 / CIP 107961 / Muc) OX=349741 GN=Amuc_0709 PE=3 SV=1	3379	B2UQ11	B2UQ11	0	0	25697000	37412000	41139000	58782000	0	0	0	0	15977000	0	15404000	51738000	47745000	44797000	0	0	0	24030000	32852000	22803000	sp|B2UQ11|Y709_AKKM8	NA	K18189	translational activator of
sp|B2UQ30|OBG_AKKM8 GTPase Obg OS=Akkermansia muciniphila (strain ATCC BAA-835 / DSM 22959 / JCM 33894 / BCRC 81048 / CCUG 64013 / CIP 107961 / Muc) OX=349741 GN=obg PE=3 SV=2	3393	B2UQ30	B2UQ30	0	2406400	2678700	72438000	50887000	61562000	0	1176100	0	0	21864000	15248000	27278000	54073000	59996000	42856000	1101200	539150	3430600	13667000	11751000	10879000	sp|B2UQ30|OBG_AKKM8	NA	K03979	GTPase [EC:3.6.5.-] NA
sp|B2UQA2|HIS6_AKKM8 Imidazole glycerol phosphate synthase subunit HisF OS=Akkermansia muciniphila (strain ATCC BAA-835 / DSM 22959 / JCM 33894 / BCRC 81048 / CCUG 64013 / CIP 107961 / Muc) OX=349741 GN=hisF PE=3 SV=1	3442	B2UQA2	B2UQA2	70143000	0	0	17997000	36010000	22109000	0	0	0	0	10931000	10885000	15696000	23733000	16740000	26918000	0	0	0	18589000	0	0	sp|B2UQA2|HIS6_AKKM8	NA	K02500	imidazole glycerol-phosphate synthase
sp|B2UQD6|NRDR_AKKM8 Transcriptional repressor NrdR OS=Akkermansia muciniphila (strain ATCC BAA-835 / DSM 22959 / JCM 33894 / BCRC 81048 / CCUG 64013 / CIP 107961 / Muc) OX=349741 GN=nrdR PE=3 SV=1	3463	B2UQD6	B2UQD6	0	0	0	10923000	0	10970000	0	0	0	0	4196400	0	4911300	11329000	11857000	8233000	0	0	0	0	4242500	4572200	sp|B2UQD6|NRDR_AKKM8	NA	K07738	transcriptional repressor NrdR
sp|B2UQE3|END4_AKKM8 Probable endonuclease 4 OS=Akkermansia muciniphila (strain ATCC BAA-835 / DSM 22959 / JCM 33894 / BCRC 81048 / CCUG 64013 / CIP 107961 / Muc) OX=349741 GN=nfo PE=3 SV=1	3468	B2UQE3	B2UQE3	0	0	0	4258900	6235600	7589200	0	0	0	0	0	0	0	0	7133800	7862600	0	0	0	0	0	0	sp|B2UQE3|END4_AKKM8	NA	K01151	deoxyribonuclease IV [EC:3.1.21.2]
sp|B2UQE7|MIAB_AKKM8 tRNA-2-methylthio-N(6)-dimethylallyladenosine synthase OS=Akkermansia muciniphila (strain ATCC BAA-835 / DSM 22959 / JCM 33894 / BCRC 81048 / CCUG 64013 / CIP 107961 / Muc) OX=349741 GN=miaB PE=3 SV=1	3471	B2UQE7	B2UQE7	40962000	156130000	0	77324000	28875000	29257000	0	0	0	0	36555000	0	51915000	88764000	78415000	62716000	0	0	0	41572000	0	34666000	sp|B2UQE7|MIAB_AKKM8	NA	K06168	tRNA-2-methylthio-N6-dimethylallyladenosine synthase [EC:2.8.4.3]
sp|B2UQM2|RL24_AKKM8 Large ribosomal subunit protein uL24 OS=Akkermansia muciniphila (strain ATCC BAA-835 / DSM 22959 / JCM 33894 / BCRC 81048 / CCUG 64013 / CIP 107961 / Muc) OX=349741 GN=rplX PE=3 SV=1	3524	B2UQM2	B2UQM2	95319000	57512000	81199000	380990000	417090000	413900000	66650000	0	0	0	1.07e+08	103820000	102740000	178100000	197900000	284200000	3635600	0	0	33896000	39561000	23920000	sp|B2UQM2|RL24_AKKM8	NA	K02895	large subunit ribosomal
sp|B2UQM5|RL6_AKKM8 Large ribosomal subunit protein uL6 OS=Akkermansia muciniphila (strain ATCC BAA-835 / DSM 22959 / JCM 33894 / BCRC 81048 / CCUG 64013 / CIP 107961 / Muc) OX=349741 GN=rplF PE=3 SV=1	3527	B2UQM5	B2UQM5	140830000	152450000	1.84e+08	449210000	671250000	669210000	1708100	0	1929400	29619000	273870000	226210000	287780000	627030000	655710000	656040000	32892000	40847000	36121000	276080000	325970000	254010000	sp|B2UQM5|RL6_AKKM8	NA	K02933	large subunit ribosomal
sp|B2UQM8|RL15_AKKM8 Large ribosomal subunit protein uL15 OS=Akkermansia muciniphila (strain ATCC BAA-835 / DSM 22959 / JCM 33894 / BCRC 81048 / CCUG 64013 / CIP 107961 / Muc) OX=349741 GN=rplO PE=3 SV=1	3530	B2UQM8	B2UQM8	154740000	179310000	190470000	848240000	1061200000	696080000	0	0	0	0	261430000	266450000	330830000	989370000	1030100000	628060000	0	34944000	975100	491300000	441940000	372900000	sp|B2UQM8|RL15_AKKM8	NA	K02876	large subunit ribosomal
sp|B2UQQ2|RBFA_AKKM8 Ribosome-binding factor A OS=Akkermansia muciniphila (strain ATCC BAA-835 / DSM 22959 / JCM 33894 / BCRC 81048 / CCUG 64013 / CIP 107961 / Muc) OX=349741 GN=rbfA PE=3 SV=1	3548	B2UQQ2	B2UQQ2	13363000	18303000	29671000	103510000	147450000	98991000	0	0	0	0	26794000	44994000	42140000	70320000	79049000	73482000	0	0	0	20655000	13730000	17220000	sp|B2UQQ2|RBFA_AKKM8	NA	K02834	ribosome-binding factor A
sp|B2UQR9|FMT_AKKM8 Methionyl-tRNA formyltransferase OS=Akkermansia muciniphila (strain ATCC BAA-835 / DSM 22959 / JCM 33894 / BCRC 81048 / CCUG 64013 / CIP 107961 / Muc) OX=349741 GN=fmt PE=3 SV=1	3564	B2UQR9	B2UQR9	0	0	0	20027000	13024000	11278000	0	0	0	0	3339400	2877600	3440700	11698000	13046000	15165000	4019800	1688700	1558700	3607500	2692000	6601100	sp|B2UQR9|FMT_AKKM8	NA	K00604	methionyl-tRNA formyltransferase [EC:2.1.2.9]
sp|B2UQS1|COAX_AKKM8 Type III pantothenate kinase OS=Akkermansia muciniphila (strain ATCC BAA-835 / DSM 22959 / JCM 33894 / BCRC 81048 / CCUG 64013 / CIP 107961 / Muc) OX=349741 GN=coaX PE=3 SV=1	3566	B2UQS1	B2UQS1	0	0	0	4652700	0	4189000	0	0	0	0	3965100	0	0	4415800	3931100	4168600	0	0	0	0	0	0	sp|B2UQS1|COAX_AKKM8	NA	K03525	type III pantothenate
sp|B2UQS2|ACP_AKKM8 Acyl carrier protein OS=Akkermansia muciniphila (strain ATCC BAA-835 / DSM 22959 / JCM 33894 / BCRC 81048 / CCUG 64013 / CIP 107961 / Muc) OX=349741 GN=acpP PE=3 SV=1	3567	B2UQS2	B2UQS2	149680000	299460000	254040000	247440000	89400000	156210000	11299000	0	0	0	73879000	46497000	50881000	603700000	846020000	514330000	35912000	0	0	272320000	281890000	213900000	sp|B2UQS2|ACP_AKKM8	NA	K02078	acyl carrier protein
sp|B2UQY1|RPOC_AKKM8 DNA-directed RNA polymerase subunit beta OS=Akkermansia muciniphila (strain ATCC BAA-835 / DSM 22959 / JCM 33894 / BCRC 81048 / CCUG 64013 / CIP 107961 / Muc) OX=349741 GN=rpoC PE=3 SV=1	3598	B2UQY1	B2UQY1	78675000	77700000	55175000	1.118e+09	1270200000	1311600000	100810000	68074000	69820000	31286000	669240000	463310000	653390000	1171400000	1190200000	1223700000	70408000	182080000	179840000	657420000	620980000	656660000	sp|B2UQY1|RPOC_AKKM8	NA	K03046	DNA-directed RNA polymerase
sp|B2UQY3|RL7_AKKM8 Large ribosomal subunit protein bL12 OS=Akkermansia muciniphila (strain ATCC BAA-835 / DSM 22959 / JCM 33894 / BCRC 81048 / CCUG 64013 / CIP 107961 / Muc) OX=349741 GN=rplL PE=3 SV=1	3600	B2UQY3	B2UQY3	91840000	63371000	79959000	444170000	719090000	1334400000	115690000	1357700	1317600	0	438230000	358160000	392590000	713650000	1064200000	1.113e+09	11327000	2224700	2259700	274730000	313250000	313670000	sp|B2UQY3|RL7_AKKM8	NA	K02935	large subunit ribosomal
sp|B2UQY6|RL11_AKKM8 Large ribosomal subunit protein uL11 OS=Akkermansia muciniphila (strain ATCC BAA-835 / DSM 22959 / JCM 33894 / BCRC 81048 / CCUG 64013 / CIP 107961 / Muc) OX=349741 GN=rplK PE=3 SV=1	3603	B2UQY6	B2UQY6	50512000	44382000	56354000	278840000	194390000	342730000	0	0	0	0	102480000	107120000	105290000	324660000	340520000	341630000	0	1167800	1483100	89513000	123630000	114870000	sp|B2UQY6|RL11_AKKM8	NA	K02867	large subunit ribosomal
sp|B2UQY9|EFTU_AKKM8 Elongation factor Tu OS=Akkermansia muciniphila (strain ATCC BAA-835 / DSM 22959 / JCM 33894 / BCRC 81048 / CCUG 64013 / CIP 107961 / Muc) OX=349741 GN=tuf PE=3 SV=1	3606	B2UQY9	B2UQY9	468060000	718530000	615490000	2104700000	867420000	1238100000	554840000	318720000	463230000	165200000	1.475e+09	763850000	1124700000	1760500000	1889200000	1864500000	708840000	504370000	746870000	1365600000	1272400000	1.401e+09	sp|B2UQY9|EFTU_AKKM8	NA	K02358	elongation factor Tu
sp|B2UQZ3|TIG_AKKM8 Trigger factor OS=Akkermansia muciniphila (strain ATCC BAA-835 / DSM 22959 / JCM 33894 / BCRC 81048 / CCUG 64013 / CIP 107961 / Muc) OX=349741 GN=tig PE=3 SV=1	3610	B2UQZ3	B2UQZ3	18534000	50877000	37900000	198760000	229780000	203880000	0	0	1022100	0	153810000	72146000	83250000	177660000	188840000	201220000	1052800	0	431520	96681000	75768000	75834000	sp|B2UQZ3|TIG_AKKM8	NA	K03545	trigger factor NA
sp|B2UR09|METK_AKKM8 S-adenosylmethionine synthase OS=Akkermansia muciniphila (strain ATCC BAA-835 / DSM 22959 / JCM 33894 / BCRC 81048 / CCUG 64013 / CIP 107961 / Muc) OX=349741 GN=metK PE=3 SV=1	3622	B2UR09	B2UR09	2671700	20238000	20424000	40579000	28529000	56291000	2580500	0	0	0	14243000	11642000	13744000	32748000	44415000	81610000	1830500	0	3182900	19320000	18378000	25835000	sp|B2UR09|METK_AKKM8	NA	K00789	S-adenosylmethionine synthetase [EC:2.5.1.6]
sp|B2UR37|RHO_AKKM8 Transcription termination factor Rho OS=Akkermansia muciniphila (strain ATCC BAA-835 / DSM 22959 / JCM 33894 / BCRC 81048 / CCUG 64013 / CIP 107961 / Muc) OX=349741 GN=rho PE=3 SV=1	3638	B2UR37;B6WT03	B2UR37	0	2348000	0	51507000	46652000	44239000	2382500	0	0	1104800	11130000	6805000	12634000	32116000	40696000	41963000	0	996060	0	17723000	16153000	19890000	sp|B2UR37|RHO_AKKM8	NA	K03628	transcription termination factor
sp|B2UR52|ILVD_AKKM8 Dihydroxy-acid dehydratase OS=Akkermansia muciniphila (strain ATCC BAA-835 / DSM 22959 / JCM 33894 / BCRC 81048 / CCUG 64013 / CIP 107961 / Muc) OX=349741 GN=ilvD PE=3 SV=1	3652	B2UR52	B2UR52	30793000	30801000	43993000	43277000	56644000	62549000	1954100	2287500	0	2164500	22828000	13465000	17760000	47721000	68982000	62163000	2491000	0	0	31182000	21937000	20651000	sp|B2UR52|ILVD_AKKM8	NA	K01687	dihydroxy-acid dehydratase [EC:4.2.1.9]
sp|B2URB8|ILVC_AKKM8 Ketol-acid reductoisomerase (NADP(+)) OS=Akkermansia muciniphila (strain ATCC BAA-835 / DSM 22959 / JCM 33894 / BCRC 81048 / CCUG 64013 / CIP 107961 / Muc) OX=349741 GN=ilvC PE=3 SV=1	3681	B2URB8	B2URB8	63533000	18442000	17289000	239680000	164660000	242530000	0	0	662350	1997600	116850000	77511000	115780000	162960000	216270000	295850000	5200400	0	0	126350000	154850000	206400000	sp|B2URB8|ILVC_AKKM8	NA	K00053	ketol-acid reductoisomerase [EC:1.1.1.86]
sp|B2URC9|RL28_AKKM8 Large ribosomal subunit protein bL28 OS=Akkermansia muciniphila (strain ATCC BAA-835 / DSM 22959 / JCM 33894 / BCRC 81048 / CCUG 64013 / CIP 107961 / Muc) OX=349741 GN=rpmB PE=3 SV=1	3689	B2URC9	B2URC9	134520000	58307000	90493000	3.95e+08	798810000	422790000	0	15407000	0	14024000	148170000	147540000	228410000	465580000	410830000	563370000	11550000	0	2902100	271020000	159990000	191520000	sp|B2URC9|RL28_AKKM8	NA	K02902	large subunit ribosomal
sp|B2URE3|ARGB_AKKM8 Acetylglutamate kinase OS=Akkermansia muciniphila (strain ATCC BAA-835 / DSM 22959 / JCM 33894 / BCRC 81048 / CCUG 64013 / CIP 107961 / Muc) OX=349741 GN=argB PE=3 SV=1	3699	B2URE3	B2URE3	29892000	28653000	46412000	60096000	64956000	66262000	0	0	0	0	27188000	20021000	25621000	68001000	73118000	75405000	0	0	0	31058000	29602000	34232000	sp|B2URE3|ARGB_AKKM8	NA	K00930	acetylglutamate kinase [EC:2.7.2.8]
sp|B2URE7|PDXJ_AKKM8 Pyridoxine 5-phosphate synthase OS=Akkermansia muciniphila (strain ATCC BAA-835 / DSM 22959 / JCM 33894 / BCRC 81048 / CCUG 64013 / CIP 107961 / Muc) OX=349741 GN=pdxJ PE=3 SV=1	3703	B2URE7	B2URE7	0	8010800	11363000	55289000	91460000	113460000	0	0	0	6385900	4049700	20801000	9170300	76951000	183680000	94913000	4474200	0	0	14409000	16863000	6958000	sp|B2URE7|PDXJ_AKKM8	NA	K03474	pyridoxine 5-phosphate synthase
sp|B2URG7|Y1227_AKKM8 Nucleoid-associated protein Amuc_1227 OS=Akkermansia muciniphila (strain ATCC BAA-835 / DSM 22959 / JCM 33894 / BCRC 81048 / CCUG 64013 / CIP 107961 / Muc) OX=349741 GN=Amuc_1227 PE=3 SV=1	3719	B2URG7	B2URG7	0	9094200	0	27102000	38750000	32028000	0	0	0	0	13761000	9152800	7574500	44040000	39383000	50761000	0	0	0	17004000	13572000	18720000	sp|B2URG7|Y1227_AKKM8	NA	K09747	nucleoid-associated protein EbfC
sp|B2URH4|RL13_AKKM8 Large ribosomal subunit protein uL13 OS=Akkermansia muciniphila (strain ATCC BAA-835 / DSM 22959 / JCM 33894 / BCRC 81048 / CCUG 64013 / CIP 107961 / Muc) OX=349741 GN=rplM PE=3 SV=1	3726	B2URH4	B2URH4	39025000	50970000	42105000	365190000	695390000	641030000	5569100	560040	880130	680240	139780000	66345000	166360000	272360000	455360000	525920000	954680	931530	1395700	363500000	364540000	394760000	sp|B2URH4|RL13_AKKM8	NA	K02871	large subunit ribosomal
sp|B2URI3|ISPF_AKKM8 2-C-methyl-D-erythritol 2,4-cyclodiphosphate synthase OS=Akkermansia muciniphila (strain ATCC BAA-835 / DSM 22959 / JCM 33894 / BCRC 81048 / CCUG 64013 / CIP 107961 / Muc) OX=349741 GN=ispF PE=3 SV=1	3734	B2URI3	B2URI3	0	3129500	0	24018000	17420000	18211000	0	0	0	0	3356400	3754700	4368000	12751000	22045000	19215000	0	0	0	1467100	2239900	0	sp|B2URI3|ISPF_AKKM8	NA	NA	NA
sp|B2URJ0|CARA_AKKM8 Carbamoyl-phosphate synthase small chain OS=Akkermansia muciniphila (strain ATCC BAA-835 / DSM 22959 / JCM 33894 / BCRC 81048 / CCUG 64013 / CIP 107961 / Muc) OX=349741 GN=carA PE=3 SV=1	3739	B2URJ0	B2URJ0	0	0	0	19933000	22774000	21293000	0	0	0	0	11507000	6753800	12447000	14779000	24688000	20805000	0	0	0	6263300	6798500	7816600	sp|B2URJ0|CARA_AKKM8	NA	K01956	carbamoyl-phosphate synthase small
sp|C4ZB99|EFTU_AGARV Elongation factor Tu OS=Agathobacter rectalis (strain ATCC 33656 / DSM 3377 / JCM 17463 / KCTC 5835 / VPI 0990) OX=515619 GN=tuf PE=3 SV=1	4007	C4ZB99	C4ZB99	0	27331000	22143000	0	0	0	0	0	0	0	0	0	0	0	0	0	0	0	0	0	0	0	sp|C4ZB99|EFTU_AGARV	NA	K02358	elongation factor Tu
sp|C4ZBG1|RL20_AGARV Large ribosomal subunit protein bL20 OS=Agathobacter rectalis (strain ATCC 33656 / DSM 3377 / JCM 17463 / KCTC 5835 / VPI 0990) OX=515619 GN=rplT PE=3 SV=1	4008	C4ZBG1	C4ZBG1	0	90150000	231110000	0	0	0	230750000	282270000	219430000	0	200970000	294210000	2.3e+08	0	0	0	151170000	155140000	154090000	0	166890000	141280000	sp|C4ZBG1|RL20_AGARV	NA	K02887	large subunit ribosomal
sp|C4ZBS7|RL29_AGARV Large ribosomal subunit protein uL29 OS=Agathobacter rectalis (strain ATCC 33656 / DSM 3377 / JCM 17463 / KCTC 5835 / VPI 0990) OX=515619 GN=rpmC PE=3 SV=1	4012	C4ZBS7	C4ZBS7	0	0	0	0	0	0	0	0	0	0	0	0	0	0	0	0	0	0	0	0	0	0	sp|C4ZBS7|RL29_AGARV	NA	K02904	large subunit ribosomal
sp|C4ZBT0|RL24_AGARV Large ribosomal subunit protein uL24 OS=Agathobacter rectalis (strain ATCC 33656 / DSM 3377 / JCM 17463 / KCTC 5835 / VPI 0990) OX=515619 GN=rplX PE=3 SV=1	4013	C4ZBT0	C4ZBT0	0	0	0	0	0	0	0	0	0	0	0	0	0	0	0	0	0	0	0	0	0	0	sp|C4ZBT0|RL24_AGARV	NA	K02895	large subunit ribosomal
sp|C4ZGB4|GLPK_AGARV Glycerol kinase OS=Agathobacter rectalis (strain ATCC 33656 / DSM 3377 / JCM 17463 / KCTC 5835 / VPI 0990) OX=515619 GN=glpK PE=3 SV=1;tr|A7B787|A7B787_RUMGV Glycerol kinase OS=Ruminococcus gnavus (strain ATCC 29149 / VPI C7-9) OX=4114	4031	C4ZGB4;A7B787	C4ZGB4;A7B787	0	0	0	0	0	0	4215000	4450700	3155800	0	0	0	0	0	0	0	0	0	0	0	0	0	sp|C4ZGB4|GLPK_AGARV	NA	K00864	glycerol kinase [EC:2.7.1.30]
sp|C4ZI84|RS9_AGARV Small ribosomal subunit protein uS9 OS=Agathobacter rectalis (strain ATCC 33656 / DSM 3377 / JCM 17463 / KCTC 5835 / VPI 0990) OX=515619 GN=rpsI PE=3 SV=1;tr|C7G8L2|C7G8L2_9FIRM Small ribosomal subunit protein uS9 OS=Roseburia intestina	4039	C4ZI84;C7G8L2	C4ZI84;C7G8L2	0	0	0	0	0	0	0	0	0	0	0	0	0	0	0	0	0	0	0	0	0	0	sp|C4ZI84|RS9_AGARV	NA	K02996	small subunit ribosomal
sp|C7H4X2|MAM_FAED2 Microbial anti-inflammatory molecule OS=Faecalibacterium duncaniae (strain DSM 17677 / JCM 31915 / A2-165) OX=411483 GN=FAEPRAA2165_01342 PE=1 SV=1	4224	C7H4X2	C7H4X2	690470000	841580000	683810000	0	0	0	0	0	0	0	0	0	0	0	0	0	0	0	0	0	0	0	sp|C7H4X2|MAM_FAED2	NA	NA	NA
sp|G8JZS6|SUSF_BACTN Outer membrane protein SusF OS=Bacteroides thetaiotaomicron (strain ATCC 29148 / DSM 2079 / JCM 5827 / CCUG 10774 / NCTC 10582 / VPI-5482 / E50) OX=226186 GN=susF PE=1 SV=1	4492	G8JZS6	G8JZS6	0	6710400	0	0	0	0	0	0	0	0	0	0	0	7948700	12842000	7652800	11597000	11442000	12197000	14018000	16670000	13547000	sp|G8JZS6|SUSF_BACTN	NA	NA	NA
sp|G8JZT0|SUSE_BACTN Outer membrane protein SusE OS=Bacteroides thetaiotaomicron (strain ATCC 29148 / DSM 2079 / JCM 5827 / CCUG 10774 / NCTC 10582 / VPI-5482 / E50) OX=226186 GN=susE PE=1 SV=1	4495	G8JZT0	G8JZT0	0	0	0	0	0	0	0	0	0	10222000	0	0	0	5333900	4199600	0	9435700	8952000	10888000	11951000	13530000	8589600	sp|G8JZT0|SUSE_BACTN	NA	K21571	starch-binding outer membrane
sp|P94598|DHE3_BACTN Glutamate dehydrogenase OS=Bacteroides thetaiotaomicron (strain ATCC 29148 / DSM 2079 / JCM 5827 / CCUG 10774 / NCTC 10582 / VPI-5482 / E50) OX=226186 GN=gdhA PE=3 SV=2	4498	P94598	P94598	69814000	106770000	83742000	0	1204800	910830	0	0	222930	132840000	709360	0	0	63666000	58096000	53247000	172160000	140580000	122510000	128320000	149700000	191110000	sp|P94598|DHE3_BACTN	NA	K00262	glutamate dehydrogenase (NADP+)
sp|Q02550|ANSME_BACTN Serine-type anaerobic sulfatase-maturating enzyme OS=Bacteroides thetaiotaomicron (strain ATCC 29148 / DSM 2079 / JCM 5827 / CCUG 10774 / NCTC 10582 / VPI-5482 / E50) OX=226186 GN=chuR PE=1 SV=2	4499	Q02550;A5ZH66	Q02550	0	0	0	0	0	0	0	0	0	3591500	0	0	0	0	0	0	0	3497400	3457200	0	0	4517700	sp|Q02550|ANSME_BACTN	NA	K06871	uncharacterized protein NA
sp|Q45791|RECA_BACTN Protein RecA OS=Bacteroides thetaiotaomicron (strain ATCC 29148 / DSM 2079 / JCM 5827 / CCUG 10774 / NCTC 10582 / VPI-5482 / E50) OX=226186 GN=recA PE=3 SV=3	4500	Q45791	Q45791	10816000	14352000	4973800	0	0	0	0	0	0	69224000	5812300	860970	0	22431000	21436000	22369000	62937000	74026000	66720000	74972000	44836000	83602000	sp|Q45791|RECA_BACTN	NA	K03553	recombination protein RecA
sp|Q5L7N5|PCKA_BACFN Phosphoenolpyruvate carboxykinase (ATP) OS=Bacteroides fragilis (strain ATCC 25285 / DSM 2151 / CCUG 4856 / JCM 11019 / NCTC 9343 / Onslow) OX=272559 GN=pckA PE=3 SV=1	4511	Q5L7N5	Q5L7N5	982090000	4.66e+08	923780000	0	0	0	0	0	0	0	0	0	0	0	0	0	0	0	0	0	0	0	sp|Q5L7N5|PCKA_BACFN	NA	K01610	phosphoenolpyruvate carboxykinase (ATP)
sp|Q5L7W4|GCSH_BACFN Glycine cleavage system H protein OS=Bacteroides fragilis (strain ATCC 25285 / DSM 2151 / CCUG 4856 / JCM 11019 / NCTC 9343 / Onslow) OX=272559 GN=gcvH PE=3 SV=1	4515	Q5L7W4	Q5L7W4	25719000	0	27303000	0	0	0	0	0	0	0	0	0	0	0	0	0	0	0	0	0	0	0	sp|Q5L7W4|GCSH_BACFN	NA	K02437	glycine cleavage system
sp|Q5L7Z7|PNP_BACFN Polyribonucleotide nucleotidyltransferase OS=Bacteroides fragilis (strain ATCC 25285 / DSM 2151 / CCUG 4856 / JCM 11019 / NCTC 9343 / Onslow) OX=272559 GN=pnp PE=3 SV=1	4518	Q5L7Z7	Q5L7Z7	0	0	0	0	0	0	0	0	0	0	0	0	0	0	0	0	0	0	0	0	0	0	sp|Q5L7Z7|PNP_BACFN	NA	K00962	polyribonucleotide nucleotidyltransferase [EC:2.7.7.8]
sp|Q5L894|RL1_BACFN Large ribosomal subunit protein uL1 OS=Bacteroides fragilis (strain ATCC 25285 / DSM 2151 / CCUG 4856 / JCM 11019 / NCTC 9343 / Onslow) OX=272559 GN=rplA PE=3 SV=1	4526	Q5L894	Q5L894	0	0	0	0	0	0	0	0	0	0	0	0	0	0	0	0	0	0	0	0	0	0	sp|Q5L894|RL1_BACFN	NA	K02863	large subunit ribosomal
sp|Q5L896|RL7_BACFN Large ribosomal subunit protein bL12 OS=Bacteroides fragilis (strain ATCC 25285 / DSM 2151 / CCUG 4856 / JCM 11019 / NCTC 9343 / Onslow) OX=272559 GN=rplL PE=3 SV=1	4527	Q5L896	Q5L896	0	0	0	0	0	0	0	0	0	0	0	0	0	0	0	0	0	0	0	0	0	0	sp|Q5L896|RL7_BACFN	NA	K02935	large subunit ribosomal
sp|Q5L897|RPOB_BACFN DNA-directed RNA polymerase subunit beta OS=Bacteroides fragilis (strain ATCC 25285 / DSM 2151 / CCUG 4856 / JCM 11019 / NCTC 9343 / Onslow) OX=272559 GN=rpoB PE=3 SV=1	4528	Q5L897	Q5L897	0	0	0	0	0	0	0	0	0	0	0	0	0	0	0	0	0	0	0	0	0	0	sp|Q5L897|RPOB_BACFN	NA	K03043	DNA-directed RNA polymerase
sp|Q5L8A9|RL3_BACFN Large ribosomal subunit protein uL3 OS=Bacteroides fragilis (strain ATCC 25285 / DSM 2151 / CCUG 4856 / JCM 11019 / NCTC 9343 / Onslow) OX=272559 GN=rplC PE=3 SV=1	4529	Q5L8A9	Q5L8A9	61628000	25678000	61311000	0	0	0	0	0	0	0	0	0	0	0	0	0	0	0	0	0	0	0	sp|Q5L8A9|RL3_BACFN	NA	K02906	large subunit ribosomal
sp|Q5L8B3|RS19_BACFN Small ribosomal subunit protein uS19 OS=Bacteroides fragilis (strain ATCC 25285 / DSM 2151 / CCUG 4856 / JCM 11019 / NCTC 9343 / Onslow) OX=272559 GN=rpsS PE=3 SV=1;sp|A6KYJ1|RS19_PHOV8 Small ribosomal subunit protein uS19 OS=Phocaeico	1573	Q5L8B3;A6KYJ1	Q5L8B3;A6KYJ1	0	0	0	0	0	0	0	0	0	0	0	0	0	0	0	0	0	0	0	0	0	0	sp|Q5L8B3|RS19_BACFN	NA	K02965	small subunit ribosomal
sp|Q5L8C0|RL24_BACFN Large ribosomal subunit protein uL24 OS=Bacteroides fragilis (strain ATCC 25285 / DSM 2151 / CCUG 4856 / JCM 11019 / NCTC 9343 / Onslow) OX=272559 GN=rplX PE=3 SV=1	4530	Q5L8C0	Q5L8C0	0	0	0	0	0	0	0	0	0	0	0	0	0	0	0	0	0	0	0	0	0	0	sp|Q5L8C0|RL24_BACFN	NA	K02895	large subunit ribosomal
sp|Q5L8C2|RS14_BACFN Small ribosomal subunit protein uS14 OS=Bacteroides fragilis (strain ATCC 25285 / DSM 2151 / CCUG 4856 / JCM 11019 / NCTC 9343 / Onslow) OX=272559 GN=rpsN PE=3 SV=1	4531	Q5L8C2	Q5L8C2	0	0	0	0	0	0	0	0	0	0	0	0	0	0	0	0	0	0	0	0	0	0	sp|Q5L8C2|RS14_BACFN	NA	K02954	small subunit ribosomal
sp|Q5L8C4|RL6_BACFN Large ribosomal subunit protein uL6 OS=Bacteroides fragilis (strain ATCC 25285 / DSM 2151 / CCUG 4856 / JCM 11019 / NCTC 9343 / Onslow) OX=272559 GN=rplF PE=3 SV=1	4533	Q5L8C4;A6KYI0	Q5L8C4	0	0	0	0	0	0	0	0	0	8339300	16441000	0	0	15531000	13189000	13930000	26676000	23599000	27316000	26621000	37746000	39378000	sp|Q5L8C4|RL6_BACFN	NA	K02933	large subunit ribosomal
sp|Q5L8D7|RL17_BACFN Large ribosomal subunit protein bL17 OS=Bacteroides fragilis (strain ATCC 25285 / DSM 2151 / CCUG 4856 / JCM 11019 / NCTC 9343 / Onslow) OX=272559 GN=rplQ PE=3 SV=1	4538	Q5L8D7	Q5L8D7	197490000	193110000	152570000	7787500	0	0	0	0	0	173640000	47280000	0	0	127500000	107070000	111730000	292700000	288430000	210660000	281220000	330150000	302080000	sp|Q5L8D7|RL17_BACFN	NA	K02879	large subunit ribosomal
sp|Q5L8W6|RS9_BACFN Small ribosomal subunit protein uS9 OS=Bacteroides fragilis (strain ATCC 25285 / DSM 2151 / CCUG 4856 / JCM 11019 / NCTC 9343 / Onslow) OX=272559 GN=rpsI PE=3 SV=1	4547	Q5L8W6	Q5L8W6	64326000	37202000	41808000	0	0	0	0	0	0	0	0	0	0	0	0	0	0	0	0	0	0	0	sp|Q5L8W6|RS9_BACFN	NA	K02996	small subunit ribosomal
sp|Q5L8W8|EFTS_BACFN Elongation factor Ts OS=Bacteroides fragilis (strain ATCC 25285 / DSM 2151 / CCUG 4856 / JCM 11019 / NCTC 9343 / Onslow) OX=272559 GN=tsf PE=3 SV=1	4549	Q5L8W8	Q5L8W8	0	23925000	22691000	0	0	0	0	0	0	0	0	0	0	0	0	0	0	0	0	0	0	0	sp|Q5L8W8|EFTS_BACFN	NA	K02357	elongation factor Ts
sp|Q5L8Z8|MDH_BACFN Malate dehydrogenase OS=Bacteroides fragilis (strain ATCC 25285 / DSM 2151 / CCUG 4856 / JCM 11019 / NCTC 9343 / Onslow) OX=272559 GN=mdh PE=3 SV=1	4550	Q5L8Z8	Q5L8Z8	67876000	60555000	0	0	0	0	0	0	0	0	0	0	0	0	0	0	0	0	0	0	0	0	sp|Q5L8Z8|MDH_BACFN	NA	K00024	malate dehydrogenase [EC:1.1.1.37]
sp|Q5L9B6|RS18_BACFN Small ribosomal subunit protein bS18 OS=Bacteroides fragilis (strain ATCC 25285 / DSM 2151 / CCUG 4856 / JCM 11019 / NCTC 9343 / Onslow) OX=272559 GN=rpsR PE=3 SV=1;sp|A6KWD6|RS18_PHOV8 Small ribosomal subunit protein bS18 OS=Phocaeico	4556	Q5L9B6;A6KWD6	Q5L9B6;A6KWD6	0	15048000	19761000	0	0	0	0	0	0	0	0	0	0	0	0	0	0	0	0	0	0	0	sp|Q5L9B6|RS18_BACFN	NA	K02963	small subunit ribosomal
sp|Q5L9E3|G6PI_BACFN Glucose-6-phosphate isomerase OS=Bacteroides fragilis (strain ATCC 25285 / DSM 2151 / CCUG 4856 / JCM 11019 / NCTC 9343 / Onslow) OX=272559 GN=pgi PE=3 SV=1	4558	Q5L9E3	Q5L9E3	0	18053000	15223000	0	0	0	0	0	0	0	0	0	0	0	0	0	0	0	0	0	0	0	sp|Q5L9E3|G6PI_BACFN	NA	K01810	glucose-6-phosphate isomerase [EC:5.3.1.9]
sp|Q5LAF6|CH60_BACFN Chaperonin GroEL OS=Bacteroides fragilis (strain ATCC 25285 / DSM 2151 / CCUG 4856 / JCM 11019 / NCTC 9343 / Onslow) OX=272559 GN=groEL PE=3 SV=1	4573	Q5LAF6	Q5LAF6	170220000	198720000	231130000	0	0	0	0	0	0	0	0	0	0	0	0	0	0	0	0	0	0	0	sp|Q5LAF6|CH60_BACFN	NA	K04077	chaperonin GroEL [EC:5.6.1.7]
sp|Q5LAN8|RL31B_BACFN Large ribosomal subunit protein bL31B OS=Bacteroides fragilis (strain ATCC 25285 / DSM 2151 / CCUG 4856 / JCM 11019 / NCTC 9343 / Onslow) OX=272559 GN=rpmE2 PE=3 SV=1;sp|Q8A733|RL31B_BACTN Large ribosomal subunit protein bL31B OS=Bact	1430	Q5LAN8;Q8A733;A5ZIN9	Q5LAN8;Q8A733;A5ZIN9	129820000	92430000	198960000	0	0	0	0	0	0	101330000	11422000	0	0	49347000	51906000	51790000	101330000	103500000	119790000	80591000	120550000	109690000	sp|Q5LAN8|RL31B_BACFN	NA	K02909	large subunit ribosomal
sp|Q5LAT7|GPMA_BACFN 2,3-bisphosphoglycerate-dependent phosphoglycerate mutase OS=Bacteroides fragilis (strain ATCC 25285 / DSM 2151 / CCUG 4856 / JCM 11019 / NCTC 9343 / Onslow) OX=272559 GN=gpmA PE=3 SV=1	4589	Q5LAT7	Q5LAT7	36595000	39920000	42776000	0	0	0	0	0	0	0	0	0	0	0	0	0	0	0	0	0	0	0	sp|Q5LAT7|GPMA_BACFN	NA	K03778;K01834	D-lactate dehydrogenase [EC:1.1.1.28];2,3-bisphosphoglycerate-dependent phosphoglycerate mutase
sp|Q5LAU6|TAL_BACFN Probable transaldolase OS=Bacteroides fragilis (strain ATCC 25285 / DSM 2151 / CCUG 4856 / JCM 11019 / NCTC 9343 / Onslow) OX=272559 GN=tal PE=3 SV=1	4592	Q5LAU6	Q5LAU6	21190000	0	24095000	0	0	0	0	0	0	0	0	0	0	0	0	0	0	0	0	0	0	0	sp|Q5LAU6|TAL_BACFN	NA	K00616	transaldolase [EC:2.2.1.2] NA
sp|Q5LBU1|RS16_BACFN Small ribosomal subunit protein bS16 OS=Bacteroides fragilis (strain ATCC 25285 / DSM 2151 / CCUG 4856 / JCM 11019 / NCTC 9343 / Onslow) OX=272559 GN=rpsP PE=3 SV=1	4613	Q5LBU1	Q5LBU1	266470000	170100000	275540000	0	0	0	0	0	0	0	0	0	0	0	0	0	0	0	0	0	0	0	sp|Q5LBU1|RS16_BACFN	NA	K02959	small subunit ribosomal
sp|Q5LC42|PYRG_BACFN CTP synthase OS=Bacteroides fragilis (strain ATCC 25285 / DSM 2151 / CCUG 4856 / JCM 11019 / NCTC 9343 / Onslow) OX=272559 GN=pyrG PE=3 SV=1	4618	Q5LC42	Q5LC42	0	0	0	0	0	0	0	0	0	0	0	0	0	0	0	0	0	0	0	0	0	0	sp|Q5LC42|PYRG_BACFN	NA	K01937	CTP synthase [EC:6.3.4.2]
sp|Q5LC77|Y2589_BACFN Probable transcriptional regulatory protein BF2589 OS=Bacteroides fragilis (strain ATCC 25285 / DSM 2151 / CCUG 4856 / JCM 11019 / NCTC 9343 / Onslow) OX=272559 GN=BF2589 PE=3 SV=1	4619	Q5LC77	Q5LC77	0	14153000	17153000	0	0	0	0	0	0	0	0	0	0	0	0	0	0	0	0	0	0	0	sp|Q5LC77|Y2589_BACFN	NA	K18189	translational activator of
sp|Q5LCF5|RL28_BACFN Large ribosomal subunit protein bL28 OS=Bacteroides fragilis (strain ATCC 25285 / DSM 2151 / CCUG 4856 / JCM 11019 / NCTC 9343 / Onslow) OX=272559 GN=rpmB PE=3 SV=1;sp|Q8A999|RL28_BACTN Large ribosomal subunit protein bL28 OS=Bacteroid	4626	Q5LCF5;Q8A999;A5ZCE5	Q5LCF5;Q8A999;A5ZCE5	118280000	88763000	124830000	2793800	0	0	0	0	0	114320000	30190000	0	0	82288000	70284000	74282000	140910000	142430000	148500000	183110000	161360000	222780000	sp|Q5LCF5|RL28_BACFN	NA	K02902	large subunit ribosomal
sp|Q5LCK2|SYD_BACFN Aspartate--tRNA ligase OS=Bacteroides fragilis (strain ATCC 25285 / DSM 2151 / CCUG 4856 / JCM 11019 / NCTC 9343 / Onslow) OX=272559 GN=aspS PE=3 SV=1	4629	Q5LCK2	Q5LCK2	48529000	0	28761000	0	0	0	0	0	0	0	0	0	0	0	0	0	0	0	0	0	0	0	sp|Q5LCK2|SYD_BACFN	NA	K01876	aspartyl-tRNA synthetase [EC:6.1.1.12]
sp|Q5LCW4|SUCC_BACFN Succinate--CoA ligase [ADP-forming] subunit beta OS=Bacteroides fragilis (strain ATCC 25285 / DSM 2151 / CCUG 4856 / JCM 11019 / NCTC 9343 / Onslow) OX=272559 GN=sucC PE=3 SV=1	4633	Q5LCW4	Q5LCW4	0	0	0	0	0	0	0	0	0	0	0	0	0	0	0	0	0	0	0	0	0	0	sp|Q5LCW4|SUCC_BACFN	NA	K01903	succinyl-CoA synthetase beta
sp|Q5LD96|PANB_BACFN 3-methyl-2-oxobutanoate hydroxymethyltransferase OS=Bacteroides fragilis (strain ATCC 25285 / DSM 2151 / CCUG 4856 / JCM 11019 / NCTC 9343 / Onslow) OX=272559 GN=panB PE=3 SV=1	4640	Q5LD96;A6L3Y2	Q5LD96	0	0	0	0	0	0	0	0	0	0	0	0	0	0	0	0	27754000	0	33900000	0	17847000	20633000	sp|Q5LD96|PANB_BACFN	NA	K00606	3-methyl-2-oxobutanoate hydroxymethyltransferase [EC:2.1.2.11]
sp|Q5LDN2|GCSP_BACFN Glycine dehydrogenase (decarboxylating) OS=Bacteroides fragilis (strain ATCC 25285 / DSM 2151 / CCUG 4856 / JCM 11019 / NCTC 9343 / Onslow) OX=272559 GN=gcvP PE=3 SV=1	4643	Q5LDN2	Q5LDN2	54788000	41063000	25013000	0	0	0	0	0	0	0	0	0	0	0	0	0	0	5323000	0	0	0	0	sp|Q5LDN2|GCSP_BACFN	NA	K00281	glycine cleavage system
sp|Q5LDN9|SERC_BACFN Phosphoserine aminotransferase OS=Bacteroides fragilis (strain ATCC 25285 / DSM 2151 / CCUG 4856 / JCM 11019 / NCTC 9343 / Onslow) OX=272559 GN=serC PE=3 SV=1	4646	Q5LDN9	Q5LDN9	74326000	32035000	61136000	0	0	0	0	0	0	0	0	0	0	0	0	0	0	0	0	0	0	0	sp|Q5LDN9|SERC_BACFN	NA	K00831	phosphoserine aminotransferase [EC:2.6.1.52]
sp|Q5LED3|GRPE_BACFN Protein GrpE OS=Bacteroides fragilis (strain ATCC 25285 / DSM 2151 / CCUG 4856 / JCM 11019 / NCTC 9343 / Onslow) OX=272559 GN=grpE PE=3 SV=1	4653	Q5LED3;A6L2S5	Q5LED3	23624000	29830000	33496000	0	0	0	0	0	0	0	0	0	0	0	0	0	0	0	0	0	0	0	sp|Q5LED3|GRPE_BACFN	NA	K03687	molecular chaperone GrpE
sp|Q5LEQ3|RL20_BACFN Large ribosomal subunit protein bL20 OS=Bacteroides fragilis (strain ATCC 25285 / DSM 2151 / CCUG 4856 / JCM 11019 / NCTC 9343 / Onslow) OX=272559 GN=rplT PE=3 SV=1	4654	Q5LEQ3	Q5LEQ3	39610000	19664000	34404000	0	0	0	0	0	0	0	0	0	0	0	0	0	0	0	0	0	0	0	sp|Q5LEQ3|RL20_BACFN	NA	K02887	large subunit ribosomal
sp|Q5LFT7|PEPT_BACFN Peptidase T OS=Bacteroides fragilis (strain ATCC 25285 / DSM 2151 / CCUG 4856 / JCM 11019 / NCTC 9343 / Onslow) OX=272559 GN=pepT PE=3 SV=1;tr|A6L6X6|A6L6X6_PHOV8 Peptidase T OS=Phocaeicola vulgatus (strain ATCC 8482 / DSM 1447 / JCM 5	4682	Q5LFT7;A6L6X6	Q5LFT7;A6L6X6	0	0	0	0	0	0	0	0	0	0	0	0	0	0	0	0	0	0	0	0	0	0	sp|Q5LFT7|PEPT_BACFN	NA	K01258	tripeptide aminopeptidase [EC:3.4.11.4]
sp|Q5LG30|DNAK_BACFN Chaperone protein DnaK OS=Bacteroides fragilis (strain ATCC 25285 / DSM 2151 / CCUG 4856 / JCM 11019 / NCTC 9343 / Onslow) OX=272559 GN=dnaK PE=3 SV=1	4683	Q5LG30	Q5LG30	185030000	128380000	203260000	0	0	0	0	0	0	0	0	0	0	0	0	0	0	0	0	0	0	0	sp|Q5LG30|DNAK_BACFN	NA	K04043	molecular chaperone DnaK
sp|Q5LG55|RL25_BACFN Large ribosomal subunit protein bL25 OS=Bacteroides fragilis (strain ATCC 25285 / DSM 2151 / CCUG 4856 / JCM 11019 / NCTC 9343 / Onslow) OX=272559 GN=rplY PE=3 SV=1	4685	Q5LG55	Q5LG55	0	0	0	0	0	0	0	0	0	0	0	0	0	0	0	0	0	0	0	0	0	0	sp|Q5LG55|RL25_BACFN	NA	K02897	large subunit ribosomal
sp|Q5LG64|ENO_BACFN Enolase OS=Bacteroides fragilis (strain ATCC 25285 / DSM 2151 / CCUG 4856 / JCM 11019 / NCTC 9343 / Onslow) OX=272559 GN=eno PE=3 SV=1	4686	Q5LG64	Q5LG64	70850000	92639000	87785000	0	0	0	0	0	0	0	0	0	0	0	0	0	0	0	0	0	0	0	sp|Q5LG64|ENO_BACFN	NA	K01689	enolase [EC:4.2.1.11] NA
sp|Q5LGH0|KAD_BACFN Adenylate kinase OS=Bacteroides fragilis (strain ATCC 25285 / DSM 2151 / CCUG 4856 / JCM 11019 / NCTC 9343 / Onslow) OX=272559 GN=adk PE=3 SV=1	4687	Q5LGH0	Q5LGH0	8552400	9384000	16025000	0	0	0	0	0	0	0	0	0	0	0	0	0	0	0	0	0	0	0	sp|Q5LGH0|KAD_BACFN	NA	K00939	adenylate kinase [EC:2.7.4.3]
sp|Q5LI41|ACKA_BACFN Acetate kinase OS=Bacteroides fragilis (strain ATCC 25285 / DSM 2151 / CCUG 4856 / JCM 11019 / NCTC 9343 / Onslow) OX=272559 GN=ackA PE=3 SV=1	4717	Q5LI41	Q5LI41	51592000	37153000	46900000	0	0	0	0	0	0	0	0	0	0	0	0	0	0	0	0	0	0	0	sp|Q5LI41|ACKA_BACFN	NA	K00925	acetate kinase [EC:2.7.2.1]
sp|Q5LI65|GLSA_BACFN Glutaminase OS=Bacteroides fragilis (strain ATCC 25285 / DSM 2151 / CCUG 4856 / JCM 11019 / NCTC 9343 / Onslow) OX=272559 GN=glsA PE=3 SV=1	4719	Q5LI65	Q5LI65	60860000	32938000	46813000	0	0	0	0	0	0	0	0	0	0	0	0	0	0	0	0	0	0	0	sp|Q5LI65|GLSA_BACFN	NA	K01425	glutaminase [EC:3.5.1.2] NA
sp|Q5LIK4|RS20_BACFN Small ribosomal subunit protein bS20 OS=Bacteroides fragilis (strain ATCC 25285 / DSM 2151 / CCUG 4856 / JCM 11019 / NCTC 9343 / Onslow) OX=272559 GN=rpsT PE=3 SV=1	4724	Q5LIK4	Q5LIK4	0	0	0	0	0	0	0	0	0	0	0	0	0	0	0	0	0	0	0	0	0	0	sp|Q5LIK4|RS20_BACFN	NA	K02968	small subunit ribosomal
sp|Q5LIN8|FUCI_BACFN L-fucose isomerase OS=Bacteroides fragilis (strain ATCC 25285 / DSM 2151 / CCUG 4856 / JCM 11019 / NCTC 9343 / Onslow) OX=272559 GN=fucI PE=3 SV=1	4728	Q5LIN8	Q5LIN8	18797000	25279000	22265000	0	0	0	0	0	0	0	0	0	0	0	0	0	0	0	0	0	0	0	sp|Q5LIN8|FUCI_BACFN	NA	K01818	L-fucose/D-arabinose isomerase [EC:5.3.1.25
sp|Q5LIS0|ACP_BACFN Acyl carrier protein OS=Bacteroides fragilis (strain ATCC 25285 / DSM 2151 / CCUG 4856 / JCM 11019 / NCTC 9343 / Onslow) OX=272559 GN=acpP PE=3 SV=1	4730	Q5LIS0	Q5LIS0	115110000	138760000	174180000	0	0	0	0	0	0	0	0	0	0	0	0	0	0	0	0	0	0	0	sp|Q5LIS0|ACP_BACFN	NA	K02078	acyl carrier protein
sp|Q89YN0|MEND_BACTN 2-succinyl-5-enolpyruvyl-6-hydroxy-3-cyclohexene-1-carboxylate synthase OS=Bacteroides thetaiotaomicron (strain ATCC 29148 / DSM 2079 / JCM 5827 / CCUG 10774 / NCTC 10582 / VPI-5482 / E50) OX=226186 GN=menD PE=3 SV=1	4746	Q89YN0;Q5LFS5;A5ZGW1	Q89YN0	0	0	6427800	0	0	0	1946000	1308900	0	36399000	0	0	0	8822300	5131400	9184400	14234000	18316000	18586000	17032000	20192000	15643000	sp|Q89YN0|MEND_BACTN	NA	K02551	2-succinyl-5-enolpyruvyl-6-hydroxy-3-cyclohexene-1-carboxylate synthase [EC:2.2.1.9]
sp|Q89YS5|GLCSF_BACTN N-acetylglucosamine-6-O-sulfatase OS=Bacteroides thetaiotaomicron (strain ATCC 29148 / DSM 2079 / JCM 5827 / CCUG 10774 / NCTC 10582 / VPI-5482 / E50) OX=226186 GN=BT_4656 PE=1 SV=1	4771	Q89YS5	Q89YS5	0	0	0	0	0	0	0	0	0	0	0	0	0	0	0	0	0	0	0	0	0	0	sp|Q89YS5|GLCSF_BACTN	NA	NA	NA
sp|Q89YT0|END4_BACTN Probable endonuclease 4 OS=Bacteroides thetaiotaomicron (strain ATCC 29148 / DSM 2079 / JCM 5827 / CCUG 10774 / NCTC 10582 / VPI-5482 / E50) OX=226186 GN=nfo PE=3 SV=1	4775	Q89YT0;A5ZGQ8	Q89YT0	169370000	38916000	0	0	0	0	0	0	0	88918000	15530000	0	12831000	13461000	29993000	36326000	74810000	48053000	45334000	31814000	30489000	19564000	sp|Q89YT0|END4_BACTN	NA	K01151	deoxyribonuclease IV [EC:3.1.21.2]
sp|Q89YW6|DNAK_BACTN Chaperone protein DnaK OS=Bacteroides thetaiotaomicron (strain ATCC 29148 / DSM 2079 / JCM 5827 / CCUG 10774 / NCTC 10582 / VPI-5482 / E50) OX=226186 GN=dnaK PE=3 SV=1;tr|A5ZGP7|A5ZGP7_9BACE Chaperone protein DnaK OS=Bacteroides caccae	4782	Q89YW6;A5ZGP7	Q89YW6;A5ZGP7	483080000	568900000	752370000	129040	0	0	174460	191900	867720	1013800000	9526900	0	806610	459740000	735320000	529670000	575640000	581260000	724400000	459500000	1027500000	326590000	sp|Q89YW6|DNAK_BACTN	NA	K04043	molecular chaperone DnaK
sp|Q89YY3|CLPB_BACTN Chaperone protein ClpB OS=Bacteroides thetaiotaomicron (strain ATCC 29148 / DSM 2079 / JCM 5827 / CCUG 10774 / NCTC 10582 / VPI-5482 / E50) OX=226186 GN=clpB PE=3 SV=1	4789	Q89YY3;B0MII8	Q89YY3	82338000	164110000	149100000	13217000	13598000	7498000	303060	0	3344600	465420000	32196000	4668300	6221500	139170000	150180000	196690000	289880000	246570000	271200000	179570000	222310000	275050000	sp|Q89YY3|CLPB_BACTN	NA	K03695	ATP-dependent Clp protease
sp|Q89YZ1|RL25_BACTN Large ribosomal subunit protein bL25 OS=Bacteroides thetaiotaomicron (strain ATCC 29148 / DSM 2079 / JCM 5827 / CCUG 10774 / NCTC 10582 / VPI-5482 / E50) OX=226186 GN=rplY PE=3 SV=1;tr|A5ZGM3|A5ZGM3_9BACE Large ribosomal subunit protei	4795	Q89YZ1;A5ZGM3	Q89YZ1;A5ZGM3	21826000	21334000	16447000	0	0	0	0	0	0	140500000	17756000	1605500	0	68601000	53565000	99628000	157290000	167820000	164540000	169860000	164350000	184180000	sp|Q89YZ1|RL25_BACTN	NA	K02897	large subunit ribosomal
sp|Q89YZ2|PTH_BACTN Peptidyl-tRNA hydrolase OS=Bacteroides thetaiotaomicron (strain ATCC 29148 / DSM 2079 / JCM 5827 / CCUG 10774 / NCTC 10582 / VPI-5482 / E50) OX=226186 GN=pth PE=3 SV=1	4796	Q89YZ2;Q5LG56;A5ZGM2;A6L6X1	Q89YZ2	0	0	0	0	0	0	0	0	0	9072700	0	0	0	8494000	0	5978400	8793500	7515000	7152900	11641000	8451000	0	sp|Q89YZ2|PTH_BACTN	NA	K01056	peptidyl-tRNA hydrolase, PTH1
sp|Q89YZ6|GCST_BACTN Aminomethyltransferase OS=Bacteroides thetaiotaomicron (strain ATCC 29148 / DSM 2079 / JCM 5827 / CCUG 10774 / NCTC 10582 / VPI-5482 / E50) OX=226186 GN=gcvT PE=3 SV=1	4799	Q89YZ6;Q5LFT6	Q89YZ6	0	6582600	7815500	0	0	0	0	0	0	25232000	0	0	0	21694000	13823000	20910000	29659000	32056000	35807000	34580000	40015000	44832000	sp|Q89YZ6|GCST_BACTN	NA	K00605	glycine cleavage system
sp|Q89YZ7|PEPT_BACTN Peptidase T OS=Bacteroides thetaiotaomicron (strain ATCC 29148 / DSM 2079 / JCM 5827 / CCUG 10774 / NCTC 10582 / VPI-5482 / E50) OX=226186 GN=pepT PE=3 SV=1;tr|A5ZGL7|A5ZGL7_9BACE Peptidase T OS=Bacteroides caccae ATCC 43185 OX=411901	4800	Q89YZ7;A5ZGL7	Q89YZ7;A5ZGL7	27113000	25106000	30955000	0	0	0	0	0	0	29694000	0	0	0	18990000	13692000	11468000	20735000	24632000	20292000	22088000	22512000	20074000	sp|Q89YZ7|PEPT_BACTN	NA	K01258	tripeptide aminopeptidase [EC:3.4.11.4]
sp|Q89Z22|FLOA_BACTN Flotillin-like protein FloA OS=Bacteroides thetaiotaomicron (strain ATCC 29148 / DSM 2079 / JCM 5827 / CCUG 10774 / NCTC 10582 / VPI-5482 / E50) OX=226186 GN=floA PE=3 SV=1;tr|A5ZGJ9|A5ZGJ9_9BACE Flotillin-like protein FloA OS=Bacteroi	4806	Q89Z22;A5ZGJ9;A6L6E5;Q5LG75	Q89Z22;A5ZGJ9;A6L6E5;Q5LG75	11267000	6502300	5046800	0	0	0	0	0	0	40142000	0	0	0	16642000	15469000	15776000	30073000	40657000	37753000	42772000	37913000	41704000	sp|Q89Z22|FLOA_BACTN	NA	NA	NA
sp|Q89Z26|MNME_BACTN tRNA modification GTPase MnmE OS=Bacteroides thetaiotaomicron (strain ATCC 29148 / DSM 2079 / JCM 5827 / CCUG 10774 / NCTC 10582 / VPI-5482 / E50) OX=226186 GN=mnmE PE=3 SV=1;sp|Q5LG80|MNME_BACFN tRNA modification GTPase MnmE OS=Bacter	4809	Q89Z26;Q5LG80;A5ZGJ4	Q89Z26;Q5LG80;A5ZGJ4	0	0	0	0	0	0	0	0	0	7029900	0	0	0	0	0	4004600	4176500	6237000	7703500	8264100	8031000	7106200	sp|Q89Z26|MNME_BACTN	NA	K03650	tRNA modification GTPase
sp|Q89Z59|T1M_BACTN Type I restriction enzyme BthVORF4518P methylase subunit OS=Bacteroides thetaiotaomicron (strain ATCC 29148 / DSM 2079 / JCM 5827 / CCUG 10774 / NCTC 10582 / VPI-5482 / E50) OX=226186 GN=hsdM PE=1 SV=1	4820	Q89Z59	Q89Z59	0	0	0	0	0	0	0	0	0	7939400	0	0	0	0	0	3122900	6019200	5432500	5564800	7192800	5255400	0	sp|Q89Z59|T1M_BACTN	NA	K03427	type I restriction
sp|Q89ZG0|RNY_BACTN Ribonuclease Y OS=Bacteroides thetaiotaomicron (strain ATCC 29148 / DSM 2079 / JCM 5827 / CCUG 10774 / NCTC 10582 / VPI-5482 / E50) OX=226186 GN=rny PE=3 SV=1;tr|A5ZL31|A5ZL31_9BACE Ribonuclease Y OS=Bacteroides caccae ATCC 43185 OX=411	4844	Q89ZG0;A5ZL31;Q5L9Y0;A6L227	Q89ZG0;A5ZL31;Q5L9Y0;A6L227	3295800	4988700	1573200	352080	0	0	0	0	343130	63848000	708330	0	0	21837000	20063000	17375000	43303000	62874000	46930000	39995000	34038000	50858000	sp|Q89ZG0|RNY_BACTN	NA	K18682	ribonucrease Y [EC:3.1.-.-]
sp|Q89ZG1|CUTC_BACTN PF03932 family protein CutC OS=Bacteroides thetaiotaomicron (strain ATCC 29148 / DSM 2079 / JCM 5827 / CCUG 10774 / NCTC 10582 / VPI-5482 / E50) OX=226186 GN=cutC PE=3 SV=1	4845	Q89ZG1;Q5L9Y1	Q89ZG1	0	0	0	0	0	0	0	0	0	0	0	0	0	0	0	3901200	0	0	0	0	6665600	0	sp|Q89ZG1|CUTC_BACTN	NA	K06201	copper homeostasis protein
sp|Q89ZI9|OBG_BACTN GTPase Obg OS=Bacteroides thetaiotaomicron (strain ATCC 29148 / DSM 2079 / JCM 5827 / CCUG 10774 / NCTC 10582 / VPI-5482 / E50) OX=226186 GN=obg PE=3 SV=1;tr|A5ZKY7|A5ZKY7_9BACE GTPase Obg OS=Bacteroides caccae ATCC 43185 OX=411901 GN=o	4852	Q89ZI9;A5ZKY7;Q5LGG9	Q89ZI9;A5ZKY7	18227000	10632000	18867000	0	0	0	0	0	0	15454000	6514100	0	0	6695500	7542300	6606900	12193000	9999000	12606000	10438000	9322900	9011500	sp|Q89ZI9|OBG_BACTN	NA	K03979	GTPase [EC:3.6.5.-] NA
sp|Q89ZJ0|KAD_BACTN Adenylate kinase OS=Bacteroides thetaiotaomicron (strain ATCC 29148 / DSM 2079 / JCM 5827 / CCUG 10774 / NCTC 10582 / VPI-5482 / E50) OX=226186 GN=adk PE=3 SV=1;tr|A5ZKY6|A5ZKY6_9BACE Adenylate kinase OS=Bacteroides caccae ATCC 43185 OX	4853	Q89ZJ0;A5ZKY6	Q89ZJ0;A5ZKY6	21748000	90359000	20767000	0	0	0	0	0	0	63957000	4404000	0	0	54507000	50643000	54538000	134690000	146680000	132720000	154040000	126450000	163080000	sp|Q89ZJ0|KAD_BACTN	NA	K00939	adenylate kinase [EC:2.7.4.3]
sp|Q89ZK3|PDXA_BACTN 4-hydroxythreonine-4-phosphate dehydrogenase OS=Bacteroides thetaiotaomicron (strain ATCC 29148 / DSM 2079 / JCM 5827 / CCUG 10774 / NCTC 10582 / VPI-5482 / E50) OX=226186 GN=pdxA PE=3 SV=1;tr|A5ZKX4|A5ZKX4_9BACE 4-hydroxythreonine-4-p	4860	Q89ZK3;A5ZKX4;Q5LGK3	Q89ZK3;A5ZKX4	5321300	4828300	4373200	0	0	0	0	0	0	15891000	0	0	0	10269000	10251000	10029000	22008000	26008000	21567000	24252000	21679000	27705000	sp|Q89ZK3|PDXA_BACTN	NA	NA	NA
sp|Q89ZK5|RLMN_BACTN Probable dual-specificity RNA methyltransferase RlmN OS=Bacteroides thetaiotaomicron (strain ATCC 29148 / DSM 2079 / JCM 5827 / CCUG 10774 / NCTC 10582 / VPI-5482 / E50) OX=226186 GN=rlmN PE=3 SV=1	4862	Q89ZK5;A5ZKX2;Q5LGK5;A6L3I9	Q89ZK5	0	0	0	0	0	0	0	0	0	6165400	0	0	0	2615400	0	0	3987500	4210200	3332400	0	5006100	0	sp|Q89ZK5|RLMN_BACTN	NA	K06941	23S rRNA (adenine2503-C2)-methyltransferase
sp|Q89ZL5|SECA_BACTN Protein translocase subunit SecA OS=Bacteroides thetaiotaomicron (strain ATCC 29148 / DSM 2079 / JCM 5827 / CCUG 10774 / NCTC 10582 / VPI-5482 / E50) OX=226186 GN=secA PE=3 SV=1;tr|A5ZKW3|A5ZKW3_9BACE Protein translocase subunit SecA O	4867	Q89ZL5;A5ZKW3;Q5LGL5;A6L3G1	Q89ZL5;A5ZKW3;Q5LGL5	3928800	4341100	2532500	463560	1426100	375320	166520	318520	0	126010000	1021100	0	0	20393000	35996000	60907000	84973000	102640000	115410000	94338000	103030000	105200000	sp|Q89ZL5|SECA_BACTN	NA	K03070	preprotein translocase subunit
sp|Q89ZM4|SYV_BACTN Valine--tRNA ligase OS=Bacteroides thetaiotaomicron (strain ATCC 29148 / DSM 2079 / JCM 5827 / CCUG 10774 / NCTC 10582 / VPI-5482 / E50) OX=226186 GN=valS PE=3 SV=1	4870	Q89ZM4;A5ZGE5;A6L3G7;Q5LGN1	Q89ZM4	5497700	6178200	4881900	293630	0	309570	0	0	0	50545000	1133700	0	2972200	12163000	10594000	12833000	55265000	65154000	49668000	53830000	49527000	71864000	sp|Q89ZM4|SYV_BACTN	NA	K01873	valyl-tRNA synthetase [EC:6.1.1.9]
sp|Q89ZQ3|MIAA2_BACTN tRNA dimethylallyltransferase 2 OS=Bacteroides thetaiotaomicron (strain ATCC 29148 / DSM 2079 / JCM 5827 / CCUG 10774 / NCTC 10582 / VPI-5482 / E50) OX=226186 GN=miaA2 PE=3 SV=1	4888	Q89ZQ3;A5ZG96;Q5LGQ7	Q89ZQ3	0	0	0	0	0	0	0	0	0	0	0	0	0	0	0	0	0	4545600	5678100	5452800	0	6070600	sp|Q89ZQ3|MIAA2_BACTN	NA	K00791	tRNA dimethylallyltransferase [EC:2.5.1.75]
sp|Q89ZR2|RL21_BACTN Large ribosomal subunit protein bL21 OS=Bacteroides thetaiotaomicron (strain ATCC 29148 / DSM 2079 / JCM 5827 / CCUG 10774 / NCTC 10582 / VPI-5482 / E50) OX=226186 GN=rplU PE=3 SV=1	4895	Q89ZR2	Q89ZR2	108370000	105110000	92364000	0	0	0	0	0	0	127280000	0	0	0	79450000	66573000	90494000	171650000	167870000	163670000	190460000	198600000	221990000	sp|Q89ZR2|RL21_BACTN	NA	K02888	large subunit ribosomal
sp|Q89ZR3|RL27_BACTN Large ribosomal subunit protein bL27 OS=Bacteroides thetaiotaomicron (strain ATCC 29148 / DSM 2079 / JCM 5827 / CCUG 10774 / NCTC 10582 / VPI-5482 / E50) OX=226186 GN=rpmA PE=3 SV=1;sp|Q5LGR6|RL27_BACFN Large ribosomal subunit protein	4896	Q89ZR3;Q5LGR6;A5ZG85	Q89ZR3;Q5LGR6	0	0	0	0	0	0	0	0	0	47561000	0	0	0	26060000	27289000	34008000	58894000	62340000	52694000	57996000	65603000	54496000	sp|Q89ZR3|RL27_BACTN	NA	K02899	large subunit ribosomal
sp|Q89ZR8|PANC_BACTN Pantothenate synthetase OS=Bacteroides thetaiotaomicron (strain ATCC 29148 / DSM 2079 / JCM 5827 / CCUG 10774 / NCTC 10582 / VPI-5482 / E50) OX=226186 GN=panC PE=3 SV=1	4899	Q89ZR8;Q5LGS1;A5ZG78;A6L4C3;B6WUW0	Q89ZR8	0	0	0	0	0	0	0	0	0	12111000	0	0	0	5710500	6992600	6326200	15896000	17224000	17103000	16966000	16670000	20896000	sp|Q89ZR8|PANC_BACTN	NA	K01918	pantoate--beta-alanine ligase [EC:6.3.2.1]
sp|Q89ZV6|GUAA1_BACTN GMP synthase [glutamine-hydrolyzing] 1 OS=Bacteroides thetaiotaomicron (strain ATCC 29148 / DSM 2079 / JCM 5827 / CCUG 10774 / NCTC 10582 / VPI-5482 / E50) OX=226186 GN=guaA1 PE=3 SV=1	4912	Q89ZV6	Q89ZV6	21336000	28122000	0	0	0	0	0	0	0	55655000	25843000	0	35455000	19202000	8374900	14403000	52646000	56424000	63334000	45045000	47585000	49120000	sp|Q89ZV6|GUAA1_BACTN	NA	K01951	GMP synthase (glutamine-hydrolysing)
sp|Q89ZV7|MSCL_BACTN Large-conductance mechanosensitive channel OS=Bacteroides thetaiotaomicron (strain ATCC 29148 / DSM 2079 / JCM 5827 / CCUG 10774 / NCTC 10582 / VPI-5482 / E50) OX=226186 GN=mscL PE=3 SV=1	4913	Q89ZV7;A6L685;Q5LGV7;A5ZG58	Q89ZV7	5039800	0	5607900	0	0	0	0	0	0	63315000	0	0	0	21110000	23454000	15733000	25983000	28070000	23917000	39644000	37819000	36971000	sp|Q89ZV7|MSCL_BACTN	NA	K03282	large conductance mechanosensitive
sp|Q89ZW6|RECF_BACTN DNA replication and repair protein RecF OS=Bacteroides thetaiotaomicron (strain ATCC 29148 / DSM 2079 / JCM 5827 / CCUG 10774 / NCTC 10582 / VPI-5482 / E50) OX=226186 GN=recF PE=3 SV=1;sp|Q5LGW6|RECF_BACFN DNA replication and repair pr	4919	Q89ZW6;Q5LGW6	Q89ZW6;Q5LGW6	0	0	0	0	0	0	0	0	0	5275900	0	0	0	0	1765900	1614300	0	2505400	0	2525700	0	0	sp|Q89ZW6|RECF_BACTN	NA	K03629	DNA replication and
sp|Q89ZW8|RISB_BACTN 6,7-dimethyl-8-ribityllumazine synthase OS=Bacteroides thetaiotaomicron (strain ATCC 29148 / DSM 2079 / JCM 5827 / CCUG 10774 / NCTC 10582 / VPI-5482 / E50) OX=226186 GN=ribH PE=3 SV=1;tr|Q5LGW8|Q5LGW8_BACFN 6,7-dimethyl-8-ribityllumaz	4921	Q89ZW8;Q5LGW8;A5ZG47	Q89ZW8;Q5LGW8;A5ZG47	0	0	0	0	0	0	0	0	0	0	0	0	0	0	0	0	0	0	0	0	0	0	sp|Q89ZW8|RISB_BACTN	NA	K00794	6,7-dimethyl-8-ribityllumazine synthase [EC:2.5.1.78]
sp|Q8A004|PUR7_BACTN Phosphoribosylaminoimidazole-succinocarboxamide synthase OS=Bacteroides thetaiotaomicron (strain ATCC 29148 / DSM 2079 / JCM 5827 / CCUG 10774 / NCTC 10582 / VPI-5482 / E50) OX=226186 GN=purC PE=3 SV=1	4937	Q8A004	Q8A004	21391000	30205000	27978000	0	1582100	0	0	585570	2775400	128540000	2082600	0	1369400	23455000	19720000	20779000	53532000	163640000	64817000	128720000	96514000	145630000	sp|Q8A004|PUR7_BACTN	NA	K01923	phosphoribosylaminoimidazole-succinocarboxamide synthase [EC:6.3.2.6]
sp|Q8A011|RF1_BACTN Peptide chain release factor 1 OS=Bacteroides thetaiotaomicron (strain ATCC 29148 / DSM 2079 / JCM 5827 / CCUG 10774 / NCTC 10582 / VPI-5482 / E50) OX=226186 GN=prfA PE=3 SV=1;tr|A5ZFZ4|A5ZFZ4_9BACE Peptide chain release factor 1 OS=Bac	4944	Q8A011;A5ZFZ4;Q5LH11;A6KWL0;B0M9E9	Q8A011;A5ZFZ4;Q5LH11;A6KWL0	0	0	0	0	0	0	0	0	0	7226000	0	0	0	6114800	0	6033000	10247000	7882300	7223300	10370000	10638000	12737000	sp|Q8A011|RF1_BACTN	NA	K02835	peptide chain release
sp|Q8A012|PYRF_BACTN Orotidine 5-phosphate decarboxylase OS=Bacteroides thetaiotaomicron (strain ATCC 29148 / DSM 2079 / JCM 5827 / CCUG 10774 / NCTC 10582 / VPI-5482 / E50) OX=226186 GN=pyrF PE=3 SV=1;tr|A5ZFZ3|A5ZFZ3_9BACE Orotidine 5-phosphate decarbo	4945	Q8A012;A5ZFZ3;A6KWL1;Q5LH12	Q8A012;A5ZFZ3	28952000	0	11111000	0	0	0	0	0	0	10712000	0	0	0	7091800	7013100	6369000	19935000	16677000	16563000	14115000	17564000	13822000	sp|Q8A012|PYRF_BACTN	NA	K01591	orotidine-5'-phosphate decarboxylase [EC:4.1.1.23]
sp|Q8A014|LPXD_BACTN UDP-3-O-acylglucosamine N-acyltransferase OS=Bacteroides thetaiotaomicron (strain ATCC 29148 / DSM 2079 / JCM 5827 / CCUG 10774 / NCTC 10582 / VPI-5482 / E50) OX=226186 GN=lpxD PE=3 SV=1	4946	Q8A014;A5ZFZ1;Q5LH14	Q8A014	0	0	0	933310	0	0	0	0	0	31774000	0	0	786710	12072000	8235100	7492400	26572000	28107000	19787000	17754000	15766000	27411000	sp|Q8A014|LPXD_BACTN	NA	K02536	UDP-3-O-[3-hydroxymyristoyl] glucosamine N-acyltransferase
sp|Q8A094|NAGB_BACTN Glucosamine-6-phosphate deaminase OS=Bacteroides thetaiotaomicron (strain ATCC 29148 / DSM 2079 / JCM 5827 / CCUG 10774 / NCTC 10582 / VPI-5482 / E50) OX=226186 GN=nagB PE=3 SV=1	4964	Q8A094	Q8A094	201800000	107850000	87904000	0	0	0	0	0	0	159480000	5392600	979600	1798500	55304000	59077000	81939000	172010000	146940000	134420000	155840000	179190000	199900000	sp|Q8A094|NAGB_BACTN	NA	K02564	glucosamine-6-phosphate deaminase [EC:3.5.99.6]
sp|Q8A0B5|KDUI2_BACTN 4-deoxy-L-threo-5-hexosulose-uronate ketol-isomerase 2 OS=Bacteroides thetaiotaomicron (strain ATCC 29148 / DSM 2079 / JCM 5827 / CCUG 10774 / NCTC 10582 / VPI-5482 / E50) OX=226186 GN=kduI2 PE=3 SV=2	4970	Q8A0B5	Q8A0B5	59163000	163210000	122450000	0	0	0	0	0	0	97039000	1056300	0	0	52959000	44775000	46724000	56813000	55904000	50711000	67265000	58611000	61790000	sp|Q8A0B5|KDUI2_BACTN	NA	K01815	4-deoxy-L-threo-5-hexosulose-uronate ketol-isomerase [EC:5.3.1.17]
sp|Q8A0C2|DXS_BACTN 1-deoxy-D-xylulose-5-phosphate synthase OS=Bacteroides thetaiotaomicron (strain ATCC 29148 / DSM 2079 / JCM 5827 / CCUG 10774 / NCTC 10582 / VPI-5482 / E50) OX=226186 GN=dxs PE=3 SV=1	4975	Q8A0C2;A6L175;Q5LH44	Q8A0C2	0	0	0	0	0	0	0	0	0	0	0	0	0	0	0	2981700	0	5495400	0	4772200	0	0	sp|Q8A0C2|DXS_BACTN	NA	K01662	1-deoxy-D-xylulose-5-phosphate synthase [EC:2.2.1.7]
sp|Q8A0F5|NUOB_BACTN NADH-quinone oxidoreductase subunit B OS=Bacteroides thetaiotaomicron (strain ATCC 29148 / DSM 2079 / JCM 5827 / CCUG 10774 / NCTC 10582 / VPI-5482 / E50) OX=226186 GN=nuoB PE=3 SV=1;sp|A6L170|NUOB_PHOV8 NADH-quinone oxidoreductase sub	4976	Q8A0F5;A6L170;Q5LH49;A5ZFR5	Q8A0F5;A6L170	0	0	0	0	0	0	0	0	0	0	0	0	0	0	0	0	0	0	0	0	0	0	sp|Q8A0F5|NUOB_BACTN	NA	K00331	NADH-quinone oxidoreductase subunit
sp|Q8A0F6|NUOCD_BACTN NADH-quinone oxidoreductase subunit C/D OS=Bacteroides thetaiotaomicron (strain ATCC 29148 / DSM 2079 / JCM 5827 / CCUG 10774 / NCTC 10582 / VPI-5482 / E50) OX=226186 GN=nuoC PE=3 SV=2	4977	Q8A0F6;A5ZFR4;Q5LH50;A6L169	Q8A0F6	0	0	0	0	0	0	0	0	0	4930600	0	0	0	0	0	0	6377000	7072200	6851000	0	7021200	0	sp|Q8A0F6|NUOCD_BACTN	NA	K13378	NADH-quinone oxidoreductase subunit
sp|Q8A0L8|SURE_BACTN 5-nucleotidase SurE OS=Bacteroides thetaiotaomicron (strain ATCC 29148 / DSM 2079 / JCM 5827 / CCUG 10774 / NCTC 10582 / VPI-5482 / E50) OX=226186 GN=surE PE=3 SV=1	5000	Q8A0L8	Q8A0L8	0	0	0	0	0	0	0	0	0	4853900	0	0	0	0	0	0	0	6656200	5277700	0	0	6261800	sp|Q8A0L8|SURE_BACTN	NA	K03787	5'/3'-nucleotidase [EC:3.1.3.5 3.1.3.6]
sp|Q8A0M6|SYA_BACTN Alanine--tRNA ligase OS=Bacteroides thetaiotaomicron (strain ATCC 29148 / DSM 2079 / JCM 5827 / CCUG 10774 / NCTC 10582 / VPI-5482 / E50) OX=226186 GN=alaS PE=3 SV=1	5006	Q8A0M6	Q8A0M6	11682000	15175000	11160000	0	0	0	0	0	528080	91824000	1483300	0	604200	24534000	30482000	27540000	78863000	75898000	92329000	105160000	75811000	87254000	sp|Q8A0M6|SYA_BACTN	NA	K01872	alanyl-tRNA synthetase [EC:6.1.1.7]
sp|Q8A0S6|FMT_BACTN Methionyl-tRNA formyltransferase OS=Bacteroides thetaiotaomicron (strain ATCC 29148 / DSM 2079 / JCM 5827 / CCUG 10774 / NCTC 10582 / VPI-5482 / E50) OX=226186 GN=fmt PE=3 SV=1;tr|A5ZFF0|A5ZFF0_9BACE Methionyl-tRNA formyltransferase OS=	5034	Q8A0S6;A5ZFF0;Q5L975;A6KWC4	Q8A0S6;A5ZFF0	0	0	0	0	0	0	0	0	0	11664000	0	0	0	12024000	5418300	17281000	15229000	14071000	15262000	13407000	12857000	12456000	sp|Q8A0S6|FMT_BACTN	NA	K00604	methionyl-tRNA formyltransferase [EC:2.1.2.9]
sp|Q8A0U0|GCH1_BACTN GTP cyclohydrolase 1 OS=Bacteroides thetaiotaomicron (strain ATCC 29148 / DSM 2079 / JCM 5827 / CCUG 10774 / NCTC 10582 / VPI-5482 / E50) OX=226186 GN=folE PE=3 SV=1;sp|Q5L925|GCH1_BACFN GTP cyclohydrolase 1 OS=Bacteroides fragilis (st	5042	Q8A0U0;Q5L925;A5ZFD7	Q8A0U0;Q5L925;A5ZFD7	0	0	0	0	0	0	0	0	0	0	0	0	0	0	0	0	0	8291300	7847900	5949600	0	5842200	sp|Q8A0U0|GCH1_BACTN	NA	K01495	GTP cyclohydrolase IA
sp|Q8A0U2|TPIS_BACTN Triosephosphate isomerase OS=Bacteroides thetaiotaomicron (strain ATCC 29148 / DSM 2079 / JCM 5827 / CCUG 10774 / NCTC 10582 / VPI-5482 / E50) OX=226186 GN=tpiA PE=1 SV=1	5044	Q8A0U2	Q8A0U2	353810000	195590000	236300000	0	0	0	424060	0	0	249830000	8221600	1601400	0	139570000	173420000	187410000	402730000	331850000	395650000	440800000	281710000	228110000	sp|Q8A0U2|TPIS_BACTN	NA	K01803	triosephosphate isomerase (TIM)
sp|Q8A0V3|PDXJ_BACTN Pyridoxine 5-phosphate synthase OS=Bacteroides thetaiotaomicron (strain ATCC 29148 / DSM 2079 / JCM 5827 / CCUG 10774 / NCTC 10582 / VPI-5482 / E50) OX=226186 GN=pdxJ PE=3 SV=1	5047	Q8A0V3;A5ZKJ5;Q5L912;A6KXM3	Q8A0V3	9771100	10272000	7238100	0	0	0	0	0	0	10008000	0	0	0	6752100	8588500	7489000	13608000	15361000	12531000	10105000	11818000	9078100	sp|Q8A0V3|PDXJ_BACTN	NA	K03474	pyridoxine 5-phosphate synthase
sp|Q8A0V4|NADK_BACTN NAD kinase OS=Bacteroides thetaiotaomicron (strain ATCC 29148 / DSM 2079 / JCM 5827 / CCUG 10774 / NCTC 10582 / VPI-5482 / E50) OX=226186 GN=nadK PE=3 SV=1;sp|Q5L911|NADK_BACFN NAD kinase OS=Bacteroides fragilis (strain ATCC 25285 / DS	5048	Q8A0V4;Q5L911;A5ZKJ4	Q8A0V4;Q5L911;A5ZKJ4	0	0	0	0	0	0	0	0	0	0	0	0	0	0	0	0	0	0	0	0	0	0	sp|Q8A0V4|NADK_BACTN	NA	K00858	NAD+ kinase [EC:2.7.1.23]
sp|Q8A0W0|MDH_BACTN Malate dehydrogenase OS=Bacteroides thetaiotaomicron (strain ATCC 29148 / DSM 2079 / JCM 5827 / CCUG 10774 / NCTC 10582 / VPI-5482 / E50) OX=226186 GN=mdh PE=3 SV=1	5050	Q8A0W0	Q8A0W0	734920000	516360000	1286900000	0	0	0	0	0	0	698520000	104590000	0	0	397070000	346400000	478410000	1.319e+09	1665900000	1504300000	1182200000	1088800000	1.097e+09	sp|Q8A0W0|MDH_BACTN	NA	K00024	malate dehydrogenase [EC:1.1.1.37]
sp|Q8A0X7|TRMB_BACTN tRNA (guanine-N(7)-)-methyltransferase OS=Bacteroides thetaiotaomicron (strain ATCC 29148 / DSM 2079 / JCM 5827 / CCUG 10774 / NCTC 10582 / VPI-5482 / E50) OX=226186 GN=trmB PE=3 SV=2;sp|Q5L8Y2|TRMB_BACFN tRNA (guanine-N(7)-)-methyltra	5057	Q8A0X7;Q5L8Y2;A5ZKH6	Q8A0X7;Q5L8Y2;A5ZKH6	0	0	0	0	0	0	0	0	0	9541800	0	0	0	0	0	3876200	7637600	7305300	6567100	9302400	7214300	7604900	sp|Q8A0X7|TRMB_BACTN	NA	K03439	tRNA (guanine-N7-)-methyltransferase [EC:2.1.1.33]
sp|Q8A0Y7|ISPF_BACTN 2-C-methyl-D-erythritol 2,4-cyclodiphosphate synthase OS=Bacteroides thetaiotaomicron (strain ATCC 29148 / DSM 2079 / JCM 5827 / CCUG 10774 / NCTC 10582 / VPI-5482 / E50) OX=226186 GN=ispF PE=3 SV=1	5063	Q8A0Y7;Q5L8X2	Q8A0Y7	0	0	0	0	0	0	0	0	0	4510200	0	0	0	0	0	0	0	0	0	0	0	5841000	sp|Q8A0Y7|ISPF_BACTN	NA	K01770	2-C-methyl-D-erythritol 2,4-cyclodiphosphate synthase
sp|Q8A0Y9|REX_BACTN Redox-sensing transcriptional repressor Rex OS=Bacteroides thetaiotaomicron (strain ATCC 29148 / DSM 2079 / JCM 5827 / CCUG 10774 / NCTC 10582 / VPI-5482 / E50) OX=226186 GN=rex PE=3 SV=1;tr|A5ZKG5|A5ZKG5_9BACE Redox-sensing transcripti	5064	Q8A0Y9;A5ZKG5;Q5L8X0;A6L0V4	Q8A0Y9;A5ZKG5;Q5L8X0	0	0	0	0	0	0	0	0	0	7955800	0	0	0	0	0	0	17953000	15536000	15397000	10921000	21698000	12673000	sp|Q8A0Y9|REX_BACTN	NA	K01926	redox-sensing transcriptional repressor
sp|Q8A0Z3|EFTS_BACTN Elongation factor Ts OS=Bacteroides thetaiotaomicron (strain ATCC 29148 / DSM 2079 / JCM 5827 / CCUG 10774 / NCTC 10582 / VPI-5482 / E50) OX=226186 GN=tsf PE=3 SV=1	5065	Q8A0Z3;B6WQ74	Q8A0Z3	67090000	88880000	48971000	637190	0	2076700	3969500	4208400	520700	277190000	11466000	936030	1111200	71656000	55121000	88264000	354410000	340530000	341880000	472130000	240460000	170500000	sp|Q8A0Z3|EFTS_BACTN	NA	K02357	elongation factor Ts
sp|Q8A0Z4|RS2_BACTN Small ribosomal subunit protein uS2 OS=Bacteroides thetaiotaomicron (strain ATCC 29148 / DSM 2079 / JCM 5827 / CCUG 10774 / NCTC 10582 / VPI-5482 / E50) OX=226186 GN=rpsB PE=3 SV=1	5066	Q8A0Z4	Q8A0Z4	56755000	45461000	31216000	0	144900	64336	142690	209030	124520	207380000	5303100	136870	295350	139620000	89151000	143970000	314410000	268440000	330320000	372480000	364560000	414720000	sp|Q8A0Z4|RS2_BACTN	NA	K02967	small subunit ribosomal
sp|Q8A0Z5|RS9_BACTN Small ribosomal subunit protein uS9 OS=Bacteroides thetaiotaomicron (strain ATCC 29148 / DSM 2079 / JCM 5827 / CCUG 10774 / NCTC 10582 / VPI-5482 / E50) OX=226186 GN=rpsI PE=3 SV=1	5067	Q8A0Z5	Q8A0Z5	409520000	217120000	250070000	0	0	0	0	0	0	187300000	0	0	0	124880000	96667000	128100000	2.08e+08	240280000	243430000	288560000	268860000	277520000	sp|Q8A0Z5|RS9_BACTN	NA	K02996	small subunit ribosomal
sp|Q8A0Z8|SYN_BACTN Asparagine--tRNA ligase OS=Bacteroides thetaiotaomicron (strain ATCC 29148 / DSM 2079 / JCM 5827 / CCUG 10774 / NCTC 10582 / VPI-5482 / E50) OX=226186 GN=asnS PE=3 SV=1;sp|Q5L8W2|SYN_BACFN Asparagine--tRNA ligase OS=Bacteroides fragilis	5070	Q8A0Z8;Q5L8W2;A6L0U5	Q8A0Z8;Q5L8W2;A6L0U5	4559700	2875400	4806100	1114200	356190	485910	0	0	755730	112920000	275940	0	0	15360000	14704000	28585000	51686000	55771000	91847000	46427000	80325000	91476000	sp|Q8A0Z8|SYN_BACTN	NA	K01893	asparaginyl-tRNA synthetase [EC:6.1.1.22]
sp|Q8A120|MUTL_BACTN DNA mismatch repair protein MutL OS=Bacteroides thetaiotaomicron (strain ATCC 29148 / DSM 2079 / JCM 5827 / CCUG 10774 / NCTC 10582 / VPI-5482 / E50) OX=226186 GN=mutL PE=3 SV=1	5082	Q8A120;A5ZKE3;Q5L8M5;A6KXH3	Q8A120	0	0	0	0	0	0	1396200	0	0	13324000	0	0	0	4917000	2489200	2266300	5466500	5779900	7086100	3132800	5114500	4812300	sp|Q8A120|MUTL_BACTN	NA	K03572	DNA mismatch repair
sp|Q8A128|CLPX_BACTN ATP-dependent Clp protease ATP-binding subunit ClpX OS=Bacteroides thetaiotaomicron (strain ATCC 29148 / DSM 2079 / JCM 5827 / CCUG 10774 / NCTC 10582 / VPI-5482 / E50) OX=226186 GN=clpX PE=3 SV=1;tr|A5ZKD5|A5ZKD5_9BACE ATP-dependent C	5088	Q8A128;A5ZKD5;Q5L8L7;A6KXJ4	Q8A128;A5ZKD5;Q5L8L7	0	0	0	0	0	0	0	0	0	10238000	0	0	0	0	6033800	7261000	12363000	12159000	12382000	16543000	14540000	12178000	sp|Q8A128|CLPX_BACTN	NA	K03544	ATP-dependent Clp protease
sp|Q8A135|DER_BACTN GTPase Der OS=Bacteroides thetaiotaomicron (strain ATCC 29148 / DSM 2079 / JCM 5827 / CCUG 10774 / NCTC 10582 / VPI-5482 / E50) OX=226186 GN=der PE=3 SV=1;tr|A5ZKC7|A5ZKC7_9BACE GTPase Der OS=Bacteroides caccae ATCC 43185 OX=411901 GN=d	5091	Q8A135;A5ZKC7	Q8A135;A5ZKC7	17711000	16087000	15223000	0	0	0	4942300	0	0	62181000	0	0	0	30145000	30320000	28920000	56140000	64075000	45659000	60264000	46598000	61555000	sp|Q8A135|DER_BACTN	NA	K03977	GTPase NA NA
sp|Q8A137|FABH2_BACTN Beta-ketoacyl-[acyl-carrier-protein] synthase III 2 OS=Bacteroides thetaiotaomicron (strain ATCC 29148 / DSM 2079 / JCM 5827 / CCUG 10774 / NCTC 10582 / VPI-5482 / E50) OX=226186 GN=fabH2 PE=3 SV=1;tr|A5ZKC5|A5ZKC5_9BACE Beta-ketoacyl	5093	Q8A137;A5ZKC5;Q5L8K6;A6KXK3;Q5LAY0	Q8A137;A5ZKC5;Q5L8K6	0	18700000	6727000	0	0	0	0	0	0	38536000	4705000	0	0	16281000	15564000	21651000	34094000	48423000	40019000	53639000	36416000	45117000	sp|Q8A137|FABH2_BACTN	NA	K00648	3-oxoacyl-[acyl-carrier-protein] synthase III
sp|Q8A138|RL32_BACTN Large ribosomal subunit protein bL32 OS=Bacteroides thetaiotaomicron (strain ATCC 29148 / DSM 2079 / JCM 5827 / CCUG 10774 / NCTC 10582 / VPI-5482 / E50) OX=226186 GN=rpmF PE=3 SV=1	5094	Q8A138	Q8A138	0	0	0	0	0	0	0	0	0	0	0	0	0	0	0	0	39329000	57147000	42777000	0	0	0	sp|Q8A138|RL32_BACTN	NA	K02911	large subunit ribosomal
sp|Q8A155|PUR9_BACTN Bifunctional purine biosynthesis protein PurH OS=Bacteroides thetaiotaomicron (strain ATCC 29148 / DSM 2079 / JCM 5827 / CCUG 10774 / NCTC 10582 / VPI-5482 / E50) OX=226186 GN=purH PE=3 SV=1;tr|A5ZKA4|A5ZKA4_9BACE Bifunctional purine b	5101	Q8A155;A5ZKA4;A6L1D3;Q5L8J3	Q8A155;A5ZKA4	65371000	65281000	23741000	0	0	0	0	0	0	81537000	6532900	0	0	31743000	28040000	29657000	78320000	79466000	80662000	85344000	72648000	82399000	sp|Q8A155|PUR9_BACTN	NA	K00602	phosphoribosylaminoimidazolecarboxamide formyltransferase /
sp|Q8A1A2|RHAA_BACTN L-rhamnose isomerase OS=Bacteroides thetaiotaomicron (strain ATCC 29148 / DSM 2079 / JCM 5827 / CCUG 10774 / NCTC 10582 / VPI-5482 / E50) OX=226186 GN=rhaA PE=3 SV=1;tr|A6KXZ0|A6KXZ0_PHOV8 L-rhamnose isomerase OS=Phocaeicola vulgatus (	5130	Q8A1A2;A6KXZ0;A5ZK80	Q8A1A2;A6KXZ0;A5ZK80	0	0	0	0	0	0	0	0	0	0	0	0	0	0	0	0	0	0	3040500	0	0	2927400	sp|Q8A1A2|RHAA_BACTN	NA	K01813	L-rhamnose isomerase [EC:5.3.1.14]
sp|Q8A1A4|ARGR_BACTN Arginine repressor OS=Bacteroides thetaiotaomicron (strain ATCC 29148 / DSM 2079 / JCM 5827 / CCUG 10774 / NCTC 10582 / VPI-5482 / E50) OX=226186 GN=argR PE=3 SV=1;tr|A5ZK78|A5ZK78_9BACE Arginine repressor OS=Bacteroides caccae ATCC 43	1478	Q8A1A4;A5ZK78	Q8A1A4;A5ZK78	0	0	0	0	0	0	0	0	0	0	0	0	0	0	0	0	0	0	0	0	0	0	sp|Q8A1A4|ARGR_BACTN	NA	K03402	transcriptional regulator of
sp|Q8A1A7|ARGC_BACTN N-acetyl-gamma-glutamyl-phosphate reductase OS=Bacteroides thetaiotaomicron (strain ATCC 29148 / DSM 2079 / JCM 5827 / CCUG 10774 / NCTC 10582 / VPI-5482 / E50) OX=226186 GN=argC PE=3 SV=1;tr|A5ZK75|A5ZK75_9BACE N-acetyl-gamma-glutamyl	5132	Q8A1A7;A5ZK75;Q5LHZ1;A6KXY5	Q8A1A7;A5ZK75;Q5LHZ1	0	0	0	0	0	0	0	0	0	27424000	0	0	0	0	15533000	0	8480800	28556000	28102000	0	14566000	0	sp|Q8A1A7|ARGC_BACTN	NA	K00145	N-acetyl-gamma-glutamyl-phosphate reductase [EC:1.2.1.38]
sp|Q8A1D3|ARLY_BACTN Argininosuccinate lyase OS=Bacteroides thetaiotaomicron (strain ATCC 29148 / DSM 2079 / JCM 5827 / CCUG 10774 / NCTC 10582 / VPI-5482 / E50) OX=226186 GN=argH PE=3 SV=1;tr|A5ZK44|A5ZK44_9BACE Argininosuccinate lyase OS=Bacteroides cacc	5149	Q8A1D3;A5ZK44;Q5LI10;A6KYN9	Q8A1D3;A5ZK44;Q5LI10	0	0	0	0	0	0	4829700	4756500	0	3944300	0	0	0	0	0	0	4426600	10328000	8608000	7728600	8585500	12202000	sp|Q8A1D3|ARLY_BACTN	NA	K01755	argininosuccinate lyase [EC:4.3.2.1]
sp|Q8A1D5|PYRE_BACTN Orotate phosphoribosyltransferase OS=Bacteroides thetaiotaomicron (strain ATCC 29148 / DSM 2079 / JCM 5827 / CCUG 10774 / NCTC 10582 / VPI-5482 / E50) OX=226186 GN=pyrE PE=3 SV=1;tr|A5ZK42|A5ZK42_9BACE Orotate phosphoribosyltransferase	5151	Q8A1D5;A5ZK42;Q5LI12	Q8A1D5;A5ZK42;Q5LI12	52612000	59468000	56710000	0	0	0	2824600	0	3590200	93382000	0	13904000	0	43496000	46470000	54275000	83072000	177590000	162960000	170380000	126050000	179690000	sp|Q8A1D5|PYRE_BACTN	NA	K00762	orotate phosphoribosyltransferase [EC:2.4.2.10]
sp|Q8A1E0|ISPT_BACTN Isoprenyl transferase OS=Bacteroides thetaiotaomicron (strain ATCC 29148 / DSM 2079 / JCM 5827 / CCUG 10774 / NCTC 10582 / VPI-5482 / E50) OX=226186 GN=uppS PE=3 SV=1	5153	Q8A1E0	Q8A1E0	0	0	0	0	0	0	0	0	0	0	0	0	0	0	0	0	0	0	0	0	0	0	sp|Q8A1E0|ISPT_BACTN	NA	K00806	undecaprenyl diphosphate synthase
sp|Q8A1E7|PROB_BACTN Glutamate 5-kinase OS=Bacteroides thetaiotaomicron (strain ATCC 29148 / DSM 2079 / JCM 5827 / CCUG 10774 / NCTC 10582 / VPI-5482 / E50) OX=226186 GN=proB PE=3 SV=1	5158	Q8A1E7;Q5LI23;A6KXU9;A5ZK30	Q8A1E7	0	0	0	0	0	0	0	0	0	0	0	0	0	0	0	0	0	0	0	0	0	0	sp|Q8A1E7|PROB_BACTN	NA	K00931	glutamate 5-kinase [EC:2.7.2.11]
sp|Q8A1E8|PROA_BACTN Gamma-glutamyl phosphate reductase OS=Bacteroides thetaiotaomicron (strain ATCC 29148 / DSM 2079 / JCM 5827 / CCUG 10774 / NCTC 10582 / VPI-5482 / E50) OX=226186 GN=proA PE=3 SV=1	5159	Q8A1E8;A5ZK29	Q8A1E8	0	0	0	0	0	0	0	0	0	0	0	0	0	0	0	0	0	0	0	0	0	0	sp|Q8A1E8|PROA_BACTN	NA	K00147	glutamate-5-semialdehyde dehydrogenase [EC:1.2.1.41]
sp|Q8A1E9|SOTC_BACTN N-succinylornithine carbamoyltransferase OS=Bacteroides thetaiotaomicron (strain ATCC 29148 / DSM 2079 / JCM 5827 / CCUG 10774 / NCTC 10582 / VPI-5482 / E50) OX=226186 GN=argF PE=3 SV=1	5160	Q8A1E9	Q8A1E9	63382000	33105000	37671000	0	0	0	0	0	0	54422000	0	0	0	17362000	19673000	19728000	29989000	31337000	32112000	37241000	39493000	34868000	sp|Q8A1E9|SOTC_BACTN	NA	K13043	N-succinyl-L-ornithine transcarbamylase [EC:2.1.3.11]
sp|Q8A1F3|DDL_BACTN D-alanine--D-alanine ligase OS=Bacteroides thetaiotaomicron (strain ATCC 29148 / DSM 2079 / JCM 5827 / CCUG 10774 / NCTC 10582 / VPI-5482 / E50) OX=226186 GN=ddl PE=3 SV=1	5163	Q8A1F3;A5ZK23;Q5LI31;A6KXU3	Q8A1F3	0	0	0	0	0	0	0	0	0	12928000	0	0	0	3565400	2947400	5376000	16613000	15596000	14265000	15541000	14217000	17816000	sp|Q8A1F3|DDL_BACTN	NA	K01921	D-alanine-D-alanine ligase [EC:6.3.2.4]
sp|Q8A1F6|RL34_BACTN Large ribosomal subunit protein bL34 OS=Bacteroides thetaiotaomicron (strain ATCC 29148 / DSM 2079 / JCM 5827 / CCUG 10774 / NCTC 10582 / VPI-5482 / E50) OX=226186 GN=rpmH PE=3 SV=1;tr|A5ZK20|A5ZK20_9BACE Large ribosomal subunit protei	1471	Q8A1F6;A5ZK20	Q8A1F6;A5ZK20	84239000	60603000	114780000	0	0	0	0	4276800	0	143530000	77669000	0	0	65233000	71993000	78591000	114450000	149520000	111230000	134190000	128550000	135630000	sp|Q8A1F6|RL34_BACTN	NA	K02914	large subunit ribosomal
sp|Q8A1F7|EFP_BACTN Elongation factor P OS=Bacteroides thetaiotaomicron (strain ATCC 29148 / DSM 2079 / JCM 5827 / CCUG 10774 / NCTC 10582 / VPI-5482 / E50) OX=226186 GN=efp PE=3 SV=1;tr|A5ZK19|A5ZK19_9BACE Elongation factor P OS=Bacteroides caccae ATCC 43	5165	Q8A1F7;A5ZK19;Q5LI35	Q8A1F7;A5ZK19;Q5LI35	40671000	51910000	36386000	0	0	0	0	6367000	0	66926000	16421000	0	0	36727000	33006000	35105000	80185000	72266000	72596000	81677000	86373000	106470000	sp|Q8A1F7|EFP_BACTN	NA	K02356	elongation factor P
sp|Q8A1G1|SUSC_BACTN TonB-dependent receptor SusC OS=Bacteroides thetaiotaomicron (strain ATCC 29148 / DSM 2079 / JCM 5827 / CCUG 10774 / NCTC 10582 / VPI-5482 / E50) OX=226186 GN=susC PE=1 SV=1	5167	Q8A1G1	Q8A1G1	0	11459000	0	0	0	0	0	0	0	16565000	0	0	0	0	8961700	8483500	17973000	17224000	20916000	20783000	23841000	24377000	sp|Q8A1G1|SUSC_BACTN	NA	K21573	TonB-dependent starch-binding outer
sp|Q8A1G2|SUSD_BACTN Starch-binding protein SusD OS=Bacteroides thetaiotaomicron (strain ATCC 29148 / DSM 2079 / JCM 5827 / CCUG 10774 / NCTC 10582 / VPI-5482 / E50) OX=226186 GN=susD PE=1 SV=1	5168	Q8A1G2;A5ZID6	Q8A1G2	0	0	0	0	0	0	0	0	0	27878000	0	0	20899000	16618000	12637000	13027000	32482000	32139000	32456000	41853000	40385000	38104000	sp|Q8A1G2|SUSD_BACTN	NA	K21572	starch-binding outer membrane
sp|Q8A1G8|ACKA_BACTN Acetate kinase OS=Bacteroides thetaiotaomicron (strain ATCC 29148 / DSM 2079 / JCM 5827 / CCUG 10774 / NCTC 10582 / VPI-5482 / E50) OX=226186 GN=ackA PE=3 SV=1	5171	Q8A1G8	Q8A1G8	98508000	73742000	74052000	0	0	0	0	0	0	67929000	0	0	0	35997000	33774000	26154000	57052000	52158000	51584000	68825000	71760000	82239000	sp|Q8A1G8|ACKA_BACTN	NA	K00925	acetate kinase [EC:2.7.2.1]
sp|Q8A245|DUT_BACTN Deoxyuridine 5-triphosphate nucleotidohydrolase OS=Bacteroides thetaiotaomicron (strain ATCC 29148 / DSM 2079 / JCM 5827 / CCUG 10774 / NCTC 10582 / VPI-5482 / E50) OX=226186 GN=dut PE=3 SV=1	5236	Q8A245	Q8A245	0	0	0	0	0	0	0	0	0	7994600	0	0	0	0	0	4457600	5110200	6231400	8403200	0	7493900	5184300	sp|Q8A245|DUT_BACTN	NA	K01520	dUTP diphosphatase [EC:3.6.1.23]
sp|Q8A250|MRAZ_BACTN Transcriptional regulator MraZ OS=Bacteroides thetaiotaomicron (strain ATCC 29148 / DSM 2079 / JCM 5827 / CCUG 10774 / NCTC 10582 / VPI-5482 / E50) OX=226186 GN=mraZ PE=3 SV=1	5240	Q8A250	Q8A250	0	0	0	0	0	0	0	0	0	0	0	0	0	0	0	0	0	0	0	0	0	0	sp|Q8A250|MRAZ_BACTN	NA	K03925	transcriptional regulator MraZ
sp|Q8A251|RSMH_BACTN Ribosomal RNA small subunit methyltransferase H OS=Bacteroides thetaiotaomicron (strain ATCC 29148 / DSM 2079 / JCM 5827 / CCUG 10774 / NCTC 10582 / VPI-5482 / E50) OX=226186 GN=rsmH PE=3 SV=1	5241	Q8A251;Q5LIJ0;A5ZKR6;A6L078	Q8A251	0	0	0	0	0	4233200	0	0	0	0	0	0	0	0	0	0	7417600	0	6619100	0	0	0	sp|Q8A251|RSMH_BACTN	NA	K03438	16S rRNA (cytosine1402-N4)-methyltransferase
sp|Q8A254|MURE_BACTN UDP-N-acetylmuramoyl-L-alanyl-D-glutamate--2,6-diaminopimelate ligase OS=Bacteroides thetaiotaomicron (strain ATCC 29148 / DSM 2079 / JCM 5827 / CCUG 10774 / NCTC 10582 / VPI-5482 / E50) OX=226186 GN=murE PE=3 SV=1;tr|A5ZKR3|A5ZKR3_9BA	5243	Q8A254;A5ZKR3;Q5LIJ3	Q8A254;A5ZKR3	37963000	34428000	56310000	0	0	0	0	0	0	37392000	0	8724100	0	18191000	13663000	16818000	34864000	37172000	29071000	24693000	30715000	34275000	sp|Q8A254|MURE_BACTN	NA	K01928	UDP-N-acetylmuramoyl-L-alanyl-D-glutamate--2,6-diaminopimelate ligase [EC:6.3.2.13]
sp|Q8A255|MRAY_BACTN Phospho-N-acetylmuramoyl-pentapeptide-transferase OS=Bacteroides thetaiotaomicron (strain ATCC 29148 / DSM 2079 / JCM 5827 / CCUG 10774 / NCTC 10582 / VPI-5482 / E50) OX=226186 GN=mraY PE=3 SV=1;tr|A5ZKR2|A5ZKR2_9BACE Phospho-N-acetylm	1500	Q8A255;A5ZKR2;Q5LIJ4;A6L074	Q8A255;A5ZKR2;Q5LIJ4	0	0	0	0	0	0	0	0	0	0	0	0	0	0	0	0	0	5436600	6281600	5692300	7103000	6214900	sp|Q8A255|MRAY_BACTN	NA	K01000	phospho-N-acetylmuramoyl-pentapeptide-transferase [EC:2.7.8.13] NA
sp|Q8A256|MURD_BACTN UDP-N-acetylmuramoylalanine--D-glutamate ligase OS=Bacteroides thetaiotaomicron (strain ATCC 29148 / DSM 2079 / JCM 5827 / CCUG 10774 / NCTC 10582 / VPI-5482 / E50) OX=226186 GN=murD PE=3 SV=2;tr|A5ZKR1|A5ZKR1_9BACE UDP-N-acetylmuramoy	5244	Q8A256;A5ZKR1;Q5LIJ5;A6L073	Q8A256;A5ZKR1	0	0	0	0	0	0	0	0	0	14150000	0	0	0	6172200	5675200	0	11033000	8841600	9333600	11681000	10053000	10972000	sp|Q8A256|MURD_BACTN	NA	K01925	UDP-N-acetylmuramoylalanine--D-glutamate ligase [EC:6.3.2.9]
sp|Q8A276|RS20_BACTN Small ribosomal subunit protein bS20 OS=Bacteroides thetaiotaomicron (strain ATCC 29148 / DSM 2079 / JCM 5827 / CCUG 10774 / NCTC 10582 / VPI-5482 / E50) OX=226186 GN=rpsT PE=3 SV=1	5251	Q8A276	Q8A276	0	0	0	0	0	0	0	0	0	0	0	0	0	0	0	0	0	0	0	0	0	0	sp|Q8A276|RS20_BACTN	NA	K02968	small subunit ribosomal
sp|Q8A287|GPMI_BACTN 2,3-bisphosphoglycerate-independent phosphoglycerate mutase OS=Bacteroides thetaiotaomicron (strain ATCC 29148 / DSM 2079 / JCM 5827 / CCUG 10774 / NCTC 10582 / VPI-5482 / E50) OX=226186 GN=gpmI PE=3 SV=1;tr|A5ZKN5|A5ZKN5_9BACE 2,3-bis	5253	Q8A287;A5ZKN5;Q5LIL0	Q8A287;A5ZKN5	35018000	18138000	27565000	2570200	0	0	0	0	0	41419000	0	0	0	28265000	22629000	29725000	61600000	57906000	61817000	62438000	54285000	93868000	sp|Q8A287|GPMI_BACTN	NA	K15633	2,3-bisphosphoglycerate-independent phosphoglycerate mutase
sp|Q8A294|HPPA_BACTN Putative K(+)-stimulated pyrophosphate-energized sodium pump OS=Bacteroides thetaiotaomicron (strain ATCC 29148 / DSM 2079 / JCM 5827 / CCUG 10774 / NCTC 10582 / VPI-5482 / E50) OX=226186 GN=hppA PE=3 SV=1;tr|Q5LIL5|Q5LIL5_BACFN Putati	5256	Q8A294;Q5LIL5;A5ZKN0;A6L2M4;A7B1Z7;B0M926;C0CPB6	Q8A294;Q5LIL5;A5ZKN0	10366000	0	6025500	0	0	0	0	0	0	35175000	6202500	0	0	10683000	8238400	5134900	16780000	14949000	16650000	24612000	19909000	14559000	sp|Q8A294|HPPA_BACTN	NA	K15987	K(+)-stimulated pyrophosphate-energized sodium
sp|Q8A2A1|IF2_BACTN Translation initiation factor IF-2 OS=Bacteroides thetaiotaomicron (strain ATCC 29148 / DSM 2079 / JCM 5827 / CCUG 10774 / NCTC 10582 / VPI-5482 / E50) OX=226186 GN=infB PE=3 SV=1;tr|A5ZKL5|A5ZKL5_9BACE Translation initiation factor IF-	5262	Q8A2A1;A5ZKL5;A6L030	Q8A2A1;A5ZKL5	3180700	37884000	15982000	7284800	3788700	0	540320	0	815830	69877000	2306900	1536100	3317900	34218000	24331000	34569000	56160000	56455000	59750000	77150000	66411000	80285000	sp|Q8A2A1|IF2_BACTN	NA	K02519	translation initiation factor
sp|Q8A2A3|RIMP_BACTN Ribosome maturation factor RimP OS=Bacteroides thetaiotaomicron (strain ATCC 29148 / DSM 2079 / JCM 5827 / CCUG 10774 / NCTC 10582 / VPI-5482 / E50) OX=226186 GN=rimP PE=3 SV=1	5264	Q8A2A3;Q5LIN3;A5ZKL3	Q8A2A3	0	0	0	0	0	0	0	0	0	0	0	0	0	0	0	0	0	0	0	0	0	0	sp|Q8A2A3|RIMP_BACTN	NA	K09748	ribosome maturation factor
sp|Q8A2B0|ARGB_BACTN Acetylglutamate kinase OS=Bacteroides thetaiotaomicron (strain ATCC 29148 / DSM 2079 / JCM 5827 / CCUG 10774 / NCTC 10582 / VPI-5482 / E50) OX=226186 GN=argB PE=3 SV=1;sp|Q5LIQ2|ARGB_BACFN Acetylglutamate kinase OS=Bacteroides fragilis	5267	Q8A2B0;Q5LIQ2;A5ZKK8;A6L013	Q8A2B0;Q5LIQ2;A5ZKK8	0	16391000	19371000	0	0	0	0	0	0	10557000	0	0	0	6730100	5650600	5107200	14142000	15050000	15856000	15880000	17728000	18917000	sp|Q8A2B0|ARGB_BACTN	NA	K00930	acetylglutamate kinase [EC:2.7.2.8]
sp|Q8A2B1|SPEA_BACTN Biosynthetic arginine decarboxylase OS=Bacteroides thetaiotaomicron (strain ATCC 29148 / DSM 2079 / JCM 5827 / CCUG 10774 / NCTC 10582 / VPI-5482 / E50) OX=226186 GN=speA PE=3 SV=1	5268	Q8A2B1	Q8A2B1	4791400	0	0	975030	0	13462000	1796700	5532400	0	16503000	0	0	0	6784200	8282200	5853400	15215000	22445000	18197000	18639000	13447000	27559000	sp|Q8A2B1|SPEA_BACTN	NA	K01585	arginine decarboxylase [EC:4.1.1.19]
sp|Q8A2B2|AROK_BACTN Shikimate kinase OS=Bacteroides thetaiotaomicron (strain ATCC 29148 / DSM 2079 / JCM 5827 / CCUG 10774 / NCTC 10582 / VPI-5482 / E50) OX=226186 GN=aroK PE=1 SV=1;tr|A5ZFD0|A5ZFD0_9BACE Shikimate kinase OS=Bacteroides caccae ATCC 43185	5269	Q8A2B2;A5ZFD0	Q8A2B2;A5ZFD0	0	0	0	0	0	0	0	0	0	0	0	0	0	0	92564000	0	0	0	41154000	90713000	0	139650000	sp|Q8A2B2|AROK_BACTN	NA	K00891	shikimate kinase [EC:2.7.1.71]
sp|Q8A2E4|PDXB_BACTN Erythronate-4-phosphate dehydrogenase OS=Bacteroides thetaiotaomicron (strain ATCC 29148 / DSM 2079 / JCM 5827 / CCUG 10774 / NCTC 10582 / VPI-5482 / E50) OX=226186 GN=pdxB PE=3 SV=1	5285	Q8A2E4	Q8A2E4	0	0	0	0	0	0	0	0	0	6232200	0	0	0	0	0	0	5503900	6378500	5875300	9136100	7849400	10772000	sp|Q8A2E4|PDXB_BACTN	NA	K03473	erythronate-4-phosphate dehydrogenase [EC:1.1.1.290]
sp|Q8A2E6|ACP_BACTN Acyl carrier protein OS=Bacteroides thetaiotaomicron (strain ATCC 29148 / DSM 2079 / JCM 5827 / CCUG 10774 / NCTC 10582 / VPI-5482 / E50) OX=226186 GN=acpP PE=3 SV=1;tr|A5ZF84|A5ZF84_9BACE Acyl carrier protein OS=Bacteroides caccae ATCC	1329	Q8A2E6;A5ZF84	Q8A2E6;A5ZF84	431640000	697400000	683490000	0	0	0	0	0	0	0	10998000	0	0	88414000	101840000	0	0	166410000	180510000	268610000	261080000	325450000	sp|Q8A2E6|ACP_BACTN	NA	K02078	acyl carrier protein
sp|Q8A2E9|PFKA3_BACTN ATP-dependent 6-phosphofructokinase 3 OS=Bacteroides thetaiotaomicron (strain ATCC 29148 / DSM 2079 / JCM 5827 / CCUG 10774 / NCTC 10582 / VPI-5482 / E50) OX=226186 GN=pfkA3 PE=3 SV=1;tr|A5ZF81|A5ZF81_9BACE ATP-dependent 6-phosphofruc	5287	Q8A2E9;A5ZF81;Q5LIS3;A6KZ69	Q8A2E9;A5ZF81	0	0	0	0	0	0	0	0	0	7729800	0	0	0	0	0	0	8231600	0	8162300	0	8461400	8347300	sp|Q8A2E9|PFKA3_BACTN	NA	K21071	ATP-dependent phosphofructokinase /
sp|Q8A2F4|SYC_BACTN Cysteine--tRNA ligase OS=Bacteroides thetaiotaomicron (strain ATCC 29148 / DSM 2079 / JCM 5827 / CCUG 10774 / NCTC 10582 / VPI-5482 / E50) OX=226186 GN=cysS PE=3 SV=1;tr|A5ZF75|A5ZF75_9BACE Cysteine--tRNA ligase OS=Bacteroides caccae AT	5289	Q8A2F4;A5ZF75	Q8A2F4;A5ZF75	15836000	15932000	18880000	0	0	0	0	0	1236200	51784000	2750100	0	0	20551000	17237000	17357000	41976000	43005000	42669000	66359000	44827000	44066000	sp|Q8A2F4|SYC_BACTN	NA	K01883	cysteinyl-tRNA synthetase [EC:6.1.1.16]
sp|Q8A2F6|ENDSF_BACTN Endo-4-O-sulfatase OS=Bacteroides thetaiotaomicron (strain ATCC 29148 / DSM 2079 / JCM 5827 / CCUG 10774 / NCTC 10582 / VPI-5482 / E50) OX=226186 GN=BT_3349 PE=1 SV=1	5291	Q8A2F6;A5ZF73	Q8A2F6	12902000	14103000	12190000	0	0	0	0	0	0	30325000	0	3477600	0	10098000	10127000	11227000	11474000	9642300	12283000	13587000	14668000	13385000	sp|Q8A2F6|ENDSF_BACTN	NA	NA	NA
sp|Q8A2H2|GALSF_BACTN N-acetylgalactosamine-6-O-sulfatase OS=Bacteroides thetaiotaomicron (strain ATCC 29148 / DSM 2079 / JCM 5827 / CCUG 10774 / NCTC 10582 / VPI-5482 / E50) OX=226186 GN=BT_3333 PE=1 SV=1	5302	Q8A2H2;A5ZF55	Q8A2H2	0	0	0	0	0	0	0	0	0	0	0	0	0	0	0	0	0	0	0	0	0	0	sp|Q8A2H2|GALSF_BACTN	NA	NA	NA
sp|Q8A2M2|YBEY_BACTN Endoribonuclease YbeY OS=Bacteroides thetaiotaomicron (strain ATCC 29148 / DSM 2079 / JCM 5827 / CCUG 10774 / NCTC 10582 / VPI-5482 / E50) OX=226186 GN=ybeY PE=3 SV=1	5328	Q8A2M2	Q8A2M2	0	0	0	0	0	0	0	0	0	0	0	0	0	0	0	0	0	0	0	0	0	0	sp|Q8A2M2|YBEY_BACTN	NA	K07042	probable rRNA maturation
sp|Q8A2N7|MNMG_BACTN tRNA uridine 5-carboxymethylaminomethyl modification enzyme MnmG OS=Bacteroides thetaiotaomicron (strain ATCC 29148 / DSM 2079 / JCM 5827 / CCUG 10774 / NCTC 10582 / VPI-5482 / E50) OX=226186 GN=mnmG PE=3 SV=1;tr|A5ZF04|A5ZF04_9BACE tR	5329	Q8A2N7;A5ZF04;Q5LIY5	Q8A2N7;A5ZF04	0	0	0	0	0	0	0	0	0	7321100	0	0	0	5097900	0	5378600	6799400	6650000	6281400	7628900	5713300	7199300	sp|Q8A2N7|MNMG_BACTN	NA	K03495	tRNA uridine 5-carboxymethylaminomethyl
sp|Q8A2N9|UVRC_BACTN UvrABC system protein C OS=Bacteroides thetaiotaomicron (strain ATCC 29148 / DSM 2079 / JCM 5827 / CCUG 10774 / NCTC 10582 / VPI-5482 / E50) OX=226186 GN=uvrC PE=3 SV=1;tr|A5ZF02|A5ZF02_9BACE UvrABC system protein C OS=Bacteroides cacc	1324	Q8A2N9;A5ZF02	Q8A2N9;A5ZF02	0	0	0	0	0	0	0	0	0	2696600	0	0	0	0	0	0	0	0	2354200	0	0	0	sp|Q8A2N9|UVRC_BACTN	NA	K03703	excinuclease ABC subunit
sp|Q8A2P0|DTD_BACTN D-aminoacyl-tRNA deacylase OS=Bacteroides thetaiotaomicron (strain ATCC 29148 / DSM 2079 / JCM 5827 / CCUG 10774 / NCTC 10582 / VPI-5482 / E50) OX=226186 GN=dtd PE=3 SV=1	5330	Q8A2P0	Q8A2P0	0	0	0	0	0	0	0	0	0	0	0	0	0	0	0	0	0	6182200	5629600	0	0	0	sp|Q8A2P0|DTD_BACTN	NA	K07560	D-aminoacyl-tRNA deacylase [EC:3.1.1.96]
sp|Q8A2S4|KDUI1_BACTN 4-deoxy-L-threo-5-hexosulose-uronate ketol-isomerase 1 OS=Bacteroides thetaiotaomicron (strain ATCC 29148 / DSM 2079 / JCM 5827 / CCUG 10774 / NCTC 10582 / VPI-5482 / E50) OX=226186 GN=kduI1 PE=3 SV=1;tr|A5ZEW0|A5ZEW0_9BACE 4-deoxy-L-	5356	Q8A2S4;A5ZEW0;A6KZD4	Q8A2S4;A5ZEW0	115750000	159620000	140120000	0	0	0	0	0	0	57093000	10817000	0	0	34904000	31012000	44866000	57831000	46356000	58293000	47798000	46856000	51791000	sp|Q8A2S4|KDUI1_BACTN	NA	K01815	4-deoxy-L-threo-5-hexosulose-uronate ketol-isomerase [EC:5.3.1.17]
sp|Q8A2S5|SYY_BACTN Tyrosine--tRNA ligase OS=Bacteroides thetaiotaomicron (strain ATCC 29148 / DSM 2079 / JCM 5827 / CCUG 10774 / NCTC 10582 / VPI-5482 / E50) OX=226186 GN=tyrS PE=3 SV=1;tr|A5ZEV8|A5ZEV8_9BACE Tyrosine--tRNA ligase OS=Bacteroides caccae AT	5357	Q8A2S5;A5ZEV8;Q5LJ19;A6KZL8	Q8A2S5;A5ZEV8	0	2648100	1393000	0	0	0	349560	0	0	38587000	1648600	0	0	18670000	14415000	19162000	48975000	75611000	70348000	77488000	44359000	79904000	sp|Q8A2S5|SYY_BACTN	NA	K01866	tyrosyl-tRNA synthetase [EC:6.1.1.1]
sp|Q8A2T6|METK_BACTN S-adenosylmethionine synthase OS=Bacteroides thetaiotaomicron (strain ATCC 29148 / DSM 2079 / JCM 5827 / CCUG 10774 / NCTC 10582 / VPI-5482 / E50) OX=226186 GN=metK PE=3 SV=1;tr|A5ZEU6|A5ZEU6_9BACE S-adenosylmethionine synthase OS=Bact	5361	Q8A2T6;A5ZEU6;Q5LJ26;A6KZL1	Q8A2T6;A5ZEU6	32379000	28042000	29303000	2166800	0	0	0	0	0	29228000	2614300	701890	1131100	11872000	13972000	12582000	31908000	41598000	41628000	29306000	42670000	29324000	sp|Q8A2T6|METK_BACTN	NA	K00789	S-adenosylmethionine synthetase [EC:2.5.1.6]
sp|Q8A2U2|TRUB_BACTN tRNA pseudouridine synthase B OS=Bacteroides thetaiotaomicron (strain ATCC 29148 / DSM 2079 / JCM 5827 / CCUG 10774 / NCTC 10582 / VPI-5482 / E50) OX=226186 GN=truB PE=3 SV=1;tr|A5ZEU2|A5ZEU2_9BACE tRNA pseudouridine synthase B OS=Bact	5363	Q8A2U2;A5ZEU2	Q8A2U2;A5ZEU2	0	0	0	0	0	0	0	0	0	0	0	0	0	0	0	0	0	0	0	0	0	0	sp|Q8A2U2|TRUB_BACTN	NA	K03177	tRNA pseudouridine55 synthase
sp|Q8A2W0|MIAB_BACTN tRNA-2-methylthio-N(6)-dimethylallyladenosine synthase OS=Bacteroides thetaiotaomicron (strain ATCC 29148 / DSM 2079 / JCM 5827 / CCUG 10774 / NCTC 10582 / VPI-5482 / E50) OX=226186 GN=miaB PE=3 SV=1;tr|A5ZET7|A5ZET7_9BACE tRNA-2-methy	5365	Q8A2W0;A5ZET7;Q5LJ70;A6KZJ2	Q8A2W0;A5ZET7	0	9075000	0	0	0	0	0	0	0	15321000	0	0	0	6987400	4816000	4995500	8986800	10733000	10615000	10948000	10888000	8672900	sp|Q8A2W0|MIAB_BACTN	NA	K06168	tRNA-2-methylthio-N6-dimethylallyladenosine synthase [EC:2.8.4.3]
sp|Q8A329|SYL_BACTN Leucine--tRNA ligase OS=Bacteroides thetaiotaomicron (strain ATCC 29148 / DSM 2079 / JCM 5827 / CCUG 10774 / NCTC 10582 / VPI-5482 / E50) OX=226186 GN=leuS PE=3 SV=1;tr|A5ZEL7|A5ZEL7_9BACE Leucine--tRNA ligase OS=Bacteroides caccae ATCC	5383	Q8A329;A5ZEL7;Q5L7B4	Q8A329;A5ZEL7	2428300	5816600	0	0	0	0	0	0	0	24499000	4542900	0	1793100	10446000	8717100	9898900	37614000	29447000	27891000	30334000	48403000	35148000	sp|Q8A329|SYL_BACTN	NA	K01869	leucyl-tRNA synthetase [EC:6.1.1.4]
sp|Q8A334|MUTS_BACTN DNA mismatch repair protein MutS OS=Bacteroides thetaiotaomicron (strain ATCC 29148 / DSM 2079 / JCM 5827 / CCUG 10774 / NCTC 10582 / VPI-5482 / E50) OX=226186 GN=mutS PE=3 SV=1;tr|A5ZEK8|A5ZEK8_9BACE DNA mismatch repair protein MutS O	1317	Q8A334;A5ZEK8;Q5L7B7;A6KZM1	Q8A334;A5ZEK8;Q5L7B7;A6KZM1	0	0	0	0	0	0	0	0	0	5197600	0	0	0	0	0	0	4921500	4862500	3483900	2580300	0	4290600	sp|Q8A334|MUTS_BACTN	NA	K03555	DNA mismatch repair
sp|Q8A3H9|NPD_BACTN NAD-dependent protein deacylase OS=Bacteroides thetaiotaomicron (strain ATCC 29148 / DSM 2079 / JCM 5827 / CCUG 10774 / NCTC 10582 / VPI-5482 / E50) OX=226186 GN=cobB PE=3 SV=1	5411	Q8A3H9;A5ZEE4;Q5L7H8	Q8A3H9	0	0	0	0	0	0	0	0	0	9113800	0	0	0	0	0	6830800	10896000	13004000	14502000	12029000	12037000	10198000	sp|Q8A3H9|NPD_BACTN	NA	K12410	NAD-dependent protein deacetylase/lipoamidase
sp|Q8A3M1|SYM_BACTN Methionine--tRNA ligase OS=Bacteroides thetaiotaomicron (strain ATCC 29148 / DSM 2079 / JCM 5827 / CCUG 10774 / NCTC 10582 / VPI-5482 / E50) OX=226186 GN=metG PE=3 SV=1;tr|A5ZEB3|A5ZEB3_9BACE Methionine--tRNA ligase OS=Bacteroides cacca	5417	Q8A3M1;A5ZEB3;Q5L7I8;A6KYR3	Q8A3M1;A5ZEB3;Q5L7I8;A6KYR3	4199700	8040100	3792500	0	0	0	248650	0	0	46966000	0	0	766710	11722000	9689300	17657000	47687000	49132000	48559000	33720000	47593000	38969000	sp|Q8A3M1|SYM_BACTN	NA	K01874;K06878	methionyl-tRNA synthetase [EC:6.1.1.10];tRNA-binding protein NA
sp|Q8A3X5|SYR_BACTN Arginine--tRNA ligase OS=Bacteroides thetaiotaomicron (strain ATCC 29148 / DSM 2079 / JCM 5827 / CCUG 10774 / NCTC 10582 / VPI-5482 / E50) OX=226186 GN=argS PE=3 SV=1	5439	Q8A3X5;Q5L7Q8;A6KZA8	Q8A3X5	0	4683300	15189000	0	3949900	0	1120400	0	0	56967000	0	0	0	16567000	13021000	13519000	43207000	29854000	29674000	36901000	56284000	37407000	sp|Q8A3X5|SYR_BACTN	NA	K01887	arginyl-tRNA synthetase [EC:6.1.1.19]
sp|Q8A407|SAHH_BACTN Adenosylhomocysteinase OS=Bacteroides thetaiotaomicron (strain ATCC 29148 / DSM 2079 / JCM 5827 / CCUG 10774 / NCTC 10582 / VPI-5482 / E50) OX=226186 GN=ahcY PE=3 SV=1;tr|A5ZB66|A5ZB66_9BACE Adenosylhomocysteinase OS=Bacteroides caccae	5462	Q8A407;A5ZB66	Q8A407;A5ZB66	14795000	22222000	13786000	423850	0	0	0	0	641830	52477000	2787100	372070	543820	16740000	35846000	27470000	87360000	87271000	79598000	87620000	80190000	75841000	sp|Q8A407|SAHH_BACTN	NA	K01251	adenosylhomocysteinase [EC:3.13.2.1] NA
sp|Q8A414|PCKA_BACTN Phosphoenolpyruvate carboxykinase (ATP) OS=Bacteroides thetaiotaomicron (strain ATCC 29148 / DSM 2079 / JCM 5827 / CCUG 10774 / NCTC 10582 / VPI-5482 / E50) OX=226186 GN=pckA PE=3 SV=1	5465	Q8A414	Q8A414	2474300000	1351600000	1795700000	1650200	5010700	1588300	145710000	224510000	102910000	898450000	205440000	133230000	88568000	356230000	369990000	443850000	1946400000	1665100000	1588400000	1248200000	1079300000	1190600000	sp|Q8A414|PCKA_BACTN	NA	K01610	phosphoenolpyruvate carboxykinase (ATP)
sp|Q8A418|RS15_BACTN Small ribosomal subunit protein uS15 OS=Bacteroides thetaiotaomicron (strain ATCC 29148 / DSM 2079 / JCM 5827 / CCUG 10774 / NCTC 10582 / VPI-5482 / E50) OX=226186 GN=rpsO PE=3 SV=1	5467	Q8A418	Q8A418	39256000	29912000	18873000	0	0	0	0	0	0	92604000	15968000	0	0	56389000	47513000	58241000	103930000	121750000	105820000	118090000	117750000	116200000	sp|Q8A418|RS15_BACTN	NA	K02956	small subunit ribosomal
sp|Q8A455|SYE_BACTN Glutamate--tRNA ligase OS=Bacteroides thetaiotaomicron (strain ATCC 29148 / DSM 2079 / JCM 5827 / CCUG 10774 / NCTC 10582 / VPI-5482 / E50) OX=226186 GN=gltX PE=3 SV=1;sp|Q5L883|SYE_BACFN Glutamate--tRNA ligase OS=Bacteroides fragilis (	5479	Q8A455;Q5L883;A5ZBE8;A6L0E8	Q8A455;Q5L883;A5ZBE8	7068600	3023100	4933900	0	0	2197600	0	0	0	70317000	5040500	0	0	24475000	22870000	25908000	103070000	113250000	92366000	95362000	105210000	92426000	sp|Q8A455|SYE_BACTN	NA	K01885	glutamyl-tRNA synthetase [EC:6.1.1.17]
sp|Q8A463|EFTU_BACTN Elongation factor Tu OS=Bacteroides thetaiotaomicron (strain ATCC 29148 / DSM 2079 / JCM 5827 / CCUG 10774 / NCTC 10582 / VPI-5482 / E50) OX=226186 GN=tuf PE=3 SV=1	5483	Q8A463	Q8A463	274500000	390610000	297630000	1319200	3275200	8040400	2526200	0	613090	1627800000	127190000	1543300	10893000	900700000	836690000	761660000	1679400000	1626700000	1724600000	1.964e+09	1820300000	1952300000	sp|Q8A463|EFTU_BACTN	NA	K02358	elongation factor Tu
sp|Q8A465|RL11_BACTN Large ribosomal subunit protein uL11 OS=Bacteroides thetaiotaomicron (strain ATCC 29148 / DSM 2079 / JCM 5827 / CCUG 10774 / NCTC 10582 / VPI-5482 / E50) OX=226186 GN=rplK PE=3 SV=1;tr|A5ZBG0|A5ZBG0_9BACE Large ribosomal subunit protei	5484	Q8A465;A5ZBG0;Q5L893	Q8A465;A5ZBG0;Q5L893	151010000	107010000	128700000	0	0	0	0	0	0	171690000	0	0	0	112590000	86065000	102820000	197110000	225810000	204170000	256360000	205800000	232670000	sp|Q8A465|RL11_BACTN	NA	K02867	large subunit ribosomal
sp|Q8A466|RL1_BACTN Large ribosomal subunit protein uL1 OS=Bacteroides thetaiotaomicron (strain ATCC 29148 / DSM 2079 / JCM 5827 / CCUG 10774 / NCTC 10582 / VPI-5482 / E50) OX=226186 GN=rplA PE=3 SV=1;tr|A5ZBG1|A5ZBG1_9BACE Large ribosomal subunit protein	5485	Q8A466;A5ZBG1;A6KYK6	Q8A466;A5ZBG1;A6KYK6	140030000	120830000	155610000	0	639590	1449600	0	0	0	118580000	4869100	0	1577500	69695000	63289000	79889000	326290000	414820000	177960000	437680000	169590000	449430000	sp|Q8A466|RL1_BACTN	NA	K02863	large subunit ribosomal
sp|Q8A468|RL7_BACTN Large ribosomal subunit protein bL12 OS=Bacteroides thetaiotaomicron (strain ATCC 29148 / DSM 2079 / JCM 5827 / CCUG 10774 / NCTC 10582 / VPI-5482 / E50) OX=226186 GN=rplL PE=3 SV=1	5487	Q8A468	Q8A468	997480000	1797200000	816030000	0	934930	2435100	414240	0	0	911450000	3724900	1531000	0	451840000	397270000	573510000	887810000	513330000	972400000	923440000	643100000	701590000	sp|Q8A468|RL7_BACTN	NA	K02935	large subunit ribosomal
sp|Q8A469|RPOB_BACTN DNA-directed RNA polymerase subunit beta OS=Bacteroides thetaiotaomicron (strain ATCC 29148 / DSM 2079 / JCM 5827 / CCUG 10774 / NCTC 10582 / VPI-5482 / E50) OX=226186 GN=rpoB PE=3 SV=1;tr|A5ZBG4|A5ZBG4_9BACE DNA-directed RNA polymeras	5488	Q8A469;A5ZBG4	Q8A469;A5ZBG4	21073000	18794000	18148000	235150	347690	1295700	162630	0	0	194160000	1483000	489130	2659100	49897000	41010000	82723000	113410000	204640000	143050000	192460000	133720000	166750000	sp|Q8A469|RPOB_BACTN	NA	K03043	DNA-directed RNA polymerase
sp|Q8A470|RPOC_BACTN DNA-directed RNA polymerase subunit beta OS=Bacteroides thetaiotaomicron (strain ATCC 29148 / DSM 2079 / JCM 5827 / CCUG 10774 / NCTC 10582 / VPI-5482 / E50) OX=226186 GN=rpoC PE=3 SV=1	5489	Q8A470	Q8A470	27838000	33448000	19452000	113090	396330	288890	2929800	3268200	2087800	175510000	6479000	1004400	2822200	77601000	78126000	76183000	174260000	179830000	172650000	204160000	182370000	205760000	sp|Q8A470|RPOC_BACTN	NA	K03046	DNA-directed RNA polymerase
sp|Q8A472|RS12_BACTN Small ribosomal subunit protein uS12 OS=Bacteroides thetaiotaomicron (strain ATCC 29148 / DSM 2079 / JCM 5827 / CCUG 10774 / NCTC 10582 / VPI-5482 / E50) OX=226186 GN=rpsL PE=3 SV=1;sp|Q5L8A5|RS12_BACFN Small ribosomal subunit protein	1238	Q8A472;Q5L8A5;A5ZBG7;A6KYJ9	Q8A472;Q5L8A5;A5ZBG7;A6KYJ9	667500000	299800000	325110000	0	0	0	0	0	0	236160000	36240000	0	0	188570000	150770000	200830000	286240000	297380000	282500000	332820000	313340000	331240000	sp|Q8A472|RS12_BACTN	NA	K02950	small subunit ribosomal
sp|Q8A473|RS7_BACTN Small ribosomal subunit protein uS7 OS=Bacteroides thetaiotaomicron (strain ATCC 29148 / DSM 2079 / JCM 5827 / CCUG 10774 / NCTC 10582 / VPI-5482 / E50) OX=226186 GN=rpsG PE=3 SV=1;sp|Q5L8A6|RS7_BACFN Small ribosomal subunit protein uS7	5491	Q8A473;Q5L8A6	Q8A473;Q5L8A6	181770000	152950000	351470000	0	0	0	707510	0	472650	258880000	38051000	0	0	142410000	119700000	212190000	294240000	346690000	332120000	397030000	366290000	419950000	sp|Q8A473|RS7_BACTN	NA	K02992	small subunit ribosomal
sp|Q8A474|EFG_BACTN Elongation factor G OS=Bacteroides thetaiotaomicron (strain ATCC 29148 / DSM 2079 / JCM 5827 / CCUG 10774 / NCTC 10582 / VPI-5482 / E50) OX=226186 GN=fusA PE=3 SV=1	5492	Q8A474	Q8A474	122100000	170390000	187550000	133960	0	595170	748190	725850	1225700	323120000	4993900	729720	2337100	195830000	173660000	198080000	325530000	333100000	340250000	404910000	364510000	390450000	sp|Q8A474|EFG_BACTN	NA	K02355	elongation factor G
sp|Q8A475|RS10_BACTN Small ribosomal subunit protein uS10 OS=Bacteroides thetaiotaomicron (strain ATCC 29148 / DSM 2079 / JCM 5827 / CCUG 10774 / NCTC 10582 / VPI-5482 / E50) OX=226186 GN=rpsJ PE=3 SV=1;sp|A6KYJ6|RS10_PHOV8 Small ribosomal subunit protein	1241	Q8A475;A6KYJ6;A5ZBH0;Q5L8A8	Q8A475;A6KYJ6;A5ZBH0;Q5L8A8	67447000	50368000	43039000	0	0	1302600	0	0	0	133470000	17179000	0	0	81474000	71710000	71785000	160550000	158340000	146500000	172830000	176970000	146350000	sp|Q8A475|RS10_BACTN	NA	K02946	small subunit ribosomal
sp|Q8A476|RL3_BACTN Large ribosomal subunit protein uL3 OS=Bacteroides thetaiotaomicron (strain ATCC 29148 / DSM 2079 / JCM 5827 / CCUG 10774 / NCTC 10582 / VPI-5482 / E50) OX=226186 GN=rplC PE=3 SV=1	5493	Q8A476	Q8A476	220310000	112180000	215650000	0	0	0	0	0	0	145190000	38637000	0	6207400	139350000	91591000	115020000	203450000	248230000	233810000	291200000	211340000	302620000	sp|Q8A476|RL3_BACTN	NA	K02906	large subunit ribosomal
sp|Q8A477|RL4_BACTN Large ribosomal subunit protein uL4 OS=Bacteroides thetaiotaomicron (strain ATCC 29148 / DSM 2079 / JCM 5827 / CCUG 10774 / NCTC 10582 / VPI-5482 / E50) OX=226186 GN=rplD PE=3 SV=1	5494	Q8A477	Q8A477	87482000	86480000	108760000	269650	309840	0	355780	0	0	185030000	3789100	0	0	124940000	100670000	85251000	423340000	419700000	403520000	478860000	311680000	509840000	sp|Q8A477|RL4_BACTN	NA	K02926	large subunit ribosomal
sp|Q8A479|RL2_BACTN Large ribosomal subunit protein uL2 OS=Bacteroides thetaiotaomicron (strain ATCC 29148 / DSM 2079 / JCM 5827 / CCUG 10774 / NCTC 10582 / VPI-5482 / E50) OX=226186 GN=rplB PE=3 SV=1	5496	Q8A479	Q8A479	505840000	181350000	241980000	0	0	0	0	0	0	190650000	5646600	0	0	156670000	108700000	142190000	220180000	278760000	287490000	307550000	286810000	344860000	sp|Q8A479|RL2_BACTN	NA	K02886	large subunit ribosomal
sp|Q8A480|RS19_BACTN Small ribosomal subunit protein uS19 OS=Bacteroides thetaiotaomicron (strain ATCC 29148 / DSM 2079 / JCM 5827 / CCUG 10774 / NCTC 10582 / VPI-5482 / E50) OX=226186 GN=rpsS PE=3 SV=1	5497	Q8A480	Q8A480	977840000	473310000	712720000	0	217310000	262870000	0	0	0	250140000	115610000	0	0	380680000	326890000	338400000	446830000	545700000	496050000	586610000	521190000	592410000	sp|Q8A480|RS19_BACTN	NA	K02965	small subunit ribosomal
sp|Q8A481|RL22_BACTN Large ribosomal subunit protein uL22 OS=Bacteroides thetaiotaomicron (strain ATCC 29148 / DSM 2079 / JCM 5827 / CCUG 10774 / NCTC 10582 / VPI-5482 / E50) OX=226186 GN=rplV PE=3 SV=1;tr|A5ZBH6|A5ZBH6_9BACE Large ribosomal subunit protei	5498	Q8A481;A5ZBH6;Q5L8B4;A6KYJ0	Q8A481;A5ZBH6;Q5L8B4;A6KYJ0	119270000	60027000	120600000	0	0	0	0	0	0	113810000	45764000	0	0	102950000	81525000	75856000	175600000	188100000	177810000	175800000	171630000	231850000	sp|Q8A481|RL22_BACTN	NA	K02890	large subunit ribosomal
sp|Q8A482|RS3_BACTN Small ribosomal subunit protein uS3 OS=Bacteroides thetaiotaomicron (strain ATCC 29148 / DSM 2079 / JCM 5827 / CCUG 10774 / NCTC 10582 / VPI-5482 / E50) OX=226186 GN=rpsC PE=3 SV=1;tr|A5ZBH7|A5ZBH7_9BACE Small ribosomal subunit protein	5499	Q8A482;A5ZBH7;Q5L8B5	Q8A482;A5ZBH7;Q5L8B5	54017000	73488000	20625000	902140	387130	533380	315320	0	1061300	237090000	4947100	736810	0	143940000	115310000	115220000	310240000	276470000	280740000	259340000	321400000	371970000	sp|Q8A482|RS3_BACTN	NA	K02982	small subunit ribosomal
sp|Q8A484|RL29_BACTN Large ribosomal subunit protein uL29 OS=Bacteroides thetaiotaomicron (strain ATCC 29148 / DSM 2079 / JCM 5827 / CCUG 10774 / NCTC 10582 / VPI-5482 / E50) OX=226186 GN=rpmC PE=3 SV=1	5500	Q8A484;Q5L8B7	Q8A484	88619000	99704000	200760000	0	0	0	0	0	0	32995000	0	0	0	14774000	16973000	18516000	36191000	26297000	30978000	27837000	34626000	38645000	sp|Q8A484|RL29_BACTN	NA	NA	NA
sp|Q8A485|RS171_BACTN Small ribosomal subunit protein uS17A OS=Bacteroides thetaiotaomicron (strain ATCC 29148 / DSM 2079 / JCM 5827 / CCUG 10774 / NCTC 10582 / VPI-5482 / E50) OX=226186 GN=rpsQ1 PE=3 SV=1;tr|A5ZBI0|A5ZBI0_9BACE Small ribosomal subunit pro	1248	Q8A485;A5ZBI0;Q5L8B8;A6KYI6	Q8A485;A5ZBI0;Q5L8B8	668040000	329210000	651640000	0	0	25093000	0	0	0	142720000	0	0	2936400	129650000	106750000	102050000	128360000	210700000	200530000	204450000	216610000	281840000	sp|Q8A485|RS171_BACTN	NA	K02961	small subunit ribosomal
sp|Q8A486|RL14_BACTN Large ribosomal subunit protein uL14 OS=Bacteroides thetaiotaomicron (strain ATCC 29148 / DSM 2079 / JCM 5827 / CCUG 10774 / NCTC 10582 / VPI-5482 / E50) OX=226186 GN=rplN PE=3 SV=1;sp|Q5L8B9|RL14_BACFN Large ribosomal subunit protein	1249	Q8A486;Q5L8B9;A6KYI5;A5ZBI1	Q8A486;Q5L8B9;A6KYI5;A5ZBI1	296260000	174540000	261280000	0	0	0	0	0	0	97566000	0	0	0	65543000	56810000	114400000	125090000	121080000	119420000	175950000	152320000	154530000	sp|Q8A486|RL14_BACTN	NA	K02874	large subunit ribosomal
sp|Q8A489|RS14_BACTN Small ribosomal subunit protein uS14 OS=Bacteroides thetaiotaomicron (strain ATCC 29148 / DSM 2079 / JCM 5827 / CCUG 10774 / NCTC 10582 / VPI-5482 / E50) OX=226186 GN=rpsN PE=3 SV=1;sp|A6KYI2|RS14_PHOV8 Small ribosomal subunit protein	5501	Q8A489;A6KYI2	Q8A489;A6KYI2	91178000	62676000	47227000	0	0	0	0	0	0	43542000	0	0	0	31775000	27004000	31964000	47066000	50269000	54717000	67004000	62305000	62492000	sp|Q8A489|RS14_BACTN	NA	K02954	small subunit ribosomal
sp|Q8A491|RL6_BACTN Large ribosomal subunit protein uL6 OS=Bacteroides thetaiotaomicron (strain ATCC 29148 / DSM 2079 / JCM 5827 / CCUG 10774 / NCTC 10582 / VPI-5482 / E50) OX=226186 GN=rplF PE=3 SV=1	5502	Q8A491	Q8A491	46418000	44317000	35033000	0	0	0	0	0	0	118650000	86060000	0	0	105280000	81936000	95099000	164340000	186320000	161340000	229330000	207020000	180690000	sp|Q8A491|RL6_BACTN	NA	K02933	large subunit ribosomal
sp|Q8A492|RL18_BACTN Large ribosomal subunit protein uL18 OS=Bacteroides thetaiotaomicron (strain ATCC 29148 / DSM 2079 / JCM 5827 / CCUG 10774 / NCTC 10582 / VPI-5482 / E50) OX=226186 GN=rplR PE=3 SV=1;tr|A5ZBI7|A5ZBI7_9BACE Large ribosomal subunit protei	5503	Q8A492;A5ZBI7;Q5L8C5;B6WX37	Q8A492;A5ZBI7;Q5L8C5	104180000	119290000	69218000	0	0	0	22755000	0	0	112410000	11796000	0	0	91744000	73181000	98817000	185110000	181050000	177200000	167590000	150370000	159030000	sp|Q8A492|RL18_BACTN	NA	K02881	large subunit ribosomal
sp|Q8A493|RS5_BACTN Small ribosomal subunit protein uS5 OS=Bacteroides thetaiotaomicron (strain ATCC 29148 / DSM 2079 / JCM 5827 / CCUG 10774 / NCTC 10582 / VPI-5482 / E50) OX=226186 GN=rpsE PE=3 SV=1;tr|A5ZBI8|A5ZBI8_9BACE Small ribosomal subunit protein	5504	Q8A493;A5ZBI8;Q5L8C6;A6KYH8	Q8A493;A5ZBI8;Q5L8C6	163530000	128280000	190410000	0	0	0	0	0	0	225240000	43180000	0	3294200	108950000	84727000	103390000	325570000	242580000	233880000	253550000	170750000	294880000	sp|Q8A493|RS5_BACTN	NA	K02988	small subunit ribosomal
sp|Q8A494|RL30_BACTN Large ribosomal subunit protein uL30 OS=Bacteroides thetaiotaomicron (strain ATCC 29148 / DSM 2079 / JCM 5827 / CCUG 10774 / NCTC 10582 / VPI-5482 / E50) OX=226186 GN=rpmD PE=3 SV=1;sp|Q5L8C7|RL30_BACFN Large ribosomal subunit protein	5505	Q8A494;Q5L8C7;A5ZBI9	Q8A494;Q5L8C7;A5ZBI9	43563000	9130700	32112000	0	0	0	0	0	0	91323000	0	8469700	0	61095000	72547000	70679000	112300000	117280000	124900000	82508000	113820000	105070000	sp|Q8A494|RL30_BACTN	NA	K02907	large subunit ribosomal
sp|Q8A495|RL15_BACTN Large ribosomal subunit protein uL15 OS=Bacteroides thetaiotaomicron (strain ATCC 29148 / DSM 2079 / JCM 5827 / CCUG 10774 / NCTC 10582 / VPI-5482 / E50) OX=226186 GN=rplO PE=3 SV=1	5506	Q8A495	Q8A495	333230000	224830000	428090000	0	0	0	0	0	0	316180000	20649000	0	0	241060000	173010000	232130000	314940000	392820000	396650000	434810000	394820000	432380000	sp|Q8A495|RL15_BACTN	NA	K02876	large subunit ribosomal
sp|Q8A498|IF1_BACTN Translation initiation factor IF-1 OS=Bacteroides thetaiotaomicron (strain ATCC 29148 / DSM 2079 / JCM 5827 / CCUG 10774 / NCTC 10582 / VPI-5482 / E50) OX=226186 GN=infA PE=3 SV=1;sp|Q5L8D1|IF1_BACFN Translation initiation factor IF-1 O	1256	Q8A498;Q5L8D1;A5ZBJ3	Q8A498;Q5L8D1;A5ZBJ3	91699000	34886000	62716000	0	0	0	0	0	0	0	0	0	0	0	0	20944000	72929000	58364000	52285000	18037000	24428000	0	sp|Q8A498|IF1_BACTN	NA	K02518	translation initiation factor
sp|Q8A499|RS13_BACTN Small ribosomal subunit protein uS13 OS=Bacteroides thetaiotaomicron (strain ATCC 29148 / DSM 2079 / JCM 5827 / CCUG 10774 / NCTC 10582 / VPI-5482 / E50) OX=226186 GN=rpsM PE=3 SV=1;tr|A5ZBJ4|A5ZBJ4_9BACE Small ribosomal subunit protei	1257	Q8A499;A5ZBJ4	Q8A499;A5ZBJ4	223160000	120510000	250430000	1310400	0	497380	2627000	0	1568800	184720000	15035000	0	0	182070000	150510000	164460000	294130000	219400000	289650000	369840000	323780000	352600000	sp|Q8A499|RS13_BACTN	NA	K02952	small subunit ribosomal
sp|Q8A4A0|RS11_BACTN Small ribosomal subunit protein uS11 OS=Bacteroides thetaiotaomicron (strain ATCC 29148 / DSM 2079 / JCM 5827 / CCUG 10774 / NCTC 10582 / VPI-5482 / E50) OX=226186 GN=rpsK PE=3 SV=1;sp|Q5L8D4|RS11_BACFN Small ribosomal subunit protein	4536	Q8A4A0;Q5L8D4	Q8A4A0;Q5L8D4	154140000	67546000	112080000	0	0	0	0	0	0	39806000	0	0	0	0	59742000	46803000	108080000	72972000	67680000	116710000	82450000	85992000	sp|Q8A4A0|RS11_BACTN	NA	K02948	small subunit ribosomal
sp|Q8A4A1|RS4_BACTN Small ribosomal subunit protein uS4 OS=Bacteroides thetaiotaomicron (strain ATCC 29148 / DSM 2079 / JCM 5827 / CCUG 10774 / NCTC 10582 / VPI-5482 / E50) OX=226186 GN=rpsD PE=3 SV=1;tr|A5ZBJ6|A5ZBJ6_9BACE Small ribosomal subunit protein	5508	Q8A4A1;A5ZBJ6	Q8A4A1;A5ZBJ6	48147000	51416000	38957000	0	253160	0	414240	552930	0	193380000	15842000	438220	5894800	134290000	123680000	163130000	351300000	358700000	380270000	405790000	355520000	394510000	sp|Q8A4A1|RS4_BACTN	NA	K02986	small subunit ribosomal
sp|Q8A4A2|RPOA_BACTN DNA-directed RNA polymerase subunit alpha OS=Bacteroides thetaiotaomicron (strain ATCC 29148 / DSM 2079 / JCM 5827 / CCUG 10774 / NCTC 10582 / VPI-5482 / E50) OX=226186 GN=rpoA PE=3 SV=1;sp|Q5L8D6|RPOA_BACFN DNA-directed RNA polymerase	5509	Q8A4A2;Q5L8D6	Q8A4A2;Q5L8D6	33005000	46202000	24086000	1725400	0	0	1233300	0	0	197600000	24860000	682110	0	86703000	33585000	75472000	173380000	233110000	132560000	178880000	99333000	244250000	sp|Q8A4A2|RPOA_BACTN	NA	K03040	DNA-directed RNA polymerase
sp|Q8A4A3|RL17_BACTN Large ribosomal subunit protein bL17 OS=Bacteroides thetaiotaomicron (strain ATCC 29148 / DSM 2079 / JCM 5827 / CCUG 10774 / NCTC 10582 / VPI-5482 / E50) OX=226186 GN=rplQ PE=3 SV=1	5510	Q8A4A3	Q8A4A3	162040000	0	124420000	0	0	0	0	0	0	187320000	0	0	0	126320000	103350000	123690000	200540000	209510000	206950000	281270000	242510000	266670000	sp|Q8A4A3|RL17_BACTN	NA	K02879	large subunit ribosomal
sp|Q8A4B1|HUTI_BACTN Imidazolonepropionase OS=Bacteroides thetaiotaomicron (strain ATCC 29148 / DSM 2079 / JCM 5827 / CCUG 10774 / NCTC 10582 / VPI-5482 / E50) OX=226186 GN=hutI PE=3 SV=1	5514	Q8A4B1	Q8A4B1	0	0	0	15944000	0	0	0	0	0	12116000	0	0	0	0	0	0	0	0	0	7442900	8337100	8703300	sp|Q8A4B1|HUTI_BACTN	NA	K01468	imidazolonepropionase [EC:3.5.2.7] NA
sp|Q8A4M8|GLSA_BACTN Glutaminase OS=Bacteroides thetaiotaomicron (strain ATCC 29148 / DSM 2079 / JCM 5827 / CCUG 10774 / NCTC 10582 / VPI-5482 / E50) OX=226186 GN=glsA PE=3 SV=1;tr|A5ZBP9|A5ZBP9_9BACE Glutaminase OS=Bacteroides caccae ATCC 43185 OX=411901	5541	Q8A4M8;A5ZBP9	Q8A4M8;A5ZBP9	99032000	35929000	59555000	0	0	0	0	0	0	485900000	9758500	0	0	261120000	250020000	192450000	152230000	117960000	134890000	109510000	118120000	100850000	sp|Q8A4M8|GLSA_BACTN	NA	K01425	glutaminase [EC:3.5.1.2] NA
sp|Q8A4N6|PNP_BACTN Polyribonucleotide nucleotidyltransferase OS=Bacteroides thetaiotaomicron (strain ATCC 29148 / DSM 2079 / JCM 5827 / CCUG 10774 / NCTC 10582 / VPI-5482 / E50) OX=226186 GN=pnp PE=3 SV=1	5547	Q8A4N6	Q8A4N6	82474000	126980000	125560000	1424400	3435700	0	0	0	0	125590000	5525200	2377100	0	49873000	45305000	52100000	81652000	112500000	82539000	250840000	115110000	116840000	sp|Q8A4N6|PNP_BACTN	NA	K00962	polyribonucleotide nucleotidyltransferase [EC:2.7.7.8]
sp|Q8A4P5|BUK_BACTN Probable butyrate kinase OS=Bacteroides thetaiotaomicron (strain ATCC 29148 / DSM 2079 / JCM 5827 / CCUG 10774 / NCTC 10582 / VPI-5482 / E50) OX=226186 GN=buk PE=3 SV=1	5553	Q8A4P5	Q8A4P5	0	0	0	0	0	0	0	0	0	0	0	0	0	0	0	0	0	0	0	0	0	0	sp|Q8A4P5|BUK_BACTN	NA	K00929	butyrate kinase [EC:2.7.2.7]
sp|Q8A4S8|GCSH_BACTN Glycine cleavage system H protein OS=Bacteroides thetaiotaomicron (strain ATCC 29148 / DSM 2079 / JCM 5827 / CCUG 10774 / NCTC 10582 / VPI-5482 / E50) OX=226186 GN=gcvH PE=3 SV=1;tr|A5ZBT9|A5ZBT9_9BACE Glycine cleavage system H protein	5565	Q8A4S8;A5ZBT9	Q8A4S8;A5ZBT9	130270000	17698000	78936000	0	0	0	0	0	0	66204000	0	0	0	15048000	20854000	16525000	74059000	30679000	44736000	19569000	18508000	25121000	sp|Q8A4S8|GCSH_BACTN	NA	K02437	glycine cleavage system
sp|Q8A4T0|ISPG_BACTN 4-hydroxy-3-methylbut-2-en-1-yl diphosphate synthase (flavodoxin) OS=Bacteroides thetaiotaomicron (strain ATCC 29148 / DSM 2079 / JCM 5827 / CCUG 10774 / NCTC 10582 / VPI-5482 / E50) OX=226186 GN=ispG PE=3 SV=1;tr|A5ZBU1|A5ZBU1_9BACE 4	5566	Q8A4T0;A5ZBU1;Q5L7W2;A6L089	Q8A4T0;A5ZBU1	0	0	0	0	0	0	0	0	0	10338000	0	0	0	4037300	2258900	3099600	8745300	7104800	9915600	11254000	9618100	11283000	sp|Q8A4T0|ISPG_BACTN	NA	K03526	(E)-4-hydroxy-3-methylbut-2-enyl-diphosphate synthase [EC:1.17.7.1
sp|Q8A525|GUAA2_BACTN Putative GMP synthase [glutamine-hydrolyzing] 2 OS=Bacteroides thetaiotaomicron (strain ATCC 29148 / DSM 2079 / JCM 5827 / CCUG 10774 / NCTC 10582 / VPI-5482 / E50) OX=226186 GN=guaA2 PE=5 SV=1;tr|A5ZI84|A5ZI84_9BACE GMP synthase (glu	5591	Q8A525;A5ZI84	Q8A525;A5ZI84	10158000	9212700	12239000	0	0	0	0	0	0	50299000	4477100	0	0	15415000	10557000	18163000	45570000	62464000	34709000	37435000	34199000	41019000	sp|Q8A525|GUAA2_BACTN	NA	K01951	GMP synthase (glutamine-hydrolysing)
sp|Q8A528|RIBBA_BACTN Riboflavin biosynthesis protein RibBA OS=Bacteroides thetaiotaomicron (strain ATCC 29148 / DSM 2079 / JCM 5827 / CCUG 10774 / NCTC 10582 / VPI-5482 / E50) OX=226186 GN=ribBA PE=3 SV=1;tr|A5ZIB1|A5ZIB1_9BACE Riboflavin biosynthesis pro	5593	Q8A528;A5ZIB1;Q5LHT1	Q8A528;A5ZIB1	11970000	15359000	17608000	335820	612500	834690	0	138160	118090	41482000	1491700	0	2310400	8261800	10550000	18093000	37872000	65239000	52106000	46975000	47919000	43992000	sp|Q8A528|RIBBA_BACTN	NA	K14652;K01497	3,4-dihydroxy 2-butanone 4-phosphate;GTP cyclohydrolase II
sp|Q8A531|METAA_BACTN Homoserine O-acetyltransferase OS=Bacteroides thetaiotaomicron (strain ATCC 29148 / DSM 2079 / JCM 5827 / CCUG 10774 / NCTC 10582 / VPI-5482 / E50) OX=226186 GN=metAA PE=3 SV=1;tr|A5ZIB5|A5ZIB5_9BACE Homoserine O-acetyltransferase OS=	5595	Q8A531;A5ZIB5	Q8A531;A5ZIB5	0	2896100	0	0	0	0	0	0	0	6718500	3677700	0	0	0	3644200	2780100	6310100	8280200	7756200	7953900	6818800	5171600	sp|Q8A531|METAA_BACTN	NA	K00651	homoserine O-succinyltransferase/O-acetyltransferase [EC:2.3.1.46
sp|Q8A5I9|RSGA2_BACTN Small ribosomal subunit biogenesis GTPase RsgA 2 OS=Bacteroides thetaiotaomicron (strain ATCC 29148 / DSM 2079 / JCM 5827 / CCUG 10774 / NCTC 10582 / VPI-5482 / E50) OX=226186 GN=rsgA2 PE=3 SV=1	5630	Q8A5I9;A5ZJ88;Q5LHL3	Q8A5I9	0	0	0	0	0	0	0	0	0	9996000	0	0	0	0	0	20943000	0	11532000	12898000	11148000	12776000	0	sp|Q8A5I9|RSGA2_BACTN	NA	K06949	ribosome biogenesis GTPase
sp|Q8A5J0|RRF_BACTN Ribosome-recycling factor OS=Bacteroides thetaiotaomicron (strain ATCC 29148 / DSM 2079 / JCM 5827 / CCUG 10774 / NCTC 10582 / VPI-5482 / E50) OX=226186 GN=frr PE=3 SV=1	5631	Q8A5J0	Q8A5J0	180860000	258700000	301780000	0	0	0	0	0	0	126520000	0	0	0	61282000	54137000	73149000	117640000	107440000	104570000	115660000	117990000	129460000	sp|Q8A5J0|RRF_BACTN	NA	K02838	ribosome recycling factor
sp|Q8A5J7|PYRH_BACTN Uridylate kinase OS=Bacteroides thetaiotaomicron (strain ATCC 29148 / DSM 2079 / JCM 5827 / CCUG 10774 / NCTC 10582 / VPI-5482 / E50) OX=226186 GN=pyrH PE=3 SV=1;sp|Q5LHK5|PYRH_BACFN Uridylate kinase OS=Bacteroides fragilis (strain ATC	5632	Q8A5J7;Q5LHK5;A5ZJ91;A6L1I4	Q8A5J7;Q5LHK5;A5ZJ91	0	0	0	0	0	0	0	0	0	36271000	0	0	0	14151000	8735900	15163000	28903000	27519000	27953000	32686000	26420000	33054000	sp|Q8A5J7|PYRH_BACTN	NA	K09903	uridylate kinase [EC:2.7.4.22]
sp|Q8A5K8|PSD_BACTN Phosphatidylserine decarboxylase proenzyme OS=Bacteroides thetaiotaomicron (strain ATCC 29148 / DSM 2079 / JCM 5827 / CCUG 10774 / NCTC 10582 / VPI-5482 / E50) OX=226186 GN=psd PE=3 SV=1;sp|Q5LHJ3|PSD_BACFN Phosphatidylserine decarboxyl	5636	Q8A5K8;Q5LHJ3;A5ZJA4	Q8A5K8;Q5LHJ3;A5ZJA4	0	0	0	0	0	0	0	0	0	9024300	0	0	0	0	3916700	0	7889200	7768900	7606600	11406000	9730300	9516800	sp|Q8A5K8|PSD_BACTN	NA	K01613	phosphatidylserine decarboxylase [EC:4.1.1.65]
sp|Q8A5S5|RS6_BACTN Small ribosomal subunit protein bS6 OS=Bacteroides thetaiotaomicron (strain ATCC 29148 / DSM 2079 / JCM 5827 / CCUG 10774 / NCTC 10582 / VPI-5482 / E50) OX=226186 GN=rpsF PE=3 SV=1;sp|Q5L9B5|RS6_BACFN Small ribosomal subunit protein bS6	5654	Q8A5S5;Q5L9B5;A5ZJE5;A6KWD7	Q8A5S5;Q5L9B5;A5ZJE5;A6KWD7	86754000	66312000	149630000	0	0	0	0	0	0	128510000	4399000	0	0	81226000	73140000	104490000	208620000	169170000	211840000	217080000	220290000	221280000	sp|Q8A5S5|RS6_BACTN	NA	K02990	small subunit ribosomal
sp|Q8A5S6|RS18_BACTN Small ribosomal subunit protein bS18 OS=Bacteroides thetaiotaomicron (strain ATCC 29148 / DSM 2079 / JCM 5827 / CCUG 10774 / NCTC 10582 / VPI-5482 / E50) OX=226186 GN=rpsR PE=3 SV=1	5655	Q8A5S6	Q8A5S6	163570000	115050000	149180000	0	0	0	0	0	2331600	208730000	49883000	5065400	0	123990000	121620000	141690000	315120000	242010000	251810000	274280000	260290000	288340000	sp|Q8A5S6|RS18_BACTN	NA	K02963	small subunit ribosomal
sp|Q8A5S7|RL9_BACTN Large ribosomal subunit protein bL9 OS=Bacteroides thetaiotaomicron (strain ATCC 29148 / DSM 2079 / JCM 5827 / CCUG 10774 / NCTC 10582 / VPI-5482 / E50) OX=226186 GN=rplI PE=3 SV=1	5656	Q8A5S7	Q8A5S7	60304000	55290000	37915000	0	0	0	0	0	0	99423000	5268200	0	0	66713000	57077000	69397000	122010000	139110000	127500000	182710000	120280000	155790000	sp|Q8A5S7|RL9_BACTN	NA	K02939	large subunit ribosomal
sp|Q8A5V6|UNG_BACTN Uracil-DNA glycosylase OS=Bacteroides thetaiotaomicron (strain ATCC 29148 / DSM 2079 / JCM 5827 / CCUG 10774 / NCTC 10582 / VPI-5482 / E50) OX=226186 GN=ung PE=3 SV=1	5671	Q8A5V6;Q5L9D9;A5ZJH4	Q8A5V6	0	0	0	0	0	0	0	0	0	33269000	0	0	0	0	9662500	35502000	23271000	21384000	23025000	15388000	22318000	19969000	sp|Q8A5V6|UNG_BACTN	NA	K03648	uracil-DNA glycosylase [EC:3.2.2.27]
sp|Q8A5V7|ASNA_BACTN Aspartate--ammonia ligase OS=Bacteroides thetaiotaomicron (strain ATCC 29148 / DSM 2079 / JCM 5827 / CCUG 10774 / NCTC 10582 / VPI-5482 / E50) OX=226186 GN=asnA PE=3 SV=1;tr|A5ZJH5|A5ZJH5_9BACE Aspartate--ammonia ligase OS=Bacteroides	5672	Q8A5V7;A5ZJH5;Q5L9E0;A6L7T4	Q8A5V7;A5ZJH5	0	3182000	0	0	0	0	0	0	0	26093000	2472100	0	0	13805000	16741000	15179000	39590000	37472000	41685000	54555000	45126000	45231000	sp|Q8A5V7|ASNA_BACTN	NA	K01914	aspartate--ammonia ligase [EC:6.3.1.1]
sp|Q8A5W2|G6PI_BACTN Glucose-6-phosphate isomerase OS=Bacteroides thetaiotaomicron (strain ATCC 29148 / DSM 2079 / JCM 5827 / CCUG 10774 / NCTC 10582 / VPI-5482 / E50) OX=226186 GN=pgi PE=1 SV=1	5676	Q8A5W2	Q8A5W2	37471000	19259000	18031000	88511	0	0	178900	0	0	156700000	3787000	388900	486020	65931000	50342000	39284000	143170000	156960000	160320000	185570000	165040000	182310000	sp|Q8A5W2|G6PI_BACTN	NA	K01810	glucose-6-phosphate isomerase [EC:5.3.1.9]
sp|Q8A5W4|SYK_BACTN Lysine--tRNA ligase OS=Bacteroides thetaiotaomicron (strain ATCC 29148 / DSM 2079 / JCM 5827 / CCUG 10774 / NCTC 10582 / VPI-5482 / E50) OX=226186 GN=lysS PE=3 SV=1;tr|A5ZJM8|A5ZJM8_9BACE Lysine--tRNA ligase OS=Bacteroides caccae ATCC 4	5678	Q8A5W4;A5ZJM8	Q8A5W4;A5ZJM8	7040400	45680000	65598000	0	0	0	0	0	0	77043000	9036300	0	0	37117000	26798000	32659000	57557000	52930000	61028000	86691000	67736000	72684000	sp|Q8A5W4|SYK_BACTN	NA	K04567	lysyl-tRNA synthetase, class
sp|Q8A5Z4|Y2092_BACTN Uncharacterized transporter BT_2092 OS=Bacteroides thetaiotaomicron (strain ATCC 29148 / DSM 2079 / JCM 5827 / CCUG 10774 / NCTC 10582 / VPI-5482 / E50) OX=226186 GN=BT_2092 PE=3 SV=1;tr|A5ZJP4|A5ZJP4_9BACE TrkA C-terminal domain prot	5682	Q8A5Z4;A5ZJP4;Q5L9F2	Q8A5Z4;A5ZJP4	0	0	0	0	0	0	0	0	0	8602000	0	0	0	4435200	3800100	0	8172600	6711200	7714200	8067500	5887100	7589800	sp|Q8A5Z4|Y2092_BACTN	NA	K07085	putative transport protein
sp|Q8A602|AROC_BACTN Chorismate synthase OS=Bacteroides thetaiotaomicron (strain ATCC 29148 / DSM 2079 / JCM 5827 / CCUG 10774 / NCTC 10582 / VPI-5482 / E50) OX=226186 GN=aroC PE=3 SV=1	5687	Q8A602	Q8A602	62186000	54252000	57862000	0	2187300	0	0	0	0	71265000	6473900	0	3061400	30210000	29612000	34631000	54796000	96849000	74636000	81647000	97790000	89414000	sp|Q8A602|AROC_BACTN	NA	K01736	chorismate synthase [EC:4.2.3.5]
sp|Q8A606|Y2080_BACTN UPF0597 protein BT_2080 OS=Bacteroides thetaiotaomicron (strain ATCC 29148 / DSM 2079 / JCM 5827 / CCUG 10774 / NCTC 10582 / VPI-5482 / E50) OX=226186 GN=BT_2080 PE=3 SV=1;tr|A5ZJR1|A5ZJR1_9BACE UPF0597 protein BACCAC_03147 OS=Bactero	5689	Q8A606;A5ZJR1	Q8A606;A5ZJR1	0	0	0	0	0	0	0	0	0	5452100	0	0	0	0	0	0	0	0	0	4401700	0	0	sp|Q8A606|Y2080_BACTN	NA	NA	NA
sp|Q8A608|ILVD_BACTN Dihydroxy-acid dehydratase OS=Bacteroides thetaiotaomicron (strain ATCC 29148 / DSM 2079 / JCM 5827 / CCUG 10774 / NCTC 10582 / VPI-5482 / E50) OX=226186 GN=ilvD PE=3 SV=1	5691	Q8A608	Q8A608	19451000	19241000	23736000	2974500	0	0	588210	0	0	22145000	2958400	0	0	7017400	8285300	6418400	16184000	20235000	20830000	14600000	21744000	17024000	sp|Q8A608|ILVD_BACTN	NA	K01687	dihydroxy-acid dehydratase [EC:4.2.1.9]
sp|Q8A624|PFKA2_BACTN ATP-dependent 6-phosphofructokinase 2 OS=Bacteroides thetaiotaomicron (strain ATCC 29148 / DSM 2079 / JCM 5827 / CCUG 10774 / NCTC 10582 / VPI-5482 / E50) OX=226186 GN=pfkA2 PE=3 SV=1;tr|A5ZJS8|A5ZJS8_9BACE ATP-dependent 6-phosphofruc	1464	Q8A624;A5ZJS8	Q8A624;A5ZJS8	115410000	117390000	63914000	0	0	0	3785700	1871500	0	42165000	3606200	0	0	21722000	21639000	19113000	63847000	69906000	53694000	63209000	78577000	105670000	sp|Q8A624|PFKA2_BACTN	NA	K00850	6-phosphofructokinase 1 [EC:2.7.1.11]
sp|Q8A625|ISPH_BACTN 4-hydroxy-3-methylbut-2-enyl diphosphate reductase OS=Bacteroides thetaiotaomicron (strain ATCC 29148 / DSM 2079 / JCM 5827 / CCUG 10774 / NCTC 10582 / VPI-5482 / E50) OX=226186 GN=ispH PE=3 SV=1;tr|A5ZJS9|A5ZJS9_9BACE 4-hydroxy-3-meth	5701	Q8A625;A5ZJS9;A6L1P5;Q5L9K3;C7H5H5	Q8A625;A5ZJS9	0	0	0	0	0	0	0	0	0	0	0	0	0	0	0	0	0	0	0	0	0	0	sp|Q8A625|ISPH_BACTN	NA	K03527	4-hydroxy-3-methylbut-2-en-1-yl diphosphate reductase
sp|Q8A626|KCY_BACTN Cytidylate kinase OS=Bacteroides thetaiotaomicron (strain ATCC 29148 / DSM 2079 / JCM 5827 / CCUG 10774 / NCTC 10582 / VPI-5482 / E50) OX=226186 GN=cmk PE=3 SV=1;tr|A5ZJT0|A5ZJT0_9BACE Cytidylate kinase OS=Bacteroides caccae ATCC 43185	5702	Q8A626;A5ZJT0	Q8A626;A5ZJT0	0	0	0	0	0	0	0	0	0	13348000	0	0	0	0	0	0	11540000	10694000	11509000	13212000	13707000	11668000	sp|Q8A626|KCY_BACTN	NA	K00945	CMP/dCMP kinase [EC:2.7.4.25]
sp|Q8A639|TYSY_BACTN Thymidylate synthase OS=Bacteroides thetaiotaomicron (strain ATCC 29148 / DSM 2079 / JCM 5827 / CCUG 10774 / NCTC 10582 / VPI-5482 / E50) OX=226186 GN=thyA PE=3 SV=1;tr|A5ZJU6|A5ZJU6_9BACE Thymidylate synthase OS=Bacteroides caccae ATC	5712	Q8A639;A5ZJU6;A6L1Q8;Q5L9L6	Q8A639;A5ZJU6	0	0	0	0	0	0	0	0	0	9973100	0	0	0	7887400	7590500	0	11794000	8948100	10037000	8902700	9426100	12935000	sp|Q8A639|TYSY_BACTN	NA	K00560	thymidylate synthase [EC:2.1.1.45]
sp|Q8A677|KGUA_BACTN Guanylate kinase OS=Bacteroides thetaiotaomicron (strain ATCC 29148 / DSM 2079 / JCM 5827 / CCUG 10774 / NCTC 10582 / VPI-5482 / E50) OX=226186 GN=gmk PE=3 SV=1	5726	Q8A677;A5ZLL6;A6L0W1	Q8A677	0	0	0	0	0	0	0	0	0	8391000	0	0	0	3181100	2689600	3899900	9350000	10401000	9809200	8940200	7606600	9288200	sp|Q8A677|KGUA_BACTN	NA	K00942	guanylate kinase [EC:2.7.4.8]
sp|Q8A681|MURA_BACTN UDP-N-acetylglucosamine 1-carboxyvinyltransferase OS=Bacteroides thetaiotaomicron (strain ATCC 29148 / DSM 2079 / JCM 5827 / CCUG 10774 / NCTC 10582 / VPI-5482 / E50) OX=226186 GN=murA PE=3 SV=1;tr|A5ZLK3|A5ZLK3_9BACE UDP-N-acetylgluco	5730	Q8A681;A5ZLK3;Q5L9P3;A6L0W5	Q8A681;A5ZLK3;Q5L9P3	0	0	0	0	0	0	0	0	0	7571200	0	0	0	4282200	0	0	5547100	4598600	4855900	7697500	6270800	7047200	sp|Q8A681|MURA_BACTN	NA	K00790	UDP-N-acetylglucosamine 1-carboxyvinyltransferase [EC:2.5.1.7]
sp|Q8A684|DXR_BACTN 1-deoxy-D-xylulose 5-phosphate reductoisomerase OS=Bacteroides thetaiotaomicron (strain ATCC 29148 / DSM 2079 / JCM 5827 / CCUG 10774 / NCTC 10582 / VPI-5482 / E50) OX=226186 GN=dxr PE=3 SV=1	5731	Q8A684;A6L0W8;Q5L9P6;A5ZLK0	Q8A684	0	0	0	0	0	0	0	0	0	3923600	0	0	0	0	0	0	0	0	0	12421000	0	0	sp|Q8A684|DXR_BACTN	NA	K00099	1-deoxy-D-xylulose-5-phosphate reductoisomerase [EC:1.1.1.267]
sp|Q8A6L7|LEUC_BACTN 3-isopropylmalate dehydratase large subunit OS=Bacteroides thetaiotaomicron (strain ATCC 29148 / DSM 2079 / JCM 5827 / CCUG 10774 / NCTC 10582 / VPI-5482 / E50) OX=226186 GN=leuC PE=3 SV=1;tr|A5ZLQ6|A5ZLQ6_9BACE 3-isopropylmalate dehyd	5765	Q8A6L7;A5ZLQ6;A6L1V8	Q8A6L7;A5ZLQ6	0	0	0	0	0	0	0	0	0	30781000	0	0	0	12580000	12096000	12303000	24272000	25581000	22234000	29324000	30841000	29315000	sp|Q8A6L7|LEUC_BACTN	NA	K01703	3-isopropylmalate/(R)-2-methylmalate dehydratase large
sp|Q8A6M0|LEU3_BACTN 3-isopropylmalate dehydrogenase OS=Bacteroides thetaiotaomicron (strain ATCC 29148 / DSM 2079 / JCM 5827 / CCUG 10774 / NCTC 10582 / VPI-5482 / E50) OX=226186 GN=leuB PE=3 SV=1;tr|A5ZLQ3|A5ZLQ3_9BACE 3-isopropylmalate dehydrogenase OS=	5767	Q8A6M0;A5ZLQ3;A6L1W1;Q5LAB4	Q8A6M0;A5ZLQ3;A6L1W1;Q5LAB4	106410000	100430000	128040000	9058000	0	0	0	0	0	40406000	0	0	0	26659000	20952000	14059000	44957000	36177000	31994000	52001000	35008000	49209000	sp|Q8A6M0|LEU3_BACTN	NA	K00052	3-isopropylmalate dehydrogenase [EC:1.1.1.85]
sp|Q8A6N4|PURA_BACTN Adenylosuccinate synthetase OS=Bacteroides thetaiotaomicron (strain ATCC 29148 / DSM 2079 / JCM 5827 / CCUG 10774 / NCTC 10582 / VPI-5482 / E50) OX=226186 GN=purA PE=3 SV=1	5775	Q8A6N4	Q8A6N4	197440000	49733000	50505000	363910	0	0	0	0	0	54671000	5047200	0	0	22488000	13711000	21938000	68339000	72360000	63768000	68699000	64960000	65574000	sp|Q8A6N4|PURA_BACTN	NA	K01939	adenylosuccinate synthase [EC:6.3.4.4]
sp|Q8A6N7|SYH_BACTN Histidine--tRNA ligase OS=Bacteroides thetaiotaomicron (strain ATCC 29148 / DSM 2079 / JCM 5827 / CCUG 10774 / NCTC 10582 / VPI-5482 / E50) OX=226186 GN=hisS PE=3 SV=1;tr|A5ZLN5|A5ZLN5_9BACE Histidine--tRNA ligase OS=Bacteroides caccae	5778	Q8A6N7;A5ZLN5;Q5LAE0	Q8A6N7;A5ZLN5	8265900	8966900	5611600	728490	0	0	1183400	454440	0	45981000	0	0	0	9940700	11416000	16250000	53124000	43443000	42457000	54885000	29846000	31520000	sp|Q8A6N7|SYH_BACTN	NA	K01892	histidyl-tRNA synthetase [EC:6.1.1.21]
sp|Q8A6P7|CH10_BACTN Co-chaperonin GroES OS=Bacteroides thetaiotaomicron (strain ATCC 29148 / DSM 2079 / JCM 5827 / CCUG 10774 / NCTC 10582 / VPI-5482 / E50) OX=226186 GN=groES PE=3 SV=1;tr|A5ZLM6|A5ZLM6_9BACE Co-chaperonin GroES OS=Bacteroides caccae ATCC	5782	Q8A6P7;A5ZLM6;Q5LAF5	Q8A6P7;A5ZLM6;Q5LAF5	1650500000	864180000	1558600000	0	0	0	0	0	3961600	565230000	0	0	0	261920000	371230000	214810000	512690000	381720000	398710000	176860000	334180000	144380000	sp|Q8A6P7|CH10_BACTN	NA	K04078	chaperonin GroES NA
sp|Q8A6P8|CH60_BACTN Chaperonin GroEL OS=Bacteroides thetaiotaomicron (strain ATCC 29148 / DSM 2079 / JCM 5827 / CCUG 10774 / NCTC 10582 / VPI-5482 / E50) OX=226186 GN=groEL PE=3 SV=1	5783	Q8A6P8	Q8A6P8	418230000	1385400000	1469300000	5496700	9006400	6863000	607020	553460	866380	1280200000	217090000	857930	4899200	683470000	591710000	578400000	888530000	1080200000	1.132e+09	1296800000	1038900000	1091400000	sp|Q8A6P8|CH60_BACTN	NA	K04077	chaperonin GroEL [EC:5.6.1.7]
sp|Q8A749|NTPPA_BACTN dTTP/UTP pyrophosphatase OS=Bacteroides thetaiotaomicron (strain ATCC 29148 / DSM 2079 / JCM 5827 / CCUG 10774 / NCTC 10582 / VPI-5482 / E50) OX=226186 GN=BT_1676 PE=3 SV=1;tr|A5ZIQ4|A5ZIQ4_9BACE dTTP/UTP pyrophosphatase OS=Bacteroide	5831	Q8A749;A5ZIQ4	Q8A749;A5ZIQ4	0	0	0	0	0	0	0	0	0	6199800	0	0	0	0	0	0	57177000	0	54185000	63363000	54888000	53500000	sp|Q8A749|NTPPA_BACTN	NA	K06287	nucleoside triphosphate pyrophosphatase
sp|Q8A753|PGK_BACTN Phosphoglycerate kinase OS=Bacteroides thetaiotaomicron (strain ATCC 29148 / DSM 2079 / JCM 5827 / CCUG 10774 / NCTC 10582 / VPI-5482 / E50) OX=226186 GN=pgk PE=3 SV=1	5833	Q8A753	Q8A753	137650000	86505000	68734000	0	0	0	293390	229580	0	416100000	29526000	0	1221700	263920000	156140000	273570000	772090000	856730000	580520000	651250000	566850000	591700000	sp|Q8A753|PGK_BACTN	NA	K00927	phosphoglycerate kinase [EC:2.7.2.3]
sp|Q8A756|SYFA_BACTN Phenylalanine--tRNA ligase alpha subunit OS=Bacteroides thetaiotaomicron (strain ATCC 29148 / DSM 2079 / JCM 5827 / CCUG 10774 / NCTC 10582 / VPI-5482 / E50) OX=226186 GN=pheS PE=3 SV=1	5835	Q8A756;Q5LAS4;A6L2I3	Q8A756	6069300	3200000	5670700	0	0	0	0	0	0	34199000	0	0	0	15565000	12199000	16183000	40025000	45800000	38839000	47165000	42338000	47188000	sp|Q8A756|SYFA_BACTN	NA	K01889	phenylalanyl-tRNA synthetase alpha
sp|Q8A765|GPMA2_BACTN 2,3-bisphosphoglycerate-dependent phosphoglycerate mutase 2 OS=Bacteroides thetaiotaomicron (strain ATCC 29148 / DSM 2079 / JCM 5827 / CCUG 10774 / NCTC 10582 / VPI-5482 / E50) OX=226186 GN=gpmA2 PE=3 SV=1	5840	Q8A765	Q8A765	44544000	17944000	71175000	0	341650	0	372300	0	0	112240000	4051700	0	1327700	35958000	71970000	46682000	113820000	40400000	46854000	31803000	54934000	24961000	sp|Q8A765|GPMA2_BACTN	NA	K03778;K01834	D-lactate dehydrogenase [EC:1.1.1.28];2,3-bisphosphoglycerate-dependent phosphoglycerate mutase
sp|Q8A767|TAL_BACTN Probable transaldolase OS=Bacteroides thetaiotaomicron (strain ATCC 29148 / DSM 2079 / JCM 5827 / CCUG 10774 / NCTC 10582 / VPI-5482 / E50) OX=226186 GN=tal PE=3 SV=1	5842	Q8A767	Q8A767	81238000	99125000	97091000	0	0	0	0	0	0	151360000	26807000	0	0	83576000	67907000	78503000	126340000	119610000	150030000	148870000	138590000	126360000	sp|Q8A767|TAL_BACTN	NA	K00616	transaldolase [EC:2.2.1.2] NA
sp|Q8A7B8|FOLD_BACTN Bifunctional protein FolD OS=Bacteroides thetaiotaomicron (strain ATCC 29148 / DSM 2079 / JCM 5827 / CCUG 10774 / NCTC 10582 / VPI-5482 / E50) OX=226186 GN=folD PE=3 SV=1	5856	Q8A7B8	Q8A7B8	69185000	20203000	50852000	0	0	2943500	2002600	0	0	30296000	0	0	1254600	8272900	15744000	11724000	36575000	47687000	37162000	31303000	32339000	47919000	sp|Q8A7B8|FOLD_BACTN	NA	K01491	methylenetetrahydrofolate dehydrogenase (NADP+)
sp|Q8A7C8|HEXSF_BACTN Delta 4,5-hexuronate-2-O-sulfatase OS=Bacteroides thetaiotaomicron (strain ATCC 29148 / DSM 2079 / JCM 5827 / CCUG 10774 / NCTC 10582 / VPI-5482 / E50) OX=226186 GN=BT_1596 PE=1 SV=1	5858	Q8A7C8;A5ZIY6	Q8A7C8	0	0	0	0	0	0	0	0	0	21489000	0	0	0	9229300	6769600	7714000	13807000	10061000	7055600	0	16953000	12904000	sp|Q8A7C8|HEXSF_BACTN	NA	NA	NA
sp|Q8A7G0|QUEF_BACTN NADPH-dependent 7-cyano-7-deazaguanine reductase OS=Bacteroides thetaiotaomicron (strain ATCC 29148 / DSM 2079 / JCM 5827 / CCUG 10774 / NCTC 10582 / VPI-5482 / E50) OX=226186 GN=queF PE=3 SV=1;tr|A5ZJ11|A5ZJ11_9BACE NADPH-dependent 7-	5869	Q8A7G0;A5ZJ11;Q5LFI5;A6L2J3;C0CIL1	Q8A7G0;A5ZJ11	8636300	12084000	10998000	0	0	0	0	0	0	5555500	0	0	0	2474700	0	3942800	12364000	13041000	10325000	9187300	8528800	7563900	sp|Q8A7G0|QUEF_BACTN	NA	K09457	7-cyano-7-deazaguanine reductase [EC:1.7.1.13]
sp|Q8A7J8|INO1_BACTN Inositol-3-phosphate synthase 1 OS=Bacteroides thetaiotaomicron (strain ATCC 29148 / DSM 2079 / JCM 5827 / CCUG 10774 / NCTC 10582 / VPI-5482 / E50) OX=226186 GN=BT_1526 PE=1 SV=1;tr|A5ZJ56|A5ZJ56_9BACE Inositol-3-phosphate synthase OS	5893	Q8A7J8;A5ZJ56	Q8A7J8;A5ZJ56	378220000	284750000	495550000	0	0	0	0	0	0	186580000	0	2884400	0	110140000	60460000	75018000	202920000	199190000	200400000	236490000	213190000	240690000	sp|Q8A7J8|INO1_BACTN	NA	K01858	myo-inositol-1-phosphate synthase [EC:5.5.1.4]
sp|Q8A7M7|SSB_BACTN Single-stranded DNA-binding protein OS=Bacteroides thetaiotaomicron (strain ATCC 29148 / DSM 2079 / JCM 5827 / CCUG 10774 / NCTC 10582 / VPI-5482 / E50) OX=226186 GN=ssb PE=3 SV=1;tr|A5ZHJ7|A5ZHJ7_9BACE Single-stranded DNA-binding prote	5899	Q8A7M7;A5ZHJ7	Q8A7M7;A5ZHJ7	66923000	26737000	41522000	0	0	0	0	0	0	40609000	8183700	0	0	18016000	21242000	22754000	35808000	32703000	33403000	19850000	28137000	16212000	sp|Q8A7M7|SSB_BACTN	NA	K03111	single-strand DNA-binding protein
sp|Q8A7T2|BIOAB_BACTN Biotin biosynthesis bifunctional protein BioAB OS=Bacteroides thetaiotaomicron (strain ATCC 29148 / DSM 2079 / JCM 5827 / CCUG 10774 / NCTC 10582 / VPI-5482 / E50) OX=226186 GN=bioB PE=3 SV=2;tr|A5ZHQ2|A5ZHQ2_9BACE Multifunctional fus	5918	Q8A7T2;A5ZHQ2	Q8A7T2;A5ZHQ2	0	0	0	0	0	0	0	0	0	0	0	0	0	0	0	0	0	0	0	0	0	0	sp|Q8A7T2|BIOAB_BACTN	NA	K00833;K01012	adenosylmethionine---8-amino-7-oxononanoate aminotransferase [EC:2.6.1.62];biotin synthase [EC:2.8.1.6]
sp|Q8A7U2|UXUA_BACTN Mannonate dehydratase OS=Bacteroides thetaiotaomicron (strain ATCC 29148 / DSM 2079 / JCM 5827 / CCUG 10774 / NCTC 10582 / VPI-5482 / E50) OX=226186 GN=uxuA PE=3 SV=1;tr|A5ZHR2|A5ZHR2_9BACE Mannonate dehydratase OS=Bacteroides caccae A	5923	Q8A7U2;A5ZHR2	Q8A7U2;A5ZHR2	2200300	0	3067000	0	0	0	0	0	0	31853000	0	0	0	10454000	10190000	10756000	22193000	26599000	24675000	29277000	19664000	24571000	sp|Q8A7U2|UXUA_BACTN	NA	K01686	mannonate dehydratase [EC:4.2.1.8]
sp|Q8A7Z4|HIS5_BACTN Imidazole glycerol phosphate synthase subunit HisH OS=Bacteroides thetaiotaomicron (strain ATCC 29148 / DSM 2079 / JCM 5827 / CCUG 10774 / NCTC 10582 / VPI-5482 / E50) OX=226186 GN=hisH PE=3 SV=1;sp|Q5LBD5|HIS5_BACFN Imidazole glycerol	1408	Q8A7Z4;Q5LBD5;A5ZHY1;A6L6Z0	Q8A7Z4;Q5LBD5;A5ZHY1	0	0	0	0	0	0	0	0	0	0	0	0	0	0	0	0	0	3852900	4650400	4720200	4541500	0	sp|Q8A7Z4|HIS5_BACTN	NA	K02501	imidazole glycerol-phosphate synthase
sp|Q8A7Z5|HIS4_BACTN 1-(5-phosphoribosyl)-5-[(5-phosphoribosylamino)methylideneamino] imidazole-4-carboxamide isomerase OS=Bacteroides thetaiotaomicron (strain ATCC 29148 / DSM 2079 / JCM 5827 / CCUG 10774 / NCTC 10582 / VPI-5482 / E50) OX=226186 GN=hisA P	1409	Q8A7Z5;A5ZHY2	Q8A7Z5;A5ZHY2	0	0	0	0	0	0	0	0	0	0	0	0	0	0	0	0	0	0	0	0	0	0	sp|Q8A7Z5|HIS4_BACTN	NA	K01814	phosphoribosylformimino-5-aminoimidazole carboxamide ribotide
sp|Q8A7Z6|HIS6_BACTN Imidazole glycerol phosphate synthase subunit HisF OS=Bacteroides thetaiotaomicron (strain ATCC 29148 / DSM 2079 / JCM 5827 / CCUG 10774 / NCTC 10582 / VPI-5482 / E50) OX=226186 GN=hisF PE=3 SV=1;sp|Q5LBD7|HIS6_BACFN Imidazole glycerol	5935	Q8A7Z6;Q5LBD7;A6L6Z2	Q8A7Z6;Q5LBD7;A6L6Z2	0	0	0	0	0	0	0	0	0	0	0	0	0	0	0	0	0	0	0	0	0	0	sp|Q8A7Z6|HIS6_BACTN	NA	K02500	imidazole glycerol-phosphate synthase
sp|Q8A7Z7|HIS2_BACTN Histidine biosynthesis bifunctional protein HisIE OS=Bacteroides thetaiotaomicron (strain ATCC 29148 / DSM 2079 / JCM 5827 / CCUG 10774 / NCTC 10582 / VPI-5482 / E50) OX=226186 GN=hisI PE=3 SV=1;tr|A5ZHY5|A5ZHY5_9BACE Histidine biosynt	5936	Q8A7Z7;A5ZHY5;Q5LBD8	Q8A7Z7;A5ZHY5	0	9112600	0	0	0	0	0	0	0	21642000	0	0	0	7138300	7320500	7578400	23765000	19978000	19152000	22772000	21936000	19505000	sp|Q8A7Z7|HIS2_BACTN	NA	K11755	phosphoribosyl-AMP cyclohydrolase /
sp|Q8A800|DCDA_BACTN Diaminopimelate decarboxylase OS=Bacteroides thetaiotaomicron (strain ATCC 29148 / DSM 2079 / JCM 5827 / CCUG 10774 / NCTC 10582 / VPI-5482 / E50) OX=226186 GN=lysA PE=3 SV=1;tr|A5ZHY8|A5ZHY8_9BACE Diaminopimelate decarboxylase OS=Bact	5938	Q8A800;A5ZHY8	Q8A800;A5ZHY8	27353000	9222100	18250000	0	0	0	0	0	0	14717000	0	0	0	4096800	3344100	2848500	15837000	16373000	14973000	17905000	14360000	12851000	sp|Q8A800|DCDA_BACTN	NA	K01586	diaminopimelate decarboxylase [EC:4.1.1.20]
sp|Q8A806|MURB_BACTN UDP-N-acetylenolpyruvoylglucosamine reductase OS=Bacteroides thetaiotaomicron (strain ATCC 29148 / DSM 2079 / JCM 5827 / CCUG 10774 / NCTC 10582 / VPI-5482 / E50) OX=226186 GN=murB PE=3 SV=1	5942	Q8A806;Q5LBG5	Q8A806	0	0	0	0	0	0	0	0	3694500	7725600	0	0	0	5857900	0	3498600	5869800	6636500	7051900	9808300	7848200	0	sp|Q8A806|MURB_BACTN	NA	K00075	UDP-N-acetylmuramate dehydrogenase [EC:1.3.1.98]
sp|Q8A883|POTA_BACTN Spermidine/putrescine import ATP-binding protein PotA OS=Bacteroides thetaiotaomicron (strain ATCC 29148 / DSM 2079 / JCM 5827 / CCUG 10774 / NCTC 10582 / VPI-5482 / E50) OX=226186 GN=potA PE=3 SV=1;tr|A5ZBY5|A5ZBY5_9BACE Spermidine/pu	1271	Q8A883;A5ZBY5;Q5LBT4;A6L660	Q8A883;A5ZBY5;Q5LBT4	0	0	0	0	0	0	0	0	0	2899800	0	0	0	0	0	0	0	0	0	0	2179100	0	sp|Q8A883|POTA_BACTN	NA	K11072	spermidine/putrescine transport system
sp|Q8A8C3|DNAJ_BACTN Chaperone protein DnaJ OS=Bacteroides thetaiotaomicron (strain ATCC 29148 / DSM 2079 / JCM 5827 / CCUG 10774 / NCTC 10582 / VPI-5482 / E50) OX=226186 GN=dnaJ PE=3 SV=1;tr|A5ZDX1|A5ZDX1_9BACE Chaperone protein DnaJ OS=Bacteroides caccae	5988	Q8A8C3;A5ZDX1;Q5LED4;A6L2S4	Q8A8C3;A5ZDX1	0	0	0	0	0	0	0	0	0	13747000	0	0	0	6075200	6930500	7908700	12571000	11941000	11404000	17447000	13103000	16733000	sp|Q8A8C3|DNAJ_BACTN	NA	K03686	molecular chaperone DnaJ
sp|Q8A8C4|GRPE_BACTN Protein GrpE OS=Bacteroides thetaiotaomicron (strain ATCC 29148 / DSM 2079 / JCM 5827 / CCUG 10774 / NCTC 10582 / VPI-5482 / E50) OX=226186 GN=grpE PE=3 SV=1	5989	Q8A8C4	Q8A8C4	59747000	54873000	0	19968000	54992000	29511000	7020500	28558000	23306000	89766000	49037000	0	47600000	70181000	100590000	86231000	160380000	90350000	91917000	63360000	95559000	71019000	sp|Q8A8C4|GRPE_BACTN	NA	K03687	molecular chaperone GrpE
sp|Q8A8D9|F16PC_BACTN Fructose-1,6-bisphosphatase class 3 OS=Bacteroides thetaiotaomicron (strain ATCC 29148 / DSM 2079 / JCM 5827 / CCUG 10774 / NCTC 10582 / VPI-5482 / E50) OX=226186 GN=fbp PE=3 SV=1;tr|A5ZDV7|A5ZDV7_9BACE Fructose-1,6-bisphosphatase cla	5995	Q8A8D9;A5ZDV7;Q5LE70;A6L4C6	Q8A8D9;A5ZDV7	0	2865700	1337700	0	0	0	0	0	0	23625000	0	0	0	9169600	6551300	6329100	10739000	9154300	13195000	10196000	9657500	11766000	sp|Q8A8D9|F16PC_BACTN	NA	K04041	fructose-1,6-bisphosphatase III [EC:3.1.3.11]
sp|Q8A8L4|SERC_BACTN Phosphoserine aminotransferase OS=Bacteroides thetaiotaomicron (strain ATCC 29148 / DSM 2079 / JCM 5827 / CCUG 10774 / NCTC 10582 / VPI-5482 / E50) OX=226186 GN=serC PE=3 SV=1	6029	Q8A8L4	Q8A8L4	121220000	106090000	112960000	718740	518640	0	1419000	0	0	126710000	16606000	0	0	41556000	53368000	51089000	132010000	185030000	175030000	131800000	120680000	124590000	sp|Q8A8L4|SERC_BACTN	NA	K00831	phosphoserine aminotransferase [EC:2.6.1.52]
sp|Q8A8M0|GCSP_BACTN Glycine dehydrogenase (decarboxylating) OS=Bacteroides thetaiotaomicron (strain ATCC 29148 / DSM 2079 / JCM 5827 / CCUG 10774 / NCTC 10582 / VPI-5482 / E50) OX=226186 GN=gcvP PE=3 SV=1	6033	Q8A8M0	Q8A8M0	99699000	137350000	106990000	0	0	4177300	0	0	0	67505000	13567000	0	0	25383000	21553000	29907000	46881000	46196000	57640000	63384000	54404000	57648000	sp|Q8A8M0|GCSP_BACTN	NA	K00281	glycine cleavage system
sp|Q8A8M2|RSMG_BACTN Ribosomal RNA small subunit methyltransferase G OS=Bacteroides thetaiotaomicron (strain ATCC 29148 / DSM 2079 / JCM 5827 / CCUG 10774 / NCTC 10582 / VPI-5482 / E50) OX=226186 GN=rsmG PE=3 SV=1;tr|A5ZDM2|A5ZDM2_9BACE Putative 16S rRNA m	6035	Q8A8M2;A5ZDM2;Q5LDN0	Q8A8M2;A5ZDM2	0	0	0	0	0	0	0	0	0	11463000	0	0	0	0	7103200	0	9743700	10458000	6769500	8981600	8168400	10678000	sp|Q8A8M2|RSMG_BACTN	NA	K03501	16S rRNA (guanine527-N7)-methyltransferase
sp|Q8A8R2|GPMA1_BACTN 2,3-bisphosphoglycerate-dependent phosphoglycerate mutase 1 OS=Bacteroides thetaiotaomicron (strain ATCC 29148 / DSM 2079 / JCM 5827 / CCUG 10774 / NCTC 10582 / VPI-5482 / E50) OX=226186 GN=gpmA1 PE=3 SV=1;tr|A6L625|A6L625_PHOV8 2,3-b	6040	Q8A8R2;A6L625	Q8A8R2;A6L625	64024000	91931000	101280000	4963000	0	0	0	0	6910400	50088000	0	0	0	30819000	21990000	18776000	56856000	58510000	37121000	53852000	42479000	38438000	sp|Q8A8R2|GPMA1_BACTN	NA	K03778;K01834	D-lactate dehydrogenase [EC:1.1.1.28];2,3-bisphosphoglycerate-dependent phosphoglycerate mutase
sp|Q8A8R5|PFKA1_BACTN ATP-dependent 6-phosphofructokinase 1 OS=Bacteroides thetaiotaomicron (strain ATCC 29148 / DSM 2079 / JCM 5827 / CCUG 10774 / NCTC 10582 / VPI-5482 / E50) OX=226186 GN=pfkA1 PE=3 SV=1;tr|A6L622|A6L622_PHOV8 ATP-dependent 6-phosphofruc	6042	Q8A8R5;A6L622	Q8A8R5;A6L622	99329000	128910000	162120000	0	0	0	0	0	0	83116000	0	0	0	42791000	34966000	37887000	65919000	61933000	59816000	65712000	62527000	63733000	sp|Q8A8R5|PFKA1_BACTN	NA	K00850	6-phosphofructokinase 1 [EC:2.7.1.11]
sp|Q8A8T4|ENGB_BACTN Probable GTP-binding protein EngB OS=Bacteroides thetaiotaomicron (strain ATCC 29148 / DSM 2079 / JCM 5827 / CCUG 10774 / NCTC 10582 / VPI-5482 / E50) OX=226186 GN=engB PE=3 SV=1;sp|Q5LDL2|ENGB_BACFN Probable GTP-binding protein EngB O	6050	Q8A8T4;Q5LDL2;A5ZDK9	Q8A8T4;Q5LDL2;A5ZDK9	0	0	0	0	0	0	0	0	0	0	0	0	0	0	0	0	0	0	0	0	0	0	sp|Q8A8T4|ENGB_BACTN	NA	K03978	GTP-binding protein NA
sp|Q8A988|SYP_BACTN Proline--tRNA ligase OS=Bacteroides thetaiotaomicron (strain ATCC 29148 / DSM 2079 / JCM 5827 / CCUG 10774 / NCTC 10582 / VPI-5482 / E50) OX=226186 GN=proS PE=3 SV=1;sp|Q5LCF0|SYP_BACFN Proline--tRNA ligase OS=Bacteroides fragilis (stra	6089	Q8A988;Q5LCF0;A5ZCD4;A6L5I2	Q8A988;Q5LCF0;A5ZCD4	9864600	14772000	10760000	0	0	0	0	0	0	46203000	1531800	5356400	0	16902000	14331000	16487000	45234000	46150000	46099000	53475000	45069000	59285000	sp|Q8A988|SYP_BACTN	NA	K01881	prolyl-tRNA synthetase [EC:6.1.1.15]
sp|Q8A997|TSAD_BACTN tRNA N6-adenosine threonylcarbamoyltransferase OS=Bacteroides thetaiotaomicron (strain ATCC 29148 / DSM 2079 / JCM 5827 / CCUG 10774 / NCTC 10582 / VPI-5482 / E50) OX=226186 GN=tsaD PE=3 SV=1;sp|Q5LCF3|TSAD_BACFN tRNA N6-adenosine thre	6093	Q8A997;Q5LCF3;A5ZCE3;A6L5E2	Q8A997;Q5LCF3;A5ZCE3	0	0	0	0	0	0	0	0	0	52290000	0	0	0	19500000	39168000	0	44725000	40897000	47927000	19650000	33484000	30443000	sp|Q8A997|TSAD_BACTN	NA	K25706	tRNA N6-adenosine threonylcarbamoyltransferase
sp|Q8A9A0|RL33_BACTN Large ribosomal subunit protein bL33 OS=Bacteroides thetaiotaomicron (strain ATCC 29148 / DSM 2079 / JCM 5827 / CCUG 10774 / NCTC 10582 / VPI-5482 / E50) OX=226186 GN=rpmG PE=3 SV=1;sp|Q5LCF6|RL33_BACFN Large ribosomal subunit protein	6094	Q8A9A0;Q5LCF6;A5ZCE6;A6L5E5	Q8A9A0;Q5LCF6;A5ZCE6;A6L5E5	101270000	67665000	31808000	0	8084100	0	0	0	0	83905000	0	0	0	65427000	42257000	61011000	94163000	125210000	100770000	104110000	88171000	66889000	sp|Q8A9A0|RL33_BACTN	NA	K02913	large subunit ribosomal
sp|Q8A9A2|RIMO_BACTN Ribosomal protein uS12 methylthiotransferase RimO OS=Bacteroides thetaiotaomicron (strain ATCC 29148 / DSM 2079 / JCM 5827 / CCUG 10774 / NCTC 10582 / VPI-5482 / E50) OX=226186 GN=rimO PE=3 SV=1	6096	Q8A9A2	Q8A9A2	0	0	0	0	0	0	0	0	0	0	0	0	0	0	0	0	10053000	7078900	7384200	0	0	0	sp|Q8A9A2|RIMO_BACTN	NA	K14441	ribosomal protein S12
sp|Q8A9B8|HTPG_BACTN Chaperone protein HtpG OS=Bacteroides thetaiotaomicron (strain ATCC 29148 / DSM 2079 / JCM 5827 / CCUG 10774 / NCTC 10582 / VPI-5482 / E50) OX=226186 GN=htpG PE=3 SV=1	6110	Q8A9B8;A5ZCG5;Q5LCH4;B0MG17	Q8A9B8	9847900	13039000	6844600	171000	0	1227000	1048100	1293300	613300	277550000	8244500	838960	959650	91648000	41452000	94624000	222050000	202810000	137960000	229350000	179290000	192610000	sp|Q8A9B8|HTPG_BACTN	NA	K04079	molecular chaperone HtpG
sp|Q8A9C1|DNLJ_BACTN DNA ligase OS=Bacteroides thetaiotaomicron (strain ATCC 29148 / DSM 2079 / JCM 5827 / CCUG 10774 / NCTC 10582 / VPI-5482 / E50) OX=226186 GN=ligA PE=3 SV=1	6112	Q8A9C1;A5ZCH0;A6L5G8	Q8A9C1	0	0	5986200	0	0	0	0	0	0	21152000	0	0	8987300	7904400	6143000	6717500	10254000	13380000	13027000	9766700	15300000	15079000	sp|Q8A9C1|DNLJ_BACTN	NA	K01972	DNA ligase (NAD+)
sp|Q8A9C2|TRMD_BACTN tRNA (guanine-N(1)-)-methyltransferase OS=Bacteroides thetaiotaomicron (strain ATCC 29148 / DSM 2079 / JCM 5827 / CCUG 10774 / NCTC 10582 / VPI-5482 / E50) OX=226186 GN=trmD PE=3 SV=1;sp|Q5LCI1|TRMD_BACFN tRNA (guanine-N(1)-)-methyltra	1280	Q8A9C2;Q5LCI1;A5ZCH1;A6L5G9	Q8A9C2;Q5LCI1;A5ZCH1	0	0	0	0	0	0	0	0	0	3505700	0	0	0	0	0	0	4730300	6084500	4981000	7072300	5239200	5563600	sp|Q8A9C2|TRMD_BACTN	NA	K00554	tRNA (guanine37-N1)-methyltransferase [EC:2.1.1.228]
sp|Q8A9C3|PYRDB_BACTN Dihydroorotate dehydrogenase B (NAD(+)), catalytic subunit OS=Bacteroides thetaiotaomicron (strain ATCC 29148 / DSM 2079 / JCM 5827 / CCUG 10774 / NCTC 10582 / VPI-5482 / E50) OX=226186 GN=pyrD PE=3 SV=1;tr|A5ZCH2|A5ZCH2_9BACE Dihydro	6113	Q8A9C3;A5ZCH2;Q5LCI2;A6L5H1	Q8A9C3;A5ZCH2	0	0	0	0	0	0	0	0	0	13753000	0	0	0	6759100	6269600	12022000	13143000	11647000	14694000	9814800	14292000	0	sp|Q8A9C3|PYRDB_BACTN	NA	K17828	dihydroorotate dehydrogenase (NAD+)
sp|Q8A9E3|SYD_BACTN Aspartate--tRNA ligase OS=Bacteroides thetaiotaomicron (strain ATCC 29148 / DSM 2079 / JCM 5827 / CCUG 10774 / NCTC 10582 / VPI-5482 / E50) OX=226186 GN=aspS PE=3 SV=1	6123	Q8A9E3;A6L585	Q8A9E3	40208000	34768000	17584000	0	0	662530	1648400	2288800	1365100	92861000	0	0	0	20952000	17612000	20188000	86248000	72675000	38751000	119380000	80893000	83255000	sp|Q8A9E3|SYD_BACTN	NA	K01876	aspartyl-tRNA synthetase [EC:6.1.1.12]
sp|Q8A9E5|SPT_BACTN Serine palmitoyltransferase OS=Bacteroides thetaiotaomicron (strain ATCC 29148 / DSM 2079 / JCM 5827 / CCUG 10774 / NCTC 10582 / VPI-5482 / E50) OX=226186 GN=spt PE=1 SV=1;tr|A5ZCJ9|A5ZCJ9_9BACE Putative 8-amino-7-oxononanoate synthase	6125	Q8A9E5;A5ZCJ9;A6L534	Q8A9E5;A5ZCJ9	0	16252000	0	0	0	0	0	0	0	21528000	3726800	0	0	14041000	14298000	16865000	32184000	39804000	43439000	47977000	32619000	34355000	sp|Q8A9E5|SPT_BACTN	NA	K00652	8-amino-7-oxononanoate synthase [EC:2.3.1.47]
sp|Q8A9J0|UXAB_BACTN Altronate oxidoreductase OS=Bacteroides thetaiotaomicron (strain ATCC 29148 / DSM 2079 / JCM 5827 / CCUG 10774 / NCTC 10582 / VPI-5482 / E50) OX=226186 GN=uxaB PE=3 SV=1;tr|A5ZCM9|A5ZCM9_9BACE Altronate oxidoreductase OS=Bacteroides ca	6139	Q8A9J0;A5ZCM9;A6L4U5	Q8A9J0;A5ZCM9	0	0	0	0	0	0	0	0	0	26223000	0	0	0	9489800	8666900	15439000	30354000	29377000	27704000	33194000	29788000	29283000	sp|Q8A9J0|UXAB_BACTN	NA	K00041	tagaturonate reductase [EC:1.1.1.58]
sp|Q8A9J2|UXAC_BACTN Uronate isomerase OS=Bacteroides thetaiotaomicron (strain ATCC 29148 / DSM 2079 / JCM 5827 / CCUG 10774 / NCTC 10582 / VPI-5482 / E50) OX=226186 GN=uxaC PE=3 SV=2;tr|A5ZCN1|A5ZCN1_9BACE Uronate isomerase OS=Bacteroides caccae ATCC 4318	6140	Q8A9J2;A5ZCN1;Q5LCT3	Q8A9J2;A5ZCN1	14599000	7108800	7469300	714690	0	0	0	0	0	47177000	2823200	0	0	12749000	8984200	7966600	44802000	20947000	26974000	27136000	37957000	32915000	sp|Q8A9J2|UXAC_BACTN	NA	K01812	glucuronate isomerase [EC:5.3.1.12]
sp|Q8A9K9|SYI_BACTN Isoleucine--tRNA ligase OS=Bacteroides thetaiotaomicron (strain ATCC 29148 / DSM 2079 / JCM 5827 / CCUG 10774 / NCTC 10582 / VPI-5482 / E50) OX=226186 GN=ileS PE=3 SV=1;tr|A5ZCP5|A5ZCP5_9BACE Isoleucine--tRNA ligase OS=Bacteroides cacca	6150	Q8A9K9;A5ZCP5;Q5LCU8	Q8A9K9;A5ZCP5	4565300	8009800	8131100	1249400	512840	2144600	348240	667970	238260	94144000	374160	640500	0	19999000	18360000	16022000	170420000	137700000	100540000	109980000	101340000	89691000	sp|Q8A9K9|SYI_BACTN	NA	K01870	isoleucyl-tRNA synthetase [EC:6.1.1.5]
sp|Q8A9M2|XYLA_BACTN Xylose isomerase OS=Bacteroides thetaiotaomicron (strain ATCC 29148 / DSM 2079 / JCM 5827 / CCUG 10774 / NCTC 10582 / VPI-5482 / E50) OX=226186 GN=xylA PE=1 SV=1	6153	Q8A9M2	Q8A9M2	20231000	10861000	15645000	0	0	0	1101600	0	0	38753000	3411600	0	0	15354000	11913000	16324000	25986000	23909000	23183000	27697000	27052000	30998000	sp|Q8A9M2|XYLA_BACTN	NA	K01805	xylose isomerase [EC:5.3.1.5]
sp|Q8A9M7|SUCC_BACTN Succinate--CoA ligase [ADP-forming] subunit beta OS=Bacteroides thetaiotaomicron (strain ATCC 29148 / DSM 2079 / JCM 5827 / CCUG 10774 / NCTC 10582 / VPI-5482 / E50) OX=226186 GN=sucC PE=3 SV=1	6156	Q8A9M7;A5ZCQ5	Q8A9M7	29245000	19597000	11268000	3159800	0	0	1901200	0	0	112670000	11402000	0	0	39024000	17126000	36261000	36270000	32446000	50842000	41001000	27460000	34339000	sp|Q8A9M7|SUCC_BACTN	NA	K01903	succinyl-CoA synthetase beta
sp|Q8A9S0|KDSB_BACTN 3-deoxy-manno-octulosonate cytidylyltransferase OS=Bacteroides thetaiotaomicron (strain ATCC 29148 / DSM 2079 / JCM 5827 / CCUG 10774 / NCTC 10582 / VPI-5482 / E50) OX=226186 GN=kdsB PE=3 SV=1;tr|A5ZCT3|A5ZCT3_9BACE 3-deoxy-manno-octul	6176	Q8A9S0;A5ZCT3	Q8A9S0;A5ZCT3	0	15133000	18277000	0	0	0	0	0	0	4585200	0	0	0	0	0	0	0	7245100	4490300	0	0	8992000	sp|Q8A9S0|KDSB_BACTN	NA	K00979	3-deoxy-manno-octulosonate cytidylyltransferase (CMP-KDO
sp|Q8A9S3|PYRB_BACTN Aspartate carbamoyltransferase OS=Bacteroides thetaiotaomicron (strain ATCC 29148 / DSM 2079 / JCM 5827 / CCUG 10774 / NCTC 10582 / VPI-5482 / E50) OX=226186 GN=pyrB PE=3 SV=1;tr|A5ZD21|A5ZD21_9BACE Aspartate carbamoyltransferase OS=Ba	6178	Q8A9S3;A5ZD21;A6L5J9;Q5LD54	Q8A9S3;A5ZD21;A6L5J9;Q5LD54	4281700	0	0	0	0	0	0	0	0	20200000	0	0	2606500	9911200	5799300	8372600	28037000	19331000	17314000	23709000	19218000	28669000	sp|Q8A9S3|PYRB_BACTN	NA	K00609	aspartate carbamoyltransferase catalytic
sp|Q8A9S4|PYRI_BACTN Aspartate carbamoyltransferase regulatory chain OS=Bacteroides thetaiotaomicron (strain ATCC 29148 / DSM 2079 / JCM 5827 / CCUG 10774 / NCTC 10582 / VPI-5482 / E50) OX=226186 GN=pyrI PE=3 SV=1;sp|Q5LD55|PYRI_BACFN Aspartate carbamoyltr	6179	Q8A9S4;Q5LD55;A5ZD22;A6L5K0	Q8A9S4;Q5LD55;A5ZD22;A6L5K0	0	10336000	10665000	0	0	0	0	0	0	13481000	0	0	0	5204800	6049600	6759700	10796000	11403000	11255000	14868000	10649000	9300300	sp|Q8A9S4|PYRI_BACTN	NA	K00610	aspartate carbamoyltransferase regulatory
sp|Q8A9S7|GLYA_BACTN Serine hydroxymethyltransferase OS=Bacteroides thetaiotaomicron (strain ATCC 29148 / DSM 2079 / JCM 5827 / CCUG 10774 / NCTC 10582 / VPI-5482 / E50) OX=226186 GN=glyA PE=3 SV=1	6180	Q8A9S7	Q8A9S7	90189000	46660000	48932000	0	0	0	0	0	1480400	66624000	7381800	6709200	0	40085000	31986000	31734000	198330000	89937000	146460000	95792000	82771000	86731000	sp|Q8A9S7|GLYA_BACTN	NA	K00600	glycine hydroxymethyltransferase [EC:2.1.2.1]
sp|Q8A9S8|FTHS_BACTN Formate--tetrahydrofolate ligase OS=Bacteroides thetaiotaomicron (strain ATCC 29148 / DSM 2079 / JCM 5827 / CCUG 10774 / NCTC 10582 / VPI-5482 / E50) OX=226186 GN=fhs PE=3 SV=1;tr|A5ZD26|A5ZD26_9BACE Formate--tetrahydrofolate ligase OS	6181	Q8A9S8;A5ZD26;Q5LD60;A6L4P0	Q8A9S8;A5ZD26	35453000	50854000	51476000	0	0	0	0	0	0	18965000	0	0	0	17676000	7235100	10700000	16059000	17538000	15312000	25909000	21125000	26822000	sp|Q8A9S8|FTHS_BACTN	NA	NA	NA
sp|Q8A9S9|Y736_BACTN Uncharacterized transporter BT_0736 OS=Bacteroides thetaiotaomicron (strain ATCC 29148 / DSM 2079 / JCM 5827 / CCUG 10774 / NCTC 10582 / VPI-5482 / E50) OX=226186 GN=BT_0736 PE=3 SV=1	6182	Q8A9S9;A5ZD27;Q5LFD6	Q8A9S9	0	0	0	0	0	0	0	0	0	65804000	7579200	0	0	27061000	25141000	26297000	24463000	19394000	20585000	18578000	25224000	27912000	sp|Q8A9S9|Y736_BACTN	NA	K07085	putative transport protein
sp|Q8A9U6|ATPG_BACTN ATP synthase gamma chain OS=Bacteroides thetaiotaomicron (strain ATCC 29148 / DSM 2079 / JCM 5827 / CCUG 10774 / NCTC 10582 / VPI-5482 / E50) OX=226186 GN=atpG PE=3 SV=1	6186	Q8A9U6;A5ZD38	Q8A9U6	0	0	0	0	0	0	0	0	0	20565000	0	0	0	7244100	0	6521900	13889000	12695000	15522000	10363000	0	14778000	sp|Q8A9U6|ATPG_BACTN	NA	K02115	F-type H+-transporting ATPase
sp|Q8A9U7|ATPA_BACTN ATP synthase subunit alpha OS=Bacteroides thetaiotaomicron (strain ATCC 29148 / DSM 2079 / JCM 5827 / CCUG 10774 / NCTC 10582 / VPI-5482 / E50) OX=226186 GN=atpA PE=3 SV=1;tr|A5ZD39|A5ZD39_9BACE ATP synthase subunit alpha OS=Bacteroide	6187	Q8A9U7;A5ZD39;Q5LD82	Q8A9U7;A5ZD39;Q5LD82	10347000	6463900	2932300	0	0	0	0	0	0	31497000	0	0	0	14839000	9920300	17537000	22878000	30343000	25255000	38290000	31652000	31836000	sp|Q8A9U7|ATPA_BACTN	NA	K02111	F-type H+/Na+-transporting ATPase
sp|Q8A9U8|ATPD_BACTN ATP synthase subunit delta OS=Bacteroides thetaiotaomicron (strain ATCC 29148 / DSM 2079 / JCM 5827 / CCUG 10774 / NCTC 10582 / VPI-5482 / E50) OX=226186 GN=atpH PE=3 SV=1	6188	Q8A9U8	Q8A9U8	0	0	0	0	0	0	0	0	0	0	0	0	0	0	0	0	26550000	17296000	24468000	22121000	17718000	12505000	sp|Q8A9U8|ATPD_BACTN	NA	K02113	F-type H+-transporting ATPase
sp|Q8A9U9|ATPF_BACTN ATP synthase subunit b OS=Bacteroides thetaiotaomicron (strain ATCC 29148 / DSM 2079 / JCM 5827 / CCUG 10774 / NCTC 10582 / VPI-5482 / E50) OX=226186 GN=atpF PE=3 SV=1	6189	Q8A9U9	Q8A9U9	0	0	0	0	0	0	0	0	0	15274000	0	0	0	5860800	4542500	0	8253000	7582600	7201900	12210000	8077300	14087000	sp|Q8A9U9|ATPF_BACTN	NA	K02109	F-type H+-transporting ATPase
sp|Q8A9V4|ATPB_BACTN ATP synthase subunit beta OS=Bacteroides thetaiotaomicron (strain ATCC 29148 / DSM 2079 / JCM 5827 / CCUG 10774 / NCTC 10582 / VPI-5482 / E50) OX=226186 GN=atpD PE=3 SV=1;tr|A5ZD46|A5ZD46_9BACE ATP synthase subunit beta OS=Bacteroides	6190	Q8A9V4;A5ZD46	Q8A9V4;A5ZD46	81568000	90913000	79834000	0	0	0	0	0	0	87957000	18300000	0	0	40285000	36327000	48903000	77935000	84446000	71796000	89225000	87742000	77142000	sp|Q8A9V4|ATPB_BACTN	NA	K02112	F-type H+/Na+-transporting ATPase
sp|Q8A9W1|PURT_BACTN Formate-dependent phosphoribosylglycinamide formyltransferase OS=Bacteroides thetaiotaomicron (strain ATCC 29148 / DSM 2079 / JCM 5827 / CCUG 10774 / NCTC 10582 / VPI-5482 / E50) OX=226186 GN=purT PE=3 SV=1	6191	Q8A9W1	Q8A9W1	33012000	27011000	22338000	1635300	0	0	0	0	0	26284000	0	0	0	11142000	11112000	14181000	34560000	44154000	38832000	25140000	34769000	30559000	sp|Q8A9W1|PURT_BACTN	NA	K08289	phosphoribosylglycinamide formyltransferase 2
sp|Q8A9W7|PANB_BACTN 3-methyl-2-oxobutanoate hydroxymethyltransferase OS=Bacteroides thetaiotaomicron (strain ATCC 29148 / DSM 2079 / JCM 5827 / CCUG 10774 / NCTC 10582 / VPI-5482 / E50) OX=226186 GN=panB PE=3 SV=1;tr|A5ZD53|A5ZD53_9BACE 3-methyl-2-oxobuta	6196	Q8A9W7;A5ZD53	Q8A9W7;A5ZD53	49318000	51307000	58650000	0	0	0	0	0	0	61683000	0	0	0	18324000	21268000	18998000	32543000	28469000	38094000	36433000	31746000	41791000	sp|Q8A9W7|PANB_BACTN	NA	K00606	3-methyl-2-oxobutanoate hydroxymethyltransferase [EC:2.1.2.11]
sp|Q8A9X8|HCP_BACTN Hydroxylamine reductase OS=Bacteroides thetaiotaomicron (strain ATCC 29148 / DSM 2079 / JCM 5827 / CCUG 10774 / NCTC 10582 / VPI-5482 / E50) OX=226186 GN=hcp PE=3 SV=1	6199	Q8A9X8;A5ZD66	Q8A9X8	0	0	5600000	0	0	0	0	1028900	0	66226000	21500000	0	0	20335000	21838000	27815000	21636000	21200000	33943000	17802000	35616000	26799000	sp|Q8A9X8|HCP_BACTN	NA	K05601	hydroxylamine reductase [EC:1.7.99.1]
sp|Q8AA22|Y643_BACTN Uncharacterized RNA methyltransferase BT_0643 OS=Bacteroides thetaiotaomicron (strain ATCC 29148 / DSM 2079 / JCM 5827 / CCUG 10774 / NCTC 10582 / VPI-5482 / E50) OX=226186 GN=BT_0643 PE=3 SV=1	6215	Q8AA22;A5ZDB3;A6L5L9	Q8AA22	0	0	0	0	0	0	0	0	0	17525000	0	0	0	6642800	6341000	4518300	11897000	11715000	10356000	15496000	11595000	11308000	sp|Q8AA22|Y643_BACTN	NA	K03215	23S rRNA (uracil1939-C5)-methyltransferase
sp|Q8AA38|Y627_BACTN Probable transcriptional regulatory protein BT_0627 OS=Bacteroides thetaiotaomicron (strain ATCC 29148 / DSM 2079 / JCM 5827 / CCUG 10774 / NCTC 10582 / VPI-5482 / E50) OX=226186 GN=BT_0627 PE=3 SV=1;tr|A5ZDC8|A5ZDC8_9BACE Probable tra	6220	Q8AA38;A5ZDC8;A6L5X9	Q8AA38;A5ZDC8	0	0	0	0	0	0	0	0	0	73500000	0	0	0	62525000	51918000	56623000	99349000	112740000	95829000	130100000	112500000	125770000	sp|Q8AA38|Y627_BACTN	NA	K18189	translational activator of
sp|Q8AA39|SYFB_BACTN Phenylalanine--tRNA ligase beta subunit OS=Bacteroides thetaiotaomicron (strain ATCC 29148 / DSM 2079 / JCM 5827 / CCUG 10774 / NCTC 10582 / VPI-5482 / E50) OX=226186 GN=pheT PE=3 SV=1	6221	Q8AA39	Q8AA39	2782000	3900100	3101900	604830	1262500	2017500	2171900	0	0	114040000	1126100	0	2501700	31141000	16791000	19995000	81898000	48134000	62410000	81721000	80693000	75211000	sp|Q8AA39|SYFB_BACTN	NA	K01890	phenylalanyl-tRNA synthetase beta
sp|Q8AA75|PYRG_BACTN CTP synthase OS=Bacteroides thetaiotaomicron (strain ATCC 29148 / DSM 2079 / JCM 5827 / CCUG 10774 / NCTC 10582 / VPI-5482 / E50) OX=226186 GN=pyrG PE=3 SV=1	6233	Q8AA75;A6L5L5;A5ZDH3	Q8AA75	17769000	22107000	22376000	0	0	0	0	0	3556600	51454000	2770000	0	0	26868000	19140000	21357000	45928000	55921000	47193000	61575000	50311000	73480000	sp|Q8AA75|PYRG_BACTN	NA	K01937	CTP synthase [EC:6.3.4.2]
sp|Q8AA76|YIDC_BACTN Membrane protein insertase YidC OS=Bacteroides thetaiotaomicron (strain ATCC 29148 / DSM 2079 / JCM 5827 / CCUG 10774 / NCTC 10582 / VPI-5482 / E50) OX=226186 GN=yidC PE=3 SV=1	6234	Q8AA76;A5ZDH4	Q8AA76	0	0	0	0	0	8210800	0	0	0	13244000	0	9904700	0	5763800	4630000	6693900	12622000	10148000	10828000	15839000	11554000	15288000	sp|Q8AA76|YIDC_BACTN	NA	K03217	YidC/Oxa1 family membrane
sp|Q8AA95|UVRB_BACTN UvrABC system protein B OS=Bacteroides thetaiotaomicron (strain ATCC 29148 / DSM 2079 / JCM 5827 / CCUG 10774 / NCTC 10582 / VPI-5482 / E50) OX=226186 GN=uvrB PE=3 SV=1;sp|Q5LC24|UVRB_BACFN UvrABC system protein B OS=Bacteroides fragil	1298	Q8AA95;Q5LC24;A5ZDJ2;A6L4R3	Q8AA95;Q5LC24;A5ZDJ2;A6L4R3	0	0	0	0	0	0	0	0	0	16436000	0	0	0	0	0	0	0	13244000	0	33795000	0	12159000	sp|Q8AA95|UVRB_BACTN	NA	K03702	excinuclease ABC subunit
sp|Q8AAB1|GLMS_BACTN Glutamine--fructose-6-phosphate aminotransferase [isomerizing] OS=Bacteroides thetaiotaomicron (strain ATCC 29148 / DSM 2079 / JCM 5827 / CCUG 10774 / NCTC 10582 / VPI-5482 / E50) OX=226186 GN=glmS PE=3 SV=2	6253	Q8AAB1	Q8AAB1	0	0	0	0	0	0	0	0	0	4248600	0	0	0	0	0	2945700	7071000	8590500	9143300	9395200	10611000	11508000	sp|Q8AAB1|GLMS_BACTN	NA	K00820	glutamine---fructose-6-phosphate transaminase (isomerizing)
sp|Q8AAB8|DAPAT_BACTN LL-diaminopimelate aminotransferase OS=Bacteroides thetaiotaomicron (strain ATCC 29148 / DSM 2079 / JCM 5827 / CCUG 10774 / NCTC 10582 / VPI-5482 / E50) OX=226186 GN=dapL PE=3 SV=1;tr|A5ZC45|A5ZC45_9BACE LL-diaminopimelate aminotransf	6256	Q8AAB8;A5ZC45;Q5LC03;A6L7E4	Q8AAB8;A5ZC45	0	0	0	0	0	0	0	0	0	3387400	0	0	0	5861200	0	0	7344400	6711900	7632700	12013000	9800000	8162700	sp|Q8AAB8|DAPAT_BACTN	NA	K10206	LL-diaminopimelate aminotransferase [EC:2.6.1.83]
sp|Q8AAD2|TRPB_BACTN Tryptophan synthase beta chain OS=Bacteroides thetaiotaomicron (strain ATCC 29148 / DSM 2079 / JCM 5827 / CCUG 10774 / NCTC 10582 / VPI-5482 / E50) OX=226186 GN=trpB PE=3 SV=1;sp|Q5LBZ8|TRPB_BACFN Tryptophan synthase beta chain OS=Bact	6262	Q8AAD2;Q5LBZ8;A5ZC33;A6L7M5	Q8AAD2;Q5LBZ8;A5ZC33;A6L7M5	0	0	0	0	0	0	0	0	0	5717000	0	0	0	0	2320900	3380100	3390700	0	0	0	0	0	sp|Q8AAD2|TRPB_BACTN	NA	K01696	tryptophan synthase beta
sp|Q8AAD5|TRPD_BACTN Anthranilate phosphoribosyltransferase OS=Bacteroides thetaiotaomicron (strain ATCC 29148 / DSM 2079 / JCM 5827 / CCUG 10774 / NCTC 10582 / VPI-5482 / E50) OX=226186 GN=trpD PE=3 SV=1;tr|A5ZC30|A5ZC30_9BACE Anthranilate phosphoribosylt	6264	Q8AAD5;A5ZC30;Q5LBZ5	Q8AAD5;A5ZC30	0	0	0	0	0	0	0	0	0	16604000	0	0	0	7864700	8197700	0	13222000	13785000	13934000	15728000	13022000	11744000	sp|Q8AAD5|TRPD_BACTN	NA	K00766	anthranilate phosphoribosyltransferase [EC:2.4.2.18]
sp|Q8AAD8|TRPA_BACTN Tryptophan synthase alpha chain OS=Bacteroides thetaiotaomicron (strain ATCC 29148 / DSM 2079 / JCM 5827 / CCUG 10774 / NCTC 10582 / VPI-5482 / E50) OX=226186 GN=trpA PE=3 SV=1;tr|A5ZC27|A5ZC27_9BACE Tryptophan synthase alpha chain OS=	6265	Q8AAD8;A5ZC27	Q8AAD8;A5ZC27	0	0	0	0	0	0	0	0	0	7782100	0	0	0	0	0	0	6809000	5725000	6111900	0	0	6766700	sp|Q8AAD8|TRPA_BACTN	NA	K01695	tryptophan synthase alpha
sp|Q8AAG5|Y500_BACTN Uncharacterized transporter BT_0500 OS=Bacteroides thetaiotaomicron (strain ATCC 29148 / DSM 2079 / JCM 5827 / CCUG 10774 / NCTC 10582 / VPI-5482 / E50) OX=226186 GN=BT_0500 PE=3 SV=1;tr|A5ZC09|A5ZC09_9BACE TrkA C-terminal domain prote	6272	Q8AAG5;A5ZC09;Q5LBX0	Q8AAG5;A5ZC09	0	0	0	0	0	0	0	0	0	0	0	0	0	0	0	0	0	0	0	0	0	0	sp|Q8AAG5|Y500_BACTN	NA	K07085	putative transport protein
sp|Q8AAN7|XPT_BACTN Xanthine phosphoribosyltransferase OS=Bacteroides thetaiotaomicron (strain ATCC 29148 / DSM 2079 / JCM 5827 / CCUG 10774 / NCTC 10582 / VPI-5482 / E50) OX=226186 GN=xpt PE=3 SV=1;sp|Q5LEQ1|XPT_BACFN Xanthine phosphoribosyltransferase OS	6303	Q8AAN7;Q5LEQ1;A5ZHG3	Q8AAN7;Q5LEQ1;A5ZHG3	0	0	0	0	0	0	0	0	0	0	0	0	0	0	0	0	0	0	0	0	0	0	sp|Q8AAN7|XPT_BACTN	NA	K03816	xanthine phosphoribosyltransferase [EC:2.4.2.22]
sp|Q8AAP0|RL35_BACTN Large ribosomal subunit protein bL35 OS=Bacteroides thetaiotaomicron (strain ATCC 29148 / DSM 2079 / JCM 5827 / CCUG 10774 / NCTC 10582 / VPI-5482 / E50) OX=226186 GN=rpmI PE=3 SV=1;tr|A5ZHF9|A5ZHF9_9BACE Large ribosomal subunit protei	1400	Q8AAP0;A5ZHF9	Q8AAP0;A5ZHF9	0	81883000	0	0	0	0	0	0	0	66159000	0	0	0	62642000	41047000	53856000	61241000	74894000	67162000	75503000	93641000	75317000	sp|Q8AAP0|RL35_BACTN	NA	K02916	large subunit ribosomal
sp|Q8AAP1|IF3_BACTN Translation initiation factor IF-3 OS=Bacteroides thetaiotaomicron (strain ATCC 29148 / DSM 2079 / JCM 5827 / CCUG 10774 / NCTC 10582 / VPI-5482 / E50) OX=226186 GN=infC PE=3 SV=1;tr|A5ZHF8|A5ZHF8_9BACE Translation initiation factor IF-	6304	Q8AAP1;A5ZHF8;Q5LEQ5;A6L7J6	Q8AAP1;A5ZHF8	14540000	8392300	8259200	0	0	0	0	0	0	54982000	0	4023900	0	17389000	14872000	18598000	44498000	52656000	43614000	72891000	52542000	54486000	sp|Q8AAP1|IF3_BACTN	NA	K02520	translation initiation factor
sp|Q8AAP2|SYT_BACTN Threonine--tRNA ligase OS=Bacteroides thetaiotaomicron (strain ATCC 29148 / DSM 2079 / JCM 5827 / CCUG 10774 / NCTC 10582 / VPI-5482 / E50) OX=226186 GN=thrS PE=3 SV=1;tr|A5ZHF7|A5ZHF7_9BACE Threonine--tRNA ligase OS=Bacteroides caccae	6305	Q8AAP2;A5ZHF7;Q5LEQ6;A6L7J7	Q8AAP2;A5ZHF7;Q5LEQ6	18988000	21393000	22096000	641070	421790	1502500	0	0	0	170440000	555840	0	605290	43471000	34473000	56927000	96889000	172240000	145210000	203260000	108960000	243840000	sp|Q8AAP2|SYT_BACTN	NA	K01868	threonyl-tRNA synthetase [EC:6.1.1.3]
sp|Q8AAP4|DEF_BACTN Peptide deformylase OS=Bacteroides thetaiotaomicron (strain ATCC 29148 / DSM 2079 / JCM 5827 / CCUG 10774 / NCTC 10582 / VPI-5482 / E50) OX=226186 GN=def PE=3 SV=1	6307	Q8AAP4;A5ZHF5;Q5LEQ9;A6L7J9	Q8AAP4	8881400	9942100	8842900	0	0	0	0	0	0	16101000	0	0	0	8268500	12278000	15198000	21573000	20111000	17550000	20405000	22369000	15188000	sp|Q8AAP4|DEF_BACTN	NA	K01462	peptide deformylase [EC:3.5.1.88]
sp|Q8AAP9|CYSN_BACTN Sulfate adenylyltransferase subunit 1 OS=Bacteroides thetaiotaomicron (strain ATCC 29148 / DSM 2079 / JCM 5827 / CCUG 10774 / NCTC 10582 / VPI-5482 / E50) OX=226186 GN=cysN PE=3 SV=1;tr|A5ZHE9|A5ZHE9_9BACE Sulfate adenylyltransferase s	6311	Q8AAP9;A5ZHE9;Q5LES3;A6KXG7	Q8AAP9;A5ZHE9;Q5LES3	0	0	0	0	0	0	0	0	0	14492000	0	0	0	7905000	5767000	7212200	14003000	16698000	16724000	23010000	19373000	18706000	sp|Q8AAP9|CYSN_BACTN	NA	K00956	sulfate adenylyltransferase subunit
sp|Q8AAQ0|CYSD_BACTN Sulfate adenylyltransferase subunit 2 OS=Bacteroides thetaiotaomicron (strain ATCC 29148 / DSM 2079 / JCM 5827 / CCUG 10774 / NCTC 10582 / VPI-5482 / E50) OX=226186 GN=cysD PE=3 SV=1;tr|A5ZHE8|A5ZHE8_9BACE Sulfate adenylyltransferase s	6312	Q8AAQ0;A5ZHE8;Q5LES4;A6KXG8	Q8AAQ0;A5ZHE8;Q5LES4	10374000	0	13512000	0	0	0	0	0	0	12345000	0	0	0	11716000	10308000	9738600	10879000	11872000	13128000	14275000	12170000	15410000	sp|Q8AAQ0|CYSD_BACTN	NA	K00957	sulfate adenylyltransferase subunit
sp|Q8AAW1|ARAA_BACTN L-arabinose isomerase OS=Bacteroides thetaiotaomicron (strain ATCC 29148 / DSM 2079 / JCM 5827 / CCUG 10774 / NCTC 10582 / VPI-5482 / E50) OX=226186 GN=araA PE=3 SV=1;sp|A6L2R5|ARAA_PHOV8 L-arabinose isomerase OS=Phocaeicola vulgatus (	6334	Q8AAW1;A6L2R5	Q8AAW1;A6L2R5	25002000	51993000	25352000	0	0	0	0	0	0	23371000	9337500	0	0	12609000	11168000	7827600	14593000	18160000	18649000	25074000	21192000	22131000	sp|Q8AAW1|ARAA_BACTN	NA	K01804	L-arabinose isomerase [EC:5.3.1.4]
sp|Q8AAZ8|PRMA_BACTN Ribosomal protein L11 methyltransferase OS=Bacteroides thetaiotaomicron (strain ATCC 29148 / DSM 2079 / JCM 5827 / CCUG 10774 / NCTC 10582 / VPI-5482 / E50) OX=226186 GN=prmA PE=3 SV=1;sp|Q5LEW2|PRMA_BACFN Ribosomal protein L11 methylt	6350	Q8AAZ8;Q5LEW2;A5ZHB0	Q8AAZ8;Q5LEW2;A5ZHB0	0	0	0	0	0	0	0	0	0	0	0	0	0	0	0	0	0	0	0	0	0	0	sp|Q8AAZ8|PRMA_BACTN	NA	K02687	ribosomal protein L11
sp|Q8AB53|Y258_BACTN Putative glucosamine-6-phosphate deaminase-like protein BT_0258 OS=Bacteroides thetaiotaomicron (strain ATCC 29148 / DSM 2079 / JCM 5827 / CCUG 10774 / NCTC 10582 / VPI-5482 / E50) OX=226186 GN=BT_0258 PE=3 SV=1	6365	Q8AB53	Q8AB53	10797000	20712000	10186000	175250	0	0	1471000	147270	0	151090000	25953000	409910	1088700	94339000	66190000	89302000	143310000	154450000	147360000	178040000	184890000	158790000	sp|Q8AB53|Y258_BACTN	NA	K02564	glucosamine-6-phosphate deaminase [EC:3.5.99.6]
sp|Q8ABA7|HIS7_BACTN Histidine biosynthesis bifunctional protein HisB OS=Bacteroides thetaiotaomicron (strain ATCC 29148 / DSM 2079 / JCM 5827 / CCUG 10774 / NCTC 10582 / VPI-5482 / E50) OX=226186 GN=hisB PE=1 SV=1;sp|Q5LB00|HIS7_BACFN Histidine biosynthes	6385	Q8ABA7;Q5LB00;A5ZH48	Q8ABA7;Q5LB00;A5ZH48	0	0	0	0	0	0	0	0	0	0	0	0	0	0	0	0	0	0	0	0	0	0	sp|Q8ABA7|HIS7_BACTN	NA	K01089	imidazoleglycerol-phosphate dehydratase /
sp|Q8ABA8|HIS8_BACTN Histidinol-phosphate aminotransferase OS=Bacteroides thetaiotaomicron (strain ATCC 29148 / DSM 2079 / JCM 5827 / CCUG 10774 / NCTC 10582 / VPI-5482 / E50) OX=226186 GN=hisC PE=3 SV=1	6386	Q8ABA8;A5ZH47	Q8ABA8	0	0	0	0	0	0	0	0	0	5220800	0	0	0	0	0	0	5640500	6584800	6403100	0	0	0	sp|Q8ABA8|HIS8_BACTN	NA	K00817	histidinol-phosphate aminotransferase [EC:2.6.1.9]
sp|Q8ABA9|HISX_BACTN Histidinol dehydrogenase OS=Bacteroides thetaiotaomicron (strain ATCC 29148 / DSM 2079 / JCM 5827 / CCUG 10774 / NCTC 10582 / VPI-5482 / E50) OX=226186 GN=hisD PE=3 SV=1	6387	Q8ABA9;A6L2V7;A5ZH46;Q5LAZ8	Q8ABA9	0	0	0	0	0	57976000	0	0	0	133490000	0	0	0	0	0	0	133490000	135470000	139420000	210140000	139730000	135930000	sp|Q8ABA9|HISX_BACTN	NA	K00013	histidinol dehydrogenase [EC:1.1.1.23]
sp|Q8ABB0|HIS1_BACTN ATP phosphoribosyltransferase OS=Bacteroides thetaiotaomicron (strain ATCC 29148 / DSM 2079 / JCM 5827 / CCUG 10774 / NCTC 10582 / VPI-5482 / E50) OX=226186 GN=hisG PE=3 SV=1	6388	Q8ABB0	Q8ABB0	17336000	15319000	19275000	0	0	0	0	0	0	24489000	0	0	0	11390000	9309700	8887800	22763000	20861000	18677000	17343000	19318000	18495000	sp|Q8ABB0|HIS1_BACTN	NA	K00765	ATP phosphoribosyltransferase [EC:2.4.2.17]
sp|Q8ABI8|FABH1_BACTN Beta-ketoacyl-[acyl-carrier-protein] synthase III 1 OS=Bacteroides thetaiotaomicron (strain ATCC 29148 / DSM 2079 / JCM 5827 / CCUG 10774 / NCTC 10582 / VPI-5482 / E50) OX=226186 GN=fabH1 PE=3 SV=1	6411	Q8ABI8;A5ZDK2	Q8ABI8	0	0	0	0	0	0	0	0	0	0	0	0	0	0	0	0	0	0	0	0	0	0	sp|Q8ABI8|FABH1_BACTN	NA	K00648	3-oxoacyl-[acyl-carrier-protein] synthase III
sp|Q9RQ13|FUCI_BACTN L-fucose isomerase OS=Bacteroides thetaiotaomicron (strain ATCC 29148 / DSM 2079 / JCM 5827 / CCUG 10774 / NCTC 10582 / VPI-5482 / E50) OX=226186 GN=fucI PE=3 SV=1;tr|A5ZH27|A5ZH27_9BACE L-fucose isomerase OS=Bacteroides caccae ATCC 43	6423	Q9RQ13;A5ZH27;C0CH16	Q9RQ13;A5ZH27	31601000	48014000	64217000	11831000	13794000	9057000	384100	0	0	40533000	8127000	3943900	7196700	64620000	45713000	55577000	252710000	302230000	296610000	294840000	280620000	273640000	sp|Q9RQ13|FUCI_BACTN	NA	K01818	L-fucose/D-arabinose isomerase [EC:5.3.1.25
sp|Q9RQ15|RS16_BACTN Small ribosomal subunit protein bS16 OS=Bacteroides thetaiotaomicron (strain ATCC 29148 / DSM 2079 / JCM 5827 / CCUG 10774 / NCTC 10582 / VPI-5482 / E50) OX=226186 GN=rpsP PE=3 SV=1	6424	Q9RQ15	Q9RQ15	292760000	3.29e+08	233200000	0	0	0	0	0	0	147240000	0	0	17983000	128140000	111890000	99078000	262940000	223650000	195480000	244610000	210870000	237830000	sp|Q9RQ15|RS16_BACTN	NA	K02959	small subunit ribosomal
tr|A0A380YPS5|A0A380YPS5_BACFN Glutamate dehydrogenase OS=Bacteroides fragilis (strain ATCC 25285 / DSM 2151 / CCUG 4856 / JCM 11019 / NCTC 9343 / Onslow) OX=272559 GN=gdhB2 PE=3 SV=1	2	A0A380YPS5	A0A380YPS5	0	0	0	0	0	0	0	0	0	0	0	0	0	0	0	0	0	0	0	0	0	0	tr|A0A380YPS5|A0A380YPS5_BACFN	NA	K00262	glutamate dehydrogenase (NADP+)
tr|A0A380YRJ2|A0A380YRJ2_BACFN Exported beta-lactamase protein OS=Bacteroides fragilis (strain ATCC 25285 / DSM 2151 / CCUG 4856 / JCM 11019 / NCTC 9343 / Onslow) OX=272559 GN=pbpE PE=4 SV=1	3	A0A380YRJ2	A0A380YRJ2	8467200	17234000	16699000	0	0	0	0	0	0	0	0	0	0	0	0	0	0	0	0	0	0	0	tr|A0A380YRJ2|A0A380YRJ2_BACFN	NA	NA	NA
tr|A0A380YSH7|A0A380YSH7_BACFN P-type Ca(2+) transporter OS=Bacteroides fragilis (strain ATCC 25285 / DSM 2151 / CCUG 4856 / JCM 11019 / NCTC 9343 / Onslow) OX=272559 GN=BF9343_4042 PE=4 SV=1	4	A0A380YSH7	A0A380YSH7	0	0	0	0	0	0	0	0	0	0	0	0	0	0	0	0	0	0	0	0	0	0	tr|A0A380YSH7|A0A380YSH7_BACFN	NA	NA	NA
tr|A0A380YTR8|A0A380YTR8_BACFN Aspartate-semialdehyde dehydrogenase OS=Bacteroides fragilis (strain ATCC 25285 / DSM 2151 / CCUG 4856 / JCM 11019 / NCTC 9343 / Onslow) OX=272559 GN=asd PE=3 SV=1	6	A0A380YTR8	A0A380YTR8	0	0	0	0	0	0	0	0	0	0	0	0	0	0	0	0	0	0	0	0	0	0	tr|A0A380YTR8|A0A380YTR8_BACFN	NA	K00133	aspartate-semialdehyde dehydrogenase [EC:1.2.1.11]
tr|A0A380YVJ9|A0A380YVJ9_BACFN Lipoprotein OS=Bacteroides fragilis (strain ATCC 25285 / DSM 2151 / CCUG 4856 / JCM 11019 / NCTC 9343 / Onslow) OX=272559 GN=BF9343_3058 PE=4 SV=1	8	A0A380YVJ9	A0A380YVJ9	0	0	0	0	0	0	0	0	0	0	0	0	0	0	0	0	0	0	0	0	0	0	tr|A0A380YVJ9|A0A380YVJ9_BACFN	NA	K21571	starch-binding outer membrane
tr|A0A380YXZ7|A0A380YXZ7_BACFN Putative pyruvate carboxylase biotin-containing subunit OS=Bacteroides fragilis (strain ATCC 25285 / DSM 2151 / CCUG 4856 / JCM 11019 / NCTC 9343 / Onslow) OX=272559 GN=BF9343_1872 PE=4 SV=1	9	A0A380YXZ7	A0A380YXZ7	0	0	0	0	0	0	0	0	0	0	0	0	0	0	0	0	0	0	0	0	0	0	tr|A0A380YXZ7|A0A380YXZ7_BACFN	NA	NA	NA
tr|A0A380YYW1|A0A380YYW1_BACFN Dihydrolipoamide acetyltransferase component of pyruvate dehydrogenase complex OS=Bacteroides fragilis (strain ATCC 25285 / DSM 2151 / CCUG 4856 / JCM 11019 / NCTC 9343 / Onslow) OX=272559 GN=pdhC PE=3 SV=1	10	A0A380YYW1	A0A380YYW1	0	0	0	0	0	0	0	0	0	0	0	0	0	0	0	0	0	0	0	0	0	0	tr|A0A380YYW1|A0A380YYW1_BACFN	NA	NA	NA
tr|A0A380YZ57|A0A380YZ57_BACFN Flavodoxin OS=Bacteroides fragilis (strain ATCC 25285 / DSM 2151 / CCUG 4856 / JCM 11019 / NCTC 9343 / Onslow) OX=272559 GN=isiB PE=3 SV=1	11	A0A380YZ57	A0A380YZ57	0	0	0	0	0	0	0	0	0	0	0	0	0	0	0	0	0	0	0	0	0	0	tr|A0A380YZ57|A0A380YZ57_BACFN	NA	K03839	flavodoxin I NA
tr|A0A380Z1N1|A0A380Z1N1_BACFN DUF4836 family protein OS=Bacteroides fragilis (strain ATCC 25285 / DSM 2151 / CCUG 4856 / JCM 11019 / NCTC 9343 / Onslow) OX=272559 GN=BF9343_0902 PE=4 SV=1	14	A0A380Z1N1	A0A380Z1N1	0	0	0	0	0	0	0	0	0	0	0	0	0	0	0	0	0	0	0	0	0	0	tr|A0A380Z1N1|A0A380Z1N1_BACFN	NA	NA	NA
tr|A5KIF8|A5KIF8_9FIRM Protein-export membrane protein SecG OS=[Ruminococcus] torques ATCC 27756 OX=411460 GN=secG PE=3 SV=1;tr|A7AZW7|A7AZW7_RUMGV Protein-export membrane protein SecG OS=Ruminococcus gnavus (strain ATCC 29149 / VPI C7-9) OX=411470 GN=secG	16	A5KIF8;A7AZW7	A5KIF8;A7AZW7	0	0	0	0	0	0	18893000	9093900	16691000	0	13015000	0	26317000	0	0	0	0	13859000	16469000	0	0	15544000	tr|A5KIF8|A5KIF8_9FIRM	NA	K03075	preprotein translocase subunit
tr|A5KIG0|A5KIG0_9FIRM Ribonuclease R OS=[Ruminococcus] torques ATCC 27756 OX=411460 GN=rnr PE=3 SV=1	17	A5KIG0	A5KIG0	0	0	0	0	0	0	2244300	2904100	2927200	0	0	0	0	0	0	0	0	0	0	0	0	0	tr|A5KIG0|A5KIG0_9FIRM	NA	K12573	ribonuclease R [EC:3.1.13.1]
tr|A5KIG3|A5KIG3_9FIRM Hemerythrin HHE cation binding domain protein OS=[Ruminococcus] torques ATCC 27756 OX=411460 GN=RUMTOR_00008 PE=3 SV=1	18	A5KIG3	A5KIG3	75062000	99500000	76905000	0	0	0	36312000	55885000	36427000	0	41943000	92359000	44774000	0	0	0	54544000	44978000	44766000	26009000	34630000	29382000	tr|A5KIG3|A5KIG3_9FIRM	NA	NA	NA
tr|A5KIG4|A5KIG4_9FIRM Putative translation elongation factor G OS=[Ruminococcus] torques ATCC 27756 OX=411460 GN=RUMTOR_00009 PE=4 SV=1	19	A5KIG4	A5KIG4	0	0	0	0	0	0	0	2048000	1482900	0	0	0	0	0	0	0	0	0	0	0	0	0	tr|A5KIG4|A5KIG4_9FIRM	NA	K18220;K06962	ribosomal protection tetracycline;uncharacterized protein NA
tr|A5KIG9|A5KIG9_9FIRM Orotidine 5-phosphate decarboxylase OS=[Ruminococcus] torques ATCC 27756 OX=411460 GN=pyrF PE=3 SV=1	21	A5KIG9;C0CNK7;C4ZG05	A5KIG9	75591000	60431000	79766000	0	0	0	110930000	113740000	130440000	34597000	108490000	98521000	106270000	6921800	0	0	73426000	79119000	87697000	55598000	64465000	84114000	tr|A5KIG9|A5KIG9_9FIRM	NA	K01591	orotidine-5'-phosphate decarboxylase [EC:4.1.1.23]
tr|A5KIH0|A5KIH0_9FIRM Dihydroorotate dehydrogenase B (NAD(+)), electron transfer subunit OS=[Ruminococcus] torques ATCC 27756 OX=411460 GN=pyrK PE=3 SV=1	22	A5KIH0	A5KIH0	34082000	35287000	51817000	0	0	0	16559000	17635000	15794000	0	41636000	29786000	21591000	0	0	0	15773000	21579000	19056000	17028000	17712000	12495000	tr|A5KIH0|A5KIH0_9FIRM	NA	K02823	dihydroorotate dehydrogenase electron
tr|A5KIH1|A5KIH1_9FIRM Dihydroorotate dehydrogenase OS=[Ruminococcus] torques ATCC 27756 OX=411460 GN=pyrD PE=3 SV=1	23	A5KIH1	A5KIH1	144110000	134330000	129230000	0	0	0	37501000	42182000	28462000	0	35712000	52058000	36653000	0	0	0	21475000	24256000	19048000	16911000	23745000	18447000	tr|A5KIH1|A5KIH1_9FIRM	NA	K17828	dihydroorotate dehydrogenase (NAD+)
tr|A5KIH6|A5KIH6_9FIRM Aminotransferase, class I/II OS=[Ruminococcus] torques ATCC 27756 OX=411460 GN=RUMTOR_00021 PE=4 SV=1	25	A5KIH6;C7G766;C4ZG82;C0CMB8	A5KIH6	199830000	225970000	229700000	7317400	0	0	86290000	161900000	166280000	3248500	86846000	102870000	109370000	2324200	3532600	0	143150000	62247000	88206000	67115000	101280000	71062000	tr|A5KIH6|A5KIH6_9FIRM	NA	NA	NA
tr|A5KII6|A5KII6_9FIRM Putative FeS assembly ATPase SufC OS=[Ruminococcus] torques ATCC 27756 OX=411460 GN=RUMTOR_00031 PE=4 SV=1	26	A5KII6	A5KII6	0	0	0	0	0	0	11507000	11939000	8740200	0	10238000	10763000	12423000	0	0	0	8455700	6885400	6498500	7970800	7076700	9197400	tr|A5KII6|A5KII6_9FIRM	NA	K09013	Fe-S cluster assembly
tr|A5KII7|A5KII7_9FIRM SufB/sufD domain protein OS=[Ruminococcus] torques ATCC 27756 OX=411460 GN=RUMTOR_00032 PE=4 SV=1	27	A5KII7	A5KII7	0	0	0	0	0	0	10678000	10559000	10064000	0	5452100	0	8324800	0	0	0	0	3648400	4248600	0	6415500	4801300	tr|A5KII7|A5KII7_9FIRM	NA	NA	NA
tr|A5KII8|A5KII8_9FIRM Glycerol kinase OS=[Ruminococcus] torques ATCC 27756 OX=411460 GN=glpK PE=3 SV=1	28	A5KII8;REV__C4Z9X8;B0MEE8	A5KII8	0	0	0	0	0	0	7104800	7445800	7375200	0	8721200	0	9750800	0	0	0	4723800	5503000	0	0	0	0	tr|A5KII8|A5KII8_9FIRM	NA	K00864	glycerol kinase [EC:2.7.1.30]
tr|A5KII9|A5KII9_9FIRM Na+/H+ antiporter family protein OS=[Ruminococcus] torques ATCC 27756 OX=411460 GN=RUMTOR_00034 PE=4 SV=1	29	A5KII9	A5KII9	0	0	0	0	0	0	0	0	0	0	5610500	0	6417900	0	0	0	0	0	0	0	0	0	tr|A5KII9|A5KII9_9FIRM	NA	K18218	tetracycline resistance efflux
tr|A5KIJ3|A5KIJ3_9FIRM Aspartate--ammonia ligase OS=[Ruminococcus] torques ATCC 27756 OX=411460 GN=asnA PE=3 SV=1	30	A5KIJ3;C7GAK2;C4Z8A3	A5KIJ3	26039000	18456000	22843000	0	0	2467600	50353000	32923000	57628000	5481300	35233000	31847000	46129000	0	2566200	5918800	22309000	25763000	32293000	22735000	21024000	17827000	tr|A5KIJ3|A5KIJ3_9FIRM	NA	K01914	aspartate--ammonia ligase [EC:6.3.1.1]
tr|A5KIJ5|A5KIJ5_9FIRM PHP domain protein OS=[Ruminococcus] torques ATCC 27756 OX=411460 GN=RUMTOR_00040 PE=4 SV=1	31	A5KIJ5	A5KIJ5	0	0	0	0	0	0	0	0	0	0	0	0	0	0	0	0	0	0	0	0	0	0	tr|A5KIJ5|A5KIJ5_9FIRM	NA	NA	NA
tr|A5KIJ6|A5KIJ6_9FIRM Uncharacterized protein OS=[Ruminococcus] torques ATCC 27756 OX=411460 GN=RUMTOR_00041 PE=4 SV=1	32	A5KIJ6	A5KIJ6	0	0	0	0	0	0	7309200	8648600	6957300	0	0	6757600	8671900	0	0	0	0	4702900	4588700	3750000	4189200	0	tr|A5KIJ6|A5KIJ6_9FIRM	NA	NA	NA
tr|A5KIJ7|A5KIJ7_9FIRM Coenzyme PQQ synthesis protein D (PqqD) OS=[Ruminococcus] torques ATCC 27756 OX=411460 GN=RUMTOR_00042 PE=4 SV=1	33	A5KIJ7	A5KIJ7	0	0	0	0	0	0	0	0	0	0	0	0	0	0	0	0	0	0	0	0	0	0	tr|A5KIJ7|A5KIJ7_9FIRM	NA	NA	NA
tr|A5KIJ8|A5KIJ8_9FIRM Oligopeptide transporter, OPT family OS=[Ruminococcus] torques ATCC 27756 OX=411460 GN=RUMTOR_00044 PE=4 SV=1	34	A5KIJ8;A7B2T8	A5KIJ8	42339000	30801000	30978000	0	0	0	72480000	77853000	63787000	0	95457000	76880000	88316000	0	0	0	41863000	39160000	42268000	42235000	45270000	41850000	tr|A5KIJ8|A5KIJ8_9FIRM	NA	NA	NA
tr|A5KIK0|A5KIK0_9FIRM Transcriptional regulator, Crp/Fnr family OS=[Ruminococcus] torques ATCC 27756 OX=411460 GN=RUMTOR_00045 PE=4 SV=1	35	A5KIK0	A5KIK0	0	0	0	0	0	0	5510300	6540800	5138700	5995500	0	4894600	0	0	0	0	0	0	5402100	0	0	4515000	tr|A5KIK0|A5KIK0_9FIRM	NA	NA	NA
tr|A5KIK1|A5KIK1_9FIRM Thioredoxin OS=[Ruminococcus] torques ATCC 27756 OX=411460 GN=trxA PE=3 SV=1	36	A5KIK1	A5KIK1	0	0	48642000	0	0	0	0	0	0	0	31687000	0	0	0	0	0	0	0	0	0	19890000	0	tr|A5KIK1|A5KIK1_9FIRM	NA	K03671	thioredoxin NA NA
tr|A5KIK2|A5KIK2_9FIRM Putative ATP-dependent nuclease subunit B OS=[Ruminococcus] torques ATCC 27756 OX=411460 GN=RUMTOR_00047 PE=4 SV=1	37	A5KIK2	A5KIK2	0	0	0	0	2857600	0	4253300	0	3001500	0	0	0	0	0	0	0	0	0	0	0	0	0	tr|A5KIK2|A5KIK2_9FIRM	NA	K16899	ATP-dependent helicase/nuclease subunit
tr|A5KIK3|A5KIK3_9FIRM ATP-dependent helicase/nuclease subunit A OS=[Ruminococcus] torques ATCC 27756 OX=411460 GN=addA PE=3 SV=1	38	A5KIK3	A5KIK3	0	0	0	0	0	0	1965600	0	1620900	0	0	0	0	0	0	0	0	0	0	0	0	0	tr|A5KIK3|A5KIK3_9FIRM	NA	K16898	ATP-dependent helicase/nuclease subunit
tr|A5KIK5|A5KIK5_9FIRM TipAS antibiotic-recognition domain protein OS=[Ruminococcus] torques ATCC 27756 OX=411460 GN=RUMTOR_00050 PE=4 SV=1	39	A5KIK5	A5KIK5	0	0	0	0	0	0	0	0	0	0	0	0	0	0	0	0	0	0	0	0	0	0	tr|A5KIK5|A5KIK5_9FIRM	NA	NA	NA
tr|A5KIK9|A5KIK9_9FIRM PucR family transcriptional regulator OS=[Ruminococcus] torques ATCC 27756 OX=411460 GN=RUMTOR_00054 PE=3 SV=1	40	A5KIK9;C4ZEI3;C7G5A5;C0CSM6;C0CPL6	A5KIK9	5687300	6045000	6909500	0	1470300	820270	84545000	70409000	105030000	1800200	128790000	42352000	120370000	1962400	0	0	37974000	26608000	47780000	28202000	34407000	32103000	tr|A5KIK9|A5KIK9_9FIRM	NA	K02647	carbohydrate diacid regulator
tr|A5KIL0|A5KIL0_9FIRM Cell division ATP-binding protein FtsE OS=[Ruminococcus] torques ATCC 27756 OX=411460 GN=ftsE PE=3 SV=1;tr|A7AXY2|A7AXY2_RUMGV Cell division ATP-binding protein FtsE OS=Ruminococcus gnavus (strain ATCC 29149 / VPI C7-9) OX=411470 GN=	41	A5KIL0;A7AXY2	A5KIL0;A7AXY2	57410000	32483000	68172000	0	0	0	93059000	68228000	78025000	11371000	76017000	102780000	76860000	0	0	0	45857000	50209000	52563000	40787000	52613000	50951000	tr|A5KIL0|A5KIL0_9FIRM	NA	K09812	cell division transport
tr|A5KIL1|A5KIL1_9FIRM Cell division protein FtsX OS=[Ruminococcus] torques ATCC 27756 OX=411460 GN=RUMTOR_00056 PE=3 SV=1	42	A5KIL1;A7AXY3	A5KIL1	0	0	0	0	0	0	25146000	36872000	29805000	0	26446000	18316000	27969000	0	0	3959800	20294000	15198000	16401000	18839000	18559000	21218000	tr|A5KIL1|A5KIL1_9FIRM	NA	K09811	cell division transport
tr|A5KIL2|A5KIL2_9FIRM Peptidase, M23 family OS=[Ruminococcus] torques ATCC 27756 OX=411460 GN=RUMTOR_00057 PE=4 SV=1	43	A5KIL2	A5KIL2	83476000	57428000	68440000	0	0	0	39162000	50919000	50325000	0	0	50181000	24966000	0	0	0	35909000	0	0	0	19270000	0	tr|A5KIL2|A5KIL2_9FIRM	NA	NA	NA
tr|A5KIL4|A5KIL4_9FIRM Peptidase, S41 family OS=[Ruminococcus] torques ATCC 27756 OX=411460 GN=RUMTOR_00059 PE=3 SV=1	44	A5KIL4	A5KIL4	7687500	9955600	7937100	0	0	0	11378000	10855000	10523000	0	9903700	9744100	11146000	0	0	0	5823100	0	5222400	4504600	5632500	5848800	tr|A5KIL4|A5KIL4_9FIRM	NA	K03797	carboxyl-terminal processing protease
tr|A5KIL8|A5KIL8_9FIRM DNA-binding helix-turn-helix protein OS=[Ruminococcus] torques ATCC 27756 OX=411460 GN=RUMTOR_00063 PE=4 SV=1	45	A5KIL8;A7B0B6;B0MBF1;C0CHR0	A5KIL8	0	0	0	0	0	0	0	0	4197200	0	0	0	6290200	0	0	0	4547200	0	4674000	0	0	0	tr|A5KIL8|A5KIL8_9FIRM	NA	K07729;K07726	putative transcriptional regulator
tr|A5KIM0|A5KIM0_9FIRM Chaperone protein ClpB OS=[Ruminococcus] torques ATCC 27756 OX=411460 GN=clpB PE=3 SV=1	46	A5KIM0	A5KIM0	0	0	0	0	0	0	4734800	0	4099000	0	2443700	0	2606100	0	0	0	3066400	2859100	2921900	0	0	0	tr|A5KIM0|A5KIM0_9FIRM	NA	K03695	ATP-dependent Clp protease
tr|A5KIM5|A5KIM5_9FIRM Stage 0 sporulation protein A homolog OS=[Ruminococcus] torques ATCC 27756 OX=411460 GN=RUMTOR_00070 PE=4 SV=1;tr|A7B5U9|A7B5U9_RUMGV Stage 0 sporulation protein A homolog OS=Ruminococcus gnavus (strain ATCC 29149 / VPI C7-9) OX=4114	47	A5KIM5;A7B5U9;C7G8Z4;C7G5V3;A7B6B7;B0MBP2	A5KIM5;A7B5U9	0	0	0	0	0	0	9565900	24348000	24252000	18310000	19232000	10537000	20990000	0	0	0	15921000	19706000	14233000	16327000	18765000	16069000	tr|A5KIM5|A5KIM5_9FIRM	NA	K18349	two-component system, OmpR
tr|A5KIM6|A5KIM6_9FIRM histidine kinase OS=[Ruminococcus] torques ATCC 27756 OX=411460 GN=RUMTOR_00071 PE=4 SV=1	48	A5KIM6;C7G8Z3	A5KIM6	0	2770100	0	0	1324700	0	18880000	14153000	18252000	1032500	14661000	10594000	14498000	0	0	0	7211600	6331200	6847800	4667400	5625600	4726600	tr|A5KIM6|A5KIM6_9FIRM	NA	NA	NA
tr|A5KIM8|A5KIM8_9FIRM TIGR00266 family protein OS=[Ruminococcus] torques ATCC 27756 OX=411460 GN=RUMTOR_00073 PE=4 SV=1	49	A5KIM8	A5KIM8	0	0	0	0	0	0	33074000	49557000	42360000	0	68808000	62689000	58125000	0	0	0	36011000	29194000	37653000	23562000	26803000	22031000	tr|A5KIM8|A5KIM8_9FIRM	NA	NA	NA
tr|A5KIN0|A5KIN0_9FIRM Bacterial Pleckstrin homology domain-containing protein OS=[Ruminococcus] torques ATCC 27756 OX=411460 GN=RUMTOR_00075 PE=4 SV=1	50	A5KIN0	A5KIN0	0	0	0	0	0	0	0	8033000	7870000	0	7570700	9465900	7279900	0	0	0	0	0	0	0	0	0	tr|A5KIN0|A5KIN0_9FIRM	NA	NA	NA
tr|A5KIN1|A5KIN1_9FIRM PucR C-terminal helix-turn-helix domain-containing protein OS=[Ruminococcus] torques ATCC 27756 OX=411460 GN=RUMTOR_00076 PE=3 SV=1	51	A5KIN1	A5KIN1	0	21942000	0	0	0	0	22231000	25680000	24870000	6003700	27233000	0	36152000	0	0	0	16379000	20221000	17740000	9404500	18195000	85579000	tr|A5KIN1|A5KIN1_9FIRM	NA	K02647	carbohydrate diacid regulator
tr|A5KIN2|A5KIN2_9FIRM Uncharacterized protein OS=[Ruminococcus] torques ATCC 27756 OX=411460 GN=RUMTOR_00077 PE=4 SV=1	52	A5KIN2	A5KIN2	0	0	0	0	0	0	2095600	3290000	0	0	0	0	0	0	0	0	0	0	0	0	0	0	tr|A5KIN2|A5KIN2_9FIRM	NA	NA	NA
tr|A5KIN3|A5KIN3_9FIRM ABC transporter, ATP-binding protein OS=[Ruminococcus] torques ATCC 27756 OX=411460 GN=RUMTOR_00078 PE=4 SV=1	53	A5KIN3;C4ZD58;C7GGC4;C0CK64;C7GGC3	A5KIN3	81912000	91489000	131980000	5367400	1626200	8528000	533830000	452040000	585180000	2039300	625110000	187520000	522280000	3319800	4403100	0	150960000	299080000	223740000	172080000	210890000	248920000	tr|A5KIN3|A5KIN3_9FIRM	NA	K10112	multiple sugar transport
tr|A5KIN4|A5KIN4_9FIRM Peptidyl-prolyl cis-trans isomerase OS=[Ruminococcus] torques ATCC 27756 OX=411460 GN=RUMTOR_00079 PE=3 SV=1	54	A5KIN4	A5KIN4	35696000	42385000	45810000	0	0	0	11584000	21852000	19898000	0	0	34138000	0	0	0	0	28359000	32507000	23155000	14107000	24247000	12038000	tr|A5KIN4|A5KIN4_9FIRM	NA	NA	NA
tr|A5KIN6|A5KIN6_9FIRM ATPase/histidine kinase/DNA gyrase B/HSP90 domain protein OS=[Ruminococcus] torques ATCC 27756 OX=411460 GN=RUMTOR_00081 PE=3 SV=1	56	A5KIN6;C4Z995;C0CSQ0;C7GES2;B0MBQ0	A5KIN6	44113000	42567000	29524000	0	2935700	0	150390000	192900000	215350000	4269400	110080000	157890000	128400000	19581000	5826300	9966500	65996000	99069000	86467000	57987000	73639000	47125000	tr|A5KIN6|A5KIN6_9FIRM	NA	K04079	molecular chaperone HtpG
tr|A5KIN8|A5KIN8_9FIRM GDSL-like protein OS=[Ruminococcus] torques ATCC 27756 OX=411460 GN=RUMTOR_00083 PE=4 SV=1	57	A5KIN8	A5KIN8	0	0	0	0	0	0	4856800	3503200	4142700	0	0	0	3746800	0	0	0	0	0	4063200	0	0	0	tr|A5KIN8|A5KIN8_9FIRM	NA	NA	NA
tr|A5KIN9|A5KIN9_9FIRM DUF4358 domain-containing protein OS=[Ruminococcus] torques ATCC 27756 OX=411460 GN=RUMTOR_00084 PE=4 SV=1	58	A5KIN9	A5KIN9	0	0	0	0	0	0	0	0	0	0	0	0	0	0	0	0	0	0	0	0	0	0	tr|A5KIN9|A5KIN9_9FIRM	NA	NA	NA
tr|A5KIP1|A5KIP1_9FIRM AlgX/AlgJ SGNH hydrolase-like domain-containing protein OS=[Ruminococcus] torques ATCC 27756 OX=411460 GN=RUMTOR_00086 PE=4 SV=1	59	A5KIP1	A5KIP1	0	0	4282700	0	0	0	3760700	3783700	4241000	0	0	0	4070300	0	0	0	2318500	0	0	0	0	0	tr|A5KIP1|A5KIP1_9FIRM	NA	NA	NA
tr|A5KIP4|A5KIP4_9FIRM DNA ligase OS=[Ruminococcus] torques ATCC 27756 OX=411460 GN=ligA PE=3 SV=1	60	A5KIP4	A5KIP4	0	0	11602000	0	0	0	9745400	8997800	8516800	0	9542900	10073000	9224500	0	0	0	6573100	6479500	6339000	5856600	6162200	6765800	tr|A5KIP4|A5KIP4_9FIRM	NA	K01972	DNA ligase (NAD+)
tr|A5KIP6|A5KIP6_9FIRM ATP-dependent Clp protease, ATP-binding subunit ClpX OS=[Ruminococcus] torques ATCC 27756 OX=411460 GN=clpX PE=4 SV=1	61	A5KIP6;A7AY01;C7G662;C4ZHC1	A5KIP6	6407800	15418000	9655400	0	0	0	59090000	69666000	54646000	0	49263000	49757000	49402000	2817800	1442000	0	53786000	52269000	48037000	37055000	46197000	38977000	tr|A5KIP6|A5KIP6_9FIRM	NA	K03544	ATP-dependent Clp protease
tr|A5KIP8|A5KIP8_9FIRM DUF1700 domain-containing protein OS=[Ruminococcus] torques ATCC 27756 OX=411460 GN=RUMTOR_00093 PE=4 SV=1	62	A5KIP8	A5KIP8	0	0	0	0	0	0	0	0	0	0	0	0	0	0	0	0	0	0	0	0	0	0	tr|A5KIP8|A5KIP8_9FIRM	NA	NA	NA
tr|A5KIQ1|A5KIQ1_9FIRM Late embryogenesis abundant protein OS=[Ruminococcus] torques ATCC 27756 OX=411460 GN=RUMTOR_00096 PE=4 SV=1	63	A5KIQ1	A5KIQ1	17742000	19406000	15392000	30655000	1813500	0	143260000	108180000	113770000	0	117440000	66081000	82140000	0	0	0	58646000	54622000	44427000	33905000	56888000	46065000	tr|A5KIQ1|A5KIQ1_9FIRM	NA	NA	NA
tr|A5KIQ3|A5KIQ3_9FIRM HAD hydrolase, family IA, variant 3 OS=[Ruminococcus] torques ATCC 27756 OX=411460 GN=RUMTOR_00098 PE=4 SV=1	64	A5KIQ3	A5KIQ3	0	0	0	0	0	0	0	0	0	0	0	0	0	0	0	0	0	0	0	0	0	0	tr|A5KIQ3|A5KIQ3_9FIRM	NA	NA	NA
tr|A5KIS4|A5KIS4_9FIRM Putative bacteriocin export ABC transporter, lactococcin 972 group OS=[Ruminococcus] torques ATCC 27756 OX=411460 GN=RUMTOR_00120 PE=4 SV=1;tr|C7GEU6|C7GEU6_9FIRM Putative bacteriocin export ABC transporter, lactococcin 972 group OS=	66	A5KIS4;C7GEU6;A7B4W2	A5KIS4;C7GEU6	0	0	0	0	0	0	0	0	0	0	0	0	0	0	0	0	0	0	0	0	0	0	tr|A5KIS4|A5KIS4_9FIRM	NA	NA	NA
tr|A5KIV7|A5KIV7_9FIRM Glutamine synthetase OS=[Ruminococcus] torques ATCC 27756 OX=411460 GN=RUMTOR_00153 PE=3 SV=1	68	A5KIV7	A5KIV7	0	0	0	0	0	0	5144200	3581200	5095000	0	4613400	5744500	5219400	0	0	0	0	0	0	0	3797900	0	tr|A5KIV7|A5KIV7_9FIRM	NA	K01915	glutamine synthetase [EC:6.3.1.2]
tr|A5KIW2|A5KIW2_9FIRM Glutamine synthetase OS=[Ruminococcus] torques ATCC 27756 OX=411460 GN=glnA PE=3 SV=1	69	A5KIW2	A5KIW2	0	0	0	0	0	0	0	0	0	0	0	0	0	0	0	0	0	0	0	0	0	0	tr|A5KIW2|A5KIW2_9FIRM	NA	K01915	glutamine synthetase [EC:6.3.1.2]
tr|A5KIW9|A5KIW9_9FIRM LL-diaminopimelate aminotransferase OS=[Ruminococcus] torques ATCC 27756 OX=411460 GN=dapL PE=3 SV=1	70	A5KIW9	A5KIW9	0	9144000	8111300	2561400	0	5187700	23081000	19364000	12375000	0	6819900	10585000	13874000	19628000	0	0	7326500	6982500	8278000	7687100	11326000	9769600	tr|A5KIW9|A5KIW9_9FIRM	NA	K10206	LL-diaminopimelate aminotransferase [EC:2.6.1.83]
tr|A5KIX0|A5KIX0_9FIRM Phosphate-specific transport system accessory protein PhoU OS=[Ruminococcus] torques ATCC 27756 OX=411460 GN=phoU PE=3 SV=1	71	A5KIX0;A7B0M0;C7GAU4	A5KIX0	0	9960600	0	0	0	0	15797000	15848000	15849000	0	17724000	14447000	16725000	0	0	0	13939000	11646000	14716000	12169000	13783000	17062000	tr|A5KIX0|A5KIX0_9FIRM	NA	K02039	phosphate transport system
tr|A5KIX3|A5KIX3_9FIRM Transcriptional regulator, GntR family OS=[Ruminococcus] torques ATCC 27756 OX=411460 GN=RUMTOR_00169 PE=4 SV=1	72	A5KIX3	A5KIX3	0	0	0	0	0	0	0	0	0	0	0	0	0	0	0	0	0	0	0	0	0	0	tr|A5KIX3|A5KIX3_9FIRM	NA	NA	NA
tr|A5KIX4|A5KIX4_9FIRM ATPase family associated with various cellular activities (AAA) OS=[Ruminococcus] torques ATCC 27756 OX=411460 GN=RUMTOR_00170 PE=4 SV=1	73	A5KIX4;B0MGP4	A5KIX4	12676000	10566000	0	0	0	0	46046000	39565000	30651000	0	28251000	32987000	32647000	0	0	0	19434000	17857000	18658000	19607000	15486000	13464000	tr|A5KIX4|A5KIX4_9FIRM	NA	K03696	ATP-dependent Clp protease
tr|A5KIX5|A5KIX5_9FIRM Endosialidase OS=[Ruminococcus] torques ATCC 27756 OX=411460 GN=RUMTOR_00171 PE=4 SV=1	74	A5KIX5;C0CNM9;C7G8T3	A5KIX5	92932000	120560000	107570000	0	0	0	35775000	33800000	37417000	0	22219000	54135000	32601000	0	0	0	41864000	36178000	43754000	26412000	40683000	21231000	tr|A5KIX5|A5KIX5_9FIRM	NA	NA	NA
tr|A5KIX6|A5KIX6_9FIRM DNA repair protein RadA OS=[Ruminococcus] torques ATCC 27756 OX=411460 GN=radA PE=3 SV=1	75	A5KIX6;A7B0M9;C7G8T0;B0MGP2;C4ZD75	A5KIX6	0	0	0	0	0	0	3609700	4374200	5284000	0	4815700	7790900	4975400	0	0	0	0	0	3513000	0	3538300	0	tr|A5KIX6|A5KIX6_9FIRM	NA	K04485	DNA repair protein
tr|A5KIY0|A5KIY0_9FIRM Alcohol dehydrogenase, iron-dependent OS=[Ruminococcus] torques ATCC 27756 OX=411460 GN=RUMTOR_00176 PE=4 SV=1	76	A5KIY0	A5KIY0	15937000	8789400	6931100	5911800	0	0	34392000	36212000	38739000	0	27407000	41477000	29063000	0	0	5011800	20577000	17279000	17912000	17116000	18458000	16406000	tr|A5KIY0|A5KIY0_9FIRM	NA	NA	NA
tr|A5KIY8|A5KIY8_9FIRM Ferrous iron transport protein B OS=[Ruminococcus] torques ATCC 27756 OX=411460 GN=feoB PE=3 SV=1	78	A5KIY8	A5KIY8	0	0	0	0	0	0	8013900	7921100	6707700	0	11171000	6388400	13421000	0	0	0	8856900	5155500	6897300	0	6300300	0	tr|A5KIY8|A5KIY8_9FIRM	NA	K04759;K04758	ferrous iron transport
tr|A5KIZ0|A5KIZ0_9FIRM Thioesterase family protein OS=[Ruminococcus] torques ATCC 27756 OX=411460 GN=RUMTOR_00186 PE=3 SV=1	79	A5KIZ0	A5KIZ0	0	0	0	0	0	0	7582900	6285200	6621900	0	0	0	0	0	0	0	5276900	0	0	0	0	0	tr|A5KIZ0|A5KIZ0_9FIRM	NA	NA	NA
tr|A5KIZ9|A5KIZ9_9FIRM Signal recognition particle protein OS=[Ruminococcus] torques ATCC 27756 OX=411460 GN=ffh PE=3 SV=1	80	A5KIZ9;A7B0P4;C0CHH5;B0MJ59	A5KIZ9	68428000	87348000	65912000	0	0	0	74271000	85033000	76909000	18881000	80784000	55985000	91068000	0	0	18305000	49058000	49942000	50839000	61318000	61534000	48069000	tr|A5KIZ9|A5KIZ9_9FIRM	NA	K03106	signal recognition particle
tr|A5KJ00|A5KJ00_9FIRM Small ribosomal subunit protein bS16 OS=[Ruminococcus] torques ATCC 27756 OX=411460 GN=rpsP PE=3 SV=1	81	A5KJ00	A5KJ00	1592500000	861300000	1.244e+09	86079000	0	0	223890000	325380000	187810000	0	174940000	274120000	210540000	0	0	0	221750000	1.89e+08	204240000	191510000	217480000	205250000	tr|A5KJ00|A5KJ00_9FIRM	NA	K02959	small subunit ribosomal
tr|A5KJ01|A5KJ01_9FIRM RNA-binding protein KhpA OS=[Ruminococcus] torques ATCC 27756 OX=411460 GN=khpA PE=3 SV=1;tr|C7GEV5|C7GEV5_9FIRM RNA-binding protein KhpA OS=Roseburia intestinalis L1-82 OX=536231 GN=khpA PE=3 SV=1;tr|C4Z930|C4Z930_AGARV RNA-binding	82	A5KJ01;C7GEV5;C4Z930;C0CHH7	A5KJ01;C7GEV5;C4Z930;C0CHH7	36272000	50440000	54541000	0	0	0	34569000	25481000	30661000	0	28042000	22751000	25996000	0	0	0	28200000	20900000	25770000	13297000	28202000	22085000	tr|A5KJ01|A5KJ01_9FIRM	NA	K06960	uncharacterized protein NA
tr|A5KJ02|A5KJ02_9FIRM Ribosome maturation factor RimM OS=[Ruminococcus] torques ATCC 27756 OX=411460 GN=rimM PE=3 SV=1	83	A5KJ02	A5KJ02	0	0	0	0	0	0	4459300	8005900	5741400	0	0	0	4043700	0	0	0	0	0	0	0	0	0	tr|A5KJ02|A5KJ02_9FIRM	NA	K02860	16S rRNA processing
tr|A5KJ04|A5KJ04_9FIRM LPXTG-motif cell wall anchor domain protein OS=[Ruminococcus] torques ATCC 27756 OX=411460 GN=RUMTOR_00200 PE=4 SV=1	84	A5KJ04	A5KJ04	0	0	0	0	0	0	8326600	11973000	8221900	0	0	0	0	0	0	0	7964000	8881500	8726700	8528000	9290100	8249800	tr|A5KJ04|A5KJ04_9FIRM	NA	NA	NA
tr|A5KJ05|A5KJ05_9FIRM Large ribosomal subunit protein bL19 OS=[Ruminococcus] torques ATCC 27756 OX=411460 GN=rplS PE=3 SV=1	85	A5KJ05	A5KJ05	218190000	106730000	191490000	44277000	46424000	41744000	457640000	270160000	299780000	24285000	280810000	160770000	298140000	19367000	19670000	0	323570000	229460000	304440000	307650000	316860000	281790000	tr|A5KJ05|A5KJ05_9FIRM	NA	K02884	large subunit ribosomal
tr|A5KJ08|A5KJ08_9FIRM Signal peptidase I OS=[Ruminococcus] torques ATCC 27756 OX=411460 GN=lepB PE=3 SV=1	86	A5KJ08	A5KJ08	0	0	0	0	0	0	0	0	0	0	0	0	0	0	0	0	0	0	0	0	0	0	tr|A5KJ08|A5KJ08_9FIRM	NA	K03100	signal peptidase I
tr|A5KJ09|A5KJ09_9FIRM Ribosome biogenesis GTPase A OS=[Ruminococcus] torques ATCC 27756 OX=411460 GN=ylqF PE=3 SV=1	87	A5KJ09;A7B0N7;B0MEB5;C0CHI3;C7GGG2	A5KJ09	0	0	0	0	0	0	11173000	14374000	16284000	0	11910000	13078000	16630000	0	0	0	10083000	10909000	13484000	13906000	42415000	40480000	tr|A5KJ09|A5KJ09_9FIRM	NA	K14540	ribosome biogenesis GTPase
tr|A5KJ11|A5KJ11_9FIRM Ribonuclease HII OS=[Ruminococcus] torques ATCC 27756 OX=411460 GN=rnhB PE=3 SV=1	88	A5KJ11;C7GGF9	A5KJ11	0	0	0	0	0	0	0	5240800	0	0	0	0	0	0	0	0	0	2114300	0	0	0	0	tr|A5KJ11|A5KJ11_9FIRM	NA	K03470	ribonuclease HII [EC:3.1.26.4]
tr|A5KJ13|A5KJ13_9FIRM Purine nucleoside phosphorylase OS=[Ruminococcus] torques ATCC 27756 OX=411460 GN=RUMTOR_00209 PE=3 SV=1	89	A5KJ13;B0MEB1;A7B0N3	A5KJ13	0	0	0	0	0	0	3503600	3471400	3588200	0	0	0	0	0	0	0	0	0	0	0	0	0	tr|A5KJ13|A5KJ13_9FIRM	NA	K05810	purine-nucleoside/S-methyl-5'-thioadenosine phosphorylase /
tr|A5KJ15|A5KJ15_9FIRM Transporter, small conductance mechanosensitive ion channel MscS family protein OS=[Ruminococcus] torques ATCC 27756 OX=411460 GN=RUMTOR_00211 PE=3 SV=1	90	A5KJ15	A5KJ15	0	0	0	0	0	0	5950600	8283900	4893200	0	5639400	0	4824900	0	0	0	4500200	4467900	4275500	5907900	5497400	0	tr|A5KJ15|A5KJ15_9FIRM	NA	K03442	small conductance mechanosensitive
tr|A5KJ16|A5KJ16_9FIRM M18 family aminopeptidase OS=[Ruminococcus] torques ATCC 27756 OX=411460 GN=RUMTOR_00213 PE=3 SV=1	91	A5KJ16	A5KJ16	5573900	8591000	2837100	563850	1668900	0	40376000	33046000	35399000	0	34233000	26274000	37670000	0	3056700	0	22813000	33621000	36425000	17922000	23339000	16404000	tr|A5KJ16|A5KJ16_9FIRM	NA	NA	NA
tr|A5KJ22|A5KJ22_9FIRM Pyruvate, phosphate dikinase OS=[Ruminococcus] torques ATCC 27756 OX=411460 GN=ppdK PE=3 SV=1	93	A5KJ22	A5KJ22	485820000	611260000	493680000	513200	464620	395840	706430000	732440000	746960000	3324500	813710000	762710000	859030000	8751400	4501900	2344600	645750000	655160000	698510000	638880000	667950000	656820000	tr|A5KJ22|A5KJ22_9FIRM	NA	K01006	pyruvate, orthophosphate dikinase
tr|A5KJ44|A5KJ44_9FIRM Anthranilate phosphoribosyltransferase OS=[Ruminococcus] torques ATCC 27756 OX=411460 GN=trpD PE=3 SV=1	94	A5KJ44	A5KJ44	0	0	0	0	0	0	0	0	0	0	0	0	0	0	0	0	0	0	0	0	0	0	tr|A5KJ44|A5KJ44_9FIRM	NA	K00766	anthranilate phosphoribosyltransferase [EC:2.4.2.18]
tr|A5KJ47|A5KJ47_9FIRM Tryptophan synthase beta chain OS=[Ruminococcus] torques ATCC 27756 OX=411460 GN=trpB PE=3 SV=1;tr|C4ZI67|C4ZI67_AGARV Tryptophan synthase beta chain OS=Agathobacter rectalis (strain ATCC 33656 / DSM 3377 / JCM 17463 / KCTC 5835 / VP	95	A5KJ47;C4ZI67;A7B186	A5KJ47;C4ZI67;A7B186	0	0	0	0	0	0	3359900	5003900	2835800	0	0	0	0	0	0	0	0	0	0	0	0	0	tr|A5KJ47|A5KJ47_9FIRM	NA	K01696	tryptophan synthase beta
tr|A5KJ57|A5KJ57_9FIRM Dockerin type I repeat protein OS=[Ruminococcus] torques ATCC 27756 OX=411460 GN=RUMTOR_00254 PE=4 SV=1	96	A5KJ57	A5KJ57	10129000	0	10796000	0	0	0	10488000	7030800	10585000	0	6023500	10407000	9329400	0	0	0	5774400	7311400	7017300	7653000	6683600	5003200	tr|A5KJ57|A5KJ57_9FIRM	NA	NA	NA
tr|A5KJ58|A5KJ58_9FIRM Magnesium transporter MgtE OS=[Ruminococcus] torques ATCC 27756 OX=411460 GN=mgtE PE=3 SV=1	97	A5KJ58	A5KJ58	0	0	0	0	0	0	5778800	4284100	7107300	0	0	0	8251600	0	0	0	0	3811700	4467500	5110800	4993500	4702500	tr|A5KJ58|A5KJ58_9FIRM	NA	K06213	magnesium transporter NA
tr|A5KJ59|A5KJ59_9FIRM Xaa-His dipeptidase OS=[Ruminococcus] torques ATCC 27756 OX=411460 GN=pepD PE=4 SV=1	98	A5KJ59	A5KJ59	32711000	41937000	31452000	0	0	4076300	111850000	106480000	87300000	0	109630000	62944000	96995000	0	470310	0	64625000	41961000	64442000	40481000	64965000	55210000	tr|A5KJ59|A5KJ59_9FIRM	NA	K01270	dipeptidase D [EC:3.4.13.-]
tr|A5KJ61|A5KJ61_9FIRM Putative guanine deaminase OS=[Ruminococcus] torques ATCC 27756 OX=411460 GN=RUMTOR_00258 PE=4 SV=1	99	A5KJ61;A7B7W9	A5KJ61	0	0	0	0	0	0	0	0	0	0	0	0	0	0	0	0	0	0	0	0	0	0	tr|A5KJ61|A5KJ61_9FIRM	NA	K01487	guanine deaminase [EC:3.5.4.3]
tr|A5KJ62|A5KJ62_9FIRM Putative endoribonuclease L-PSP OS=[Ruminococcus] torques ATCC 27756 OX=411460 GN=RUMTOR_00259 PE=3 SV=1	100	A5KJ62	A5KJ62	40167000	58235000	44355000	0	0	0	21370000	0	0	0	0	0	0	0	0	0	35222000	34281000	34455000	16971000	33892000	25930000	tr|A5KJ62|A5KJ62_9FIRM	NA	K09022	2-iminobutanoate/2-iminopropanoate deaminase [EC:3.5.99.10]
tr|A5KJ64|A5KJ64_9FIRM Dihydropyrimidinase OS=[Ruminococcus] torques ATCC 27756 OX=411460 GN=hydA PE=3 SV=1	101	A5KJ64	A5KJ64	28876000	30169000	26403000	3355200	0	0	58114000	28805000	49991000	14948000	57108000	43907000	46741000	17075000	0	0	33860000	28071000	28962000	22007000	26285000	25639000	tr|A5KJ64|A5KJ64_9FIRM	NA	K01464	dihydropyrimidinase [EC:3.5.2.2] NA
tr|A5KJ66|A5KJ66_9FIRM Selenium-dependent molybdenum hydroxylase system protein, YqeB family OS=[Ruminococcus] torques ATCC 27756 OX=411460 GN=RUMTOR_00263 PE=4 SV=1	102	A5KJ66	A5KJ66	0	0	0	0	0	0	2116900	3396000	2811700	0	0	0	3202100	0	0	0	0	0	0	0	0	0	tr|A5KJ66|A5KJ66_9FIRM	NA	K07141	molybdenum cofactor cytidylyltransferase
tr|A5KJ67|A5KJ67_9FIRM Molybdate ABC transporter, periplasmic molybdate-binding protein OS=[Ruminococcus] torques ATCC 27756 OX=411460 GN=modA PE=3 SV=1	103	A5KJ67	A5KJ67	0	0	0	0	0	0	0	0	0	0	0	0	0	0	0	0	0	0	0	0	0	0	tr|A5KJ67|A5KJ67_9FIRM	NA	K02020	molybdate transport system
tr|A5KJ74|A5KJ74_9FIRM DUF4177 domain-containing protein OS=[Ruminococcus] torques ATCC 27756 OX=411460 GN=RUMTOR_00271 PE=4 SV=1	105	A5KJ74	A5KJ74	0	0	0	0	0	0	0	0	0	0	0	0	0	0	0	0	0	0	0	0	0	0	tr|A5KJ74|A5KJ74_9FIRM	NA	NA	NA
tr|A5KJ90|A5KJ90_9FIRM Uncharacterized protein OS=[Ruminococcus] torques ATCC 27756 OX=411460 GN=RUMTOR_00287 PE=4 SV=1	107	A5KJ90;A7B866	A5KJ90	0	0	0	0	0	0	29355000	15350000	16752000	0	28371000	16808000	23435000	0	4079900	0	7987300	6337300	10735000	7084300	5945900	5710000	tr|A5KJ90|A5KJ90_9FIRM	NA	NA	NA
tr|A5KJ92|A5KJ92_9FIRM PHP domain protein OS=[Ruminococcus] torques ATCC 27756 OX=411460 GN=RUMTOR_00289 PE=4 SV=1	108	A5KJ92	A5KJ92	0	0	0	0	0	0	8615800	8792300	7060800	0	4951900	6954200	7919400	0	0	0	0	0	4771800	0	0	0	tr|A5KJ92|A5KJ92_9FIRM	NA	NA	NA
tr|A5KJ93|A5KJ93_9FIRM TrpR family protein YerC/YecD OS=[Ruminococcus] torques ATCC 27756 OX=411460 GN=RUMTOR_00290 PE=4 SV=1;tr|A7B863|A7B863_RUMGV TrpR family protein YerC/YecD OS=Ruminococcus gnavus (strain ATCC 29149 / VPI C7-9) OX=411470 GN=RUMGNA_037	109	A5KJ93;A7B863;B0MJ88;C7GE23;C0CP11;C4Z8S2	A5KJ93;A7B863	68116000	37193000	59750000	0	0	0	60475000	0	57590000	0	40555000	0	48579000	0	0	0	35129000	28488000	17682000	23784000	0	19903000	tr|A5KJ93|A5KJ93_9FIRM	NA	NA	NA
tr|A5KJ95|A5KJ95_9FIRM DUF1836 domain-containing protein OS=[Ruminococcus] torques ATCC 27756 OX=411460 GN=RUMTOR_00292 PE=4 SV=1	110	A5KJ95;B0MJ87	A5KJ95	0	0	0	0	0	0	12717000	18497000	11425000	0	9797600	0	12263000	0	0	0	0	9813300	11836000	12422000	0	0	tr|A5KJ95|A5KJ95_9FIRM	NA	NA	NA
tr|A5KJ96|A5KJ96_9FIRM ATP-dependent DNA helicase OS=[Ruminococcus] torques ATCC 27756 OX=411460 GN=RUMTOR_00293 PE=3 SV=1	111	A5KJ96;A7B860;C0CP19	A5KJ96	0	0	0	0	0	0	68417000	56759000	53746000	0	60455000	38179000	57451000	0	0	0	29652000	20166000	30739000	21514000	22893000	21059000	tr|A5KJ96|A5KJ96_9FIRM	NA	K03657	ATP-dependent DNA helicase
tr|A5KJ97|A5KJ97_9FIRM Probable endonuclease 4 OS=[Ruminococcus] torques ATCC 27756 OX=411460 GN=nfo PE=3 SV=1	112	A5KJ97	A5KJ97	5543300	7348700	0	0	0	0	8346100	9437500	9564100	0	4175600	10499000	7269400	0	0	0	10455000	7522000	6968700	4510100	8116900	0	tr|A5KJ97|A5KJ97_9FIRM	NA	K01151	deoxyribonuclease IV [EC:3.1.21.2]
tr|A5KJ98|A5KJ98_9FIRM Arginine--tRNA ligase OS=[Ruminococcus] torques ATCC 27756 OX=411460 GN=argS PE=3 SV=1	113	A5KJ98;A7B3I0;C7GC78;C4ZD15	A5KJ98	9985200	7460800	10330000	0	0	0	62276000	63670000	65523000	2645000	36070000	53221000	48631000	3226400	2225900	1685500	44090000	40652000	42820000	32726000	23524000	23700000	tr|A5KJ98|A5KJ98_9FIRM	NA	K01887	arginyl-tRNA synthetase [EC:6.1.1.19]
tr|A5KJ99|A5KJ99_9FIRM DHHA1 domain protein OS=[Ruminococcus] torques ATCC 27756 OX=411460 GN=RUMTOR_00297 PE=4 SV=1	114	A5KJ99	A5KJ99	0	0	0	0	0	0	4373200	4361700	5182700	0	4637000	0	5156200	0	0	0	2924400	3015400	3046700	2811900	3433300	2219700	tr|A5KJ99|A5KJ99_9FIRM	NA	K01872	alanyl-tRNA synthetase [EC:6.1.1.7]
tr|A5KJA0|A5KJA0_9FIRM NlpC/P60 family protein OS=[Ruminococcus] torques ATCC 27756 OX=411460 GN=RUMTOR_00298 PE=3 SV=1	115	A5KJA0	A5KJA0	15260000	6734000	13108000	0	0	0	40545000	49642000	43929000	0	35590000	81311000	37841000	0	0	0	8349200	9664300	12276000	8163800	7184900	0	tr|A5KJA0|A5KJA0_9FIRM	NA	K21471	peptidoglycan DL-endopeptidase CwlO
tr|A5KJA1|A5KJA1_9FIRM Heavy metal-associated domain protein OS=[Ruminococcus] torques ATCC 27756 OX=411460 GN=RUMTOR_00299 PE=4 SV=1	116	A5KJA1	A5KJA1	16639000	0	0	0	0	0	13723000	19437000	15115000	0	15281000	41274000	17732000	0	0	0	19446000	16940000	17685000	10173000	10579000	7434900	tr|A5KJA1|A5KJA1_9FIRM	NA	NA	NA
tr|A5KJA5|A5KJA5_9FIRM Glyoxalase family protein OS=[Ruminococcus] torques ATCC 27756 OX=411460 GN=RUMTOR_00303 PE=4 SV=1	117	A5KJA5	A5KJA5	0	0	0	0	0	0	8581600	5454200	11118000	0	9629600	9365600	3341000	0	0	0	10604000	7289800	12220000	6598900	6750400	0	tr|A5KJA5|A5KJA5_9FIRM	NA	K01759	lactoylglutathione lyase [EC:4.4.1.5]
tr|A5KJA8|A5KJA8_9FIRM Cobalt transport protein CbiN OS=[Ruminococcus] torques ATCC 27756 OX=411460 GN=cbiN PE=3 SV=1	118	A5KJA8	A5KJA8	0	0	0	0	0	0	0	13667000	18494000	0	0	0	0	0	0	0	0	21474000	20080000	0	0	14018000	tr|A5KJA8|A5KJA8_9FIRM	NA	K02009	cobalt/nickel transport protein
tr|A5KJB0|A5KJB0_9FIRM ABC transporter ATP-binding protein OS=[Ruminococcus] torques ATCC 27756 OX=411460 GN=RUMTOR_00308 PE=3 SV=1	119	A5KJB0	A5KJB0	0	0	0	0	0	0	0	0	0	0	0	0	0	0	0	0	0	0	0	0	0	0	tr|A5KJB0|A5KJB0_9FIRM	NA	K02006	cobalt/nickel transport system
tr|A5KJB1|A5KJB1_9FIRM Cobalt chelatase (CbiK) OS=[Ruminococcus] torques ATCC 27756 OX=411460 GN=cbiK PE=4 SV=1	120	A5KJB1	A5KJB1	5993300	4129300	4618900	0	0	0	14611000	25024000	24780000	0	9227100	12955000	9015700	0	1611900	0	8387400	9325700	9229300	6974100	8148600	7573300	tr|A5KJB1|A5KJB1_9FIRM	NA	K02190	sirohydrochlorin cobaltochelatase [EC:4.99.1.3]
tr|A5KJB2|A5KJB2_9FIRM Antioxidant, AhpC/TSA family OS=[Ruminococcus] torques ATCC 27756 OX=411460 GN=RUMTOR_00310 PE=4 SV=1	121	A5KJB2	A5KJB2	0	0	0	0	0	4093800	23062000	28213000	25814000	0	22210000	31197000	28779000	0	0	0	16452000	12358000	12010000	14490000	9870600	10420000	tr|A5KJB2|A5KJB2_9FIRM	NA	K03564	thioredoxin-dependent peroxiredoxin [EC:1.11.1.24]
tr|A5KJB4|A5KJB4_9FIRM Precorrin-2 C(20)-methyltransferase OS=[Ruminococcus] torques ATCC 27756 OX=411460 GN=cobI PE=3 SV=1	122	A5KJB4	A5KJB4	0	0	0	0	0	0	8540700	6619200	8233300	0	9116800	7925300	13255000	0	0	0	0	0	7899800	0	0	5634500	tr|A5KJB4|A5KJB4_9FIRM	NA	K03394	precorrin-2/cobalt-factor-2 C20-methyltransferase [EC:2.1.1.130
tr|A5KJB6|A5KJB6_9FIRM Precorrin-4 C(11)-methyltransferase OS=[Ruminococcus] torques ATCC 27756 OX=411460 GN=cobM PE=3 SV=1	123	A5KJB6;C7H9B1;A7B6X2	A5KJB6	0	0	0	0	0	0	6582600	8283700	0	0	0	6639600	0	0	0	0	4029100	5536800	5196700	0	6073400	0	tr|A5KJB6|A5KJB6_9FIRM	NA	K05936	precorrin-4/cobalt-precorrin-4 C11-methyltransferase [EC:2.1.1.133
tr|A5KJB7|A5KJB7_9FIRM Precorrin-3B C(17)-methyltransferase OS=[Ruminococcus] torques ATCC 27756 OX=411460 GN=cobJ PE=4 SV=1	124	A5KJB7	A5KJB7	0	0	0	0	0	0	7071000	9928300	7695400	0	13633000	0	14535000	0	0	0	0	7751200	0	0	0	0	tr|A5KJB7|A5KJB7_9FIRM	NA	K05934	precorrin-3B C17-methyltransferase /
tr|A5KJB8|A5KJB8_9FIRM Precorrin-6Y C5,15-methyltransferase (Decarboxylating), CbiT subunit OS=[Ruminococcus] torques ATCC 27756 OX=411460 GN=cbiT PE=4 SV=1	125	A5KJB8	A5KJB8	0	0	0	0	0	0	3103600	3173200	2787000	0	0	0	0	0	0	0	0	0	0	0	0	0	tr|A5KJB8|A5KJB8_9FIRM	NA	K00595;K02191	precorrin-6B C5,15-methyltransferase /;cobalt-precorrin-6B (C15)-methyltransferase [EC:2.1.1.196]
tr|A5KJB9|A5KJB9_9FIRM Nicotinate-nucleotide--dimethylbenzimidazole phosphoribosyltransferase OS=[Ruminococcus] torques ATCC 27756 OX=411460 GN=cobT PE=3 SV=1	126	A5KJB9	A5KJB9	0	0	0	0	0	0	3240500	0	1934500	0	0	0	0	0	0	0	0	0	0	0	0	0	tr|A5KJB9|A5KJB9_9FIRM	NA	K02224;K00768	cobyrinic acid a,c-diamide;nicotinate-nucleotide--dimethylbenzimidazole phosphoribosyltransferase [EC:2.4.2.21]
tr|A5KJC4|A5KJC4_9FIRM Cobyric acid synthase OS=[Ruminococcus] torques ATCC 27756 OX=411460 GN=cobQ PE=3 SV=1	127	A5KJC4;A7B6W3	A5KJC4	0	0	0	0	0	3365100	5448300	4638200	4006900	0	3762600	0	4225100	0	0	0	4330900	3987100	3332900	0	3986400	4086000	tr|A5KJC4|A5KJC4_9FIRM	NA	K02232	adenosylcobyric acid synthase
tr|A5KJC6|A5KJC6_9FIRM uroporphyrinogen-III C-methyltransferase OS=[Ruminococcus] torques ATCC 27756 OX=411460 GN=cobA PE=3 SV=1	128	A5KJC6;C7G9V9;A7B6W0	A5KJC6	0	0	0	0	0	0	5931300	8160800	6904900	0	8227500	12104000	7445300	0	0	0	7376400	7282300	6172600	4618800	6608100	14886000	tr|A5KJC6|A5KJC6_9FIRM	NA	K13542;K02303;K01719	uroporphyrinogen III methyltransferase;uroporphyrin-III C-methyltransferase [EC:2.1.1.107];uroporphyrinogen-III synthase [EC:4.2.1.75]
tr|A5KJC8|A5KJC8_9FIRM Cys-tRNA(Pro)/Cys-tRNA(Cys) deacylase OS=[Ruminococcus] torques ATCC 27756 OX=411460 GN=RUMTOR_00326 PE=3 SV=1	129	A5KJC8	A5KJC8	0	0	0	0	0	0	0	0	0	0	0	0	0	0	0	0	0	0	0	0	0	0	tr|A5KJC8|A5KJC8_9FIRM	NA	K03976	Cys-tRNA(Pro)/Cys-tRNA(Cys) deacylase [EC:3.1.1.-]
tr|A5KJD2|A5KJD2_9FIRM Solute-binding protein family 5 domain-containing protein OS=[Ruminococcus] torques ATCC 27756 OX=411460 GN=RUMTOR_00330 PE=4 SV=1	130	A5KJD2	A5KJD2	0	0	0	0	0	0	7730400	8892000	6794500	0	9875500	0	8703300	0	0	0	4873700	4304100	4548500	5569900	4987000	6370100	tr|A5KJD2|A5KJD2_9FIRM	NA	NA	NA
tr|A5KJD3|A5KJD3_9FIRM L-serine dehydratase OS=[Ruminococcus] torques ATCC 27756 OX=411460 GN=sdaAA PE=3 SV=1	131	A5KJD3	A5KJD3	0	0	0	0	0	0	7058400	7668800	5886900	0	0	0	0	0	0	0	0	6310200	6792900	0	0	0	tr|A5KJD3|A5KJD3_9FIRM	NA	K01752	L-serine dehydratase [EC:4.3.1.17]
tr|A5KJD4|A5KJD4_9FIRM L-serine deaminase OS=[Ruminococcus] torques ATCC 27756 OX=411460 GN=sdaAB PE=3 SV=1	132	A5KJD4	A5KJD4	0	0	0	0	0	0	0	0	0	0	0	0	0	0	0	0	0	0	0	0	0	0	tr|A5KJD4|A5KJD4_9FIRM	NA	K01752	L-serine dehydratase [EC:4.3.1.17]
tr|A5KJD7|A5KJD7_9FIRM Precorrin-8X methylmutase OS=[Ruminococcus] torques ATCC 27756 OX=411460 GN=cobH PE=3 SV=1	133	A5KJD7	A5KJD7	0	0	0	0	0	0	0	0	0	0	0	0	0	0	0	0	0	0	0	0	0	0	tr|A5KJD7|A5KJD7_9FIRM	NA	K06042	precorrin-8X/cobalt-precorrin-8 methylmutase [EC:5.4.99.61
tr|A5KJE0|A5KJE0_9FIRM Respiratory-chain NADH dehydrogenase 24 Kd subunit OS=[Ruminococcus] torques ATCC 27756 OX=411460 GN=RUMTOR_00338 PE=3 SV=1	134	A5KJE0;C0CHL7	A5KJE0	52198000	44282000	59491000	571320	0	0	96079000	81594000	64446000	0	65174000	139050000	115600000	0	0	0	22741000	17229000	22956000	27764000	34594000	31630000	tr|A5KJE0|A5KJE0_9FIRM	NA	K22340;K00334	formate dehydrogenase (NAD+,;NADH-quinone oxidoreductase subunit
tr|A5KJE1|A5KJE1_9FIRM 4Fe-4S binding domain protein OS=[Ruminococcus] torques ATCC 27756 OX=411460 GN=RUMTOR_00339 PE=3 SV=1	135	A5KJE1	A5KJE1	23428000	10180000	7599100	0	1153800	0	211680000	176130000	186120000	498820	169700000	133660000	173780000	1663200	0	2448900	16234000	28516000	35007000	45072000	58100000	40869000	tr|A5KJE1|A5KJE1_9FIRM	NA	K18331;K00335	NADP-reducing hydrogenase subunit;NADH-quinone oxidoreductase subunit
tr|A5KJE2|A5KJE2_9FIRM Hydrogenase, Fe-only OS=[Ruminococcus] torques ATCC 27756 OX=411460 GN=RUMTOR_00340 PE=4 SV=1	136	A5KJE2;C0CHL9	A5KJE2	42454000	31365000	36303000	1296800	906770	1432400	160860000	98500000	171270000	0	105230000	140330000	120730000	1830100	1772900	0	28770000	21214000	28284000	26112000	30389000	37472000	tr|A5KJE2|A5KJE2_9FIRM	NA	K18332	NADP-reducing hydrogenase subunit
tr|A5KJE4|A5KJE4_9FIRM PAS domain S-box protein OS=[Ruminococcus] torques ATCC 27756 OX=411460 GN=RUMTOR_00342 PE=4 SV=1	137	A5KJE4	A5KJE4	47115000	0	155920000	0	0	0	40107000	26140000	34150000	0	38900000	17650000	15595000	0	0	0	5433300	10944000	12224000	0	9247300	0	tr|A5KJE4|A5KJE4_9FIRM	NA	NA	NA
tr|A5KJE5|A5KJE5_9FIRM Stage II sporulation protein E OS=[Ruminococcus] torques ATCC 27756 OX=411460 GN=RUMTOR_00343 PE=4 SV=1	138	A5KJE5	A5KJE5	0	0	0	0	0	0	3175200	0	1804200	0	0	0	0	0	0	0	0	0	0	0	0	0	tr|A5KJE5|A5KJE5_9FIRM	NA	NA	NA
tr|A5KJF0|A5KJF0_9FIRM Bifunctional protein FolC OS=[Ruminococcus] torques ATCC 27756 OX=411460 GN=folC PE=3 SV=1	140	A5KJF0	A5KJF0	0	0	0	0	0	0	0	0	0	0	0	0	0	0	0	0	0	0	0	0	0	0	tr|A5KJF0|A5KJF0_9FIRM	NA	K11754	dihydrofolate synthase /
tr|A5KJF1|A5KJF1_9FIRM GTP cyclohydrolase 1 OS=[Ruminococcus] torques ATCC 27756 OX=411460 GN=folE PE=3 SV=1	141	A5KJF1	A5KJF1	0	11359000	0	2592700	0	0	9911500	14434000	8288500	0	0	8180900	12983000	0	0	0	8150200	8134100	7228300	7495200	0	0	tr|A5KJF1|A5KJF1_9FIRM	NA	K01495	GTP cyclohydrolase IA
tr|A5KJF3|A5KJF3_9FIRM Dihydropteroate synthase OS=[Ruminococcus] torques ATCC 27756 OX=411460 GN=folP PE=3 SV=1	142	A5KJF3	A5KJF3	42406000	27732000	56353000	0	0	0	19557000	12568000	13914000	0	16598000	16002000	15024000	0	0	0	21973000	12878000	15649000	0	14698000	13672000	tr|A5KJF3|A5KJF3_9FIRM	NA	K00796	dihydropteroate synthase [EC:2.5.1.15]
tr|A5KJF4|A5KJF4_9FIRM Bifunctional folate synthesis protein OS=[Ruminococcus] torques ATCC 27756 OX=411460 GN=folK PE=3 SV=1	143	A5KJF4;B0MBL6	A5KJF4	12951000	11651000	14995000	0	0	0	9675000	8370300	10636000	0	26411000	0	13499000	0	0	0	0	10689000	13284000	6776600	0	0	tr|A5KJF4|A5KJF4_9FIRM	NA	K13940;K00950;K01633	dihydroneopterin aldolase /;2-amino-4-hydroxy-6-hydroxymethyldihydropteridine diphosphokinase [EC:2.7.6.3];7,8-dihydroneopterin aldolase/epimerase/oxygenase [EC:4.1.2.25
tr|A5KJF9|A5KJF9_9FIRM Anaerobic ribonucleoside-triphosphate reductase OS=[Ruminococcus] torques ATCC 27756 OX=411460 GN=nrdD PE=4 SV=1	144	A5KJF9;C7GFP4	A5KJF9	4039900	0	5341500	3465300	0	0	32017000	36387000	34614000	0	49364000	33712000	35915000	0	0	0	12816000	11408000	13463000	10635000	10510000	6989600	tr|A5KJF9|A5KJF9_9FIRM	NA	K21636	ribonucleoside-triphosphate reductase (formate)
tr|A5KJG3|A5KJG3_9FIRM Glutamate 5-kinase OS=[Ruminococcus] torques ATCC 27756 OX=411460 GN=proB PE=3 SV=1	145	A5KJG3	A5KJG3	0	0	0	0	0	0	31611000	33878000	30153000	0	28690000	38763000	32079000	0	0	0	29051000	21738000	25716000	21627000	18798000	23610000	tr|A5KJG3|A5KJG3_9FIRM	NA	K00931	glutamate 5-kinase [EC:2.7.2.11]
tr|A5KJG4|A5KJG4_9FIRM Adenylate cyclase OS=[Ruminococcus] torques ATCC 27756 OX=411460 GN=RUMTOR_00362 PE=4 SV=1	146	A5KJG4;A7B7L0;C4ZGF0;C0CK83	A5KJG4	0	0	0	0	0	0	10600000	6697200	6665800	0	0	0	0	0	0	0	0	7561200	7953500	9125400	0	0	tr|A5KJG4|A5KJG4_9FIRM	NA	NA	NA
tr|A5KJG5|A5KJG5_9FIRM DJ-1 family protein OS=[Ruminococcus] torques ATCC 27756 OX=411460 GN=RUMTOR_00363 PE=4 SV=1	147	A5KJG5	A5KJG5	9650200	0	14353000	0	0	0	12414000	15212000	8659800	0	0	12342000	10722000	0	0	0	6486700	0	8971900	0	8373000	0	tr|A5KJG5|A5KJG5_9FIRM	NA	K03152	protein deglycase [EC:3.5.1.124]
tr|A5KJG6|A5KJG6_9FIRM Trigger factor OS=[Ruminococcus] torques ATCC 27756 OX=411460 GN=tig PE=3 SV=1	148	A5KJG6	A5KJG6	81011000	222420000	226180000	0	0	440410	332330000	379860000	355930000	3202200	236400000	359640000	404200000	1197400	1114000	1831700	122510000	249740000	169210000	118310000	130150000	192360000	tr|A5KJG6|A5KJG6_9FIRM	NA	K03545	trigger factor NA
tr|A5KJG9|A5KJG9_9FIRM ATP-dependent Clp protease proteolytic subunit OS=[Ruminococcus] torques ATCC 27756 OX=411460 GN=clpP PE=3 SV=1	149	A5KJG9;B0MBM2;C7GE01;C4ZGF4	A5KJG9	172750000	347550000	305430000	0	0	0	107110000	59211000	108990000	0	98827000	72968000	109280000	0	0	0	59189000	56312000	71073000	75339000	76696000	77616000	tr|A5KJG9|A5KJG9_9FIRM	NA	K01358	ATP-dependent Clp protease,
tr|A5KJH0|A5KJH0_9FIRM ATP-dependent Clp protease ATP-binding subunit ClpX OS=[Ruminococcus] torques ATCC 27756 OX=411460 GN=clpX PE=3 SV=1	150	A5KJH0;A7B7K5;B0MBM1;C7H7U4;C4ZGF5;B6WX54	A5KJH0	20639000	21353000	13846000	0	0	0	45406000	41360000	43787000	0	43463000	46924000	73417000	2254000	0	0	37431000	25921000	27826000	25221000	25678000	25623000	tr|A5KJH0|A5KJH0_9FIRM	NA	K03544	ATP-dependent Clp protease
tr|A5KJH2|A5KJH2_9FIRM Lon protease OS=[Ruminococcus] torques ATCC 27756 OX=411460 GN=lon PE=2 SV=1	151	A5KJH2;A7B7K4;C7GDZ9;B0MBM0	A5KJH2	20697000	8254800	0	0	0	0	62894000	76454000	58705000	2648900	46094000	35691000	43266000	4443200	0	0	20062000	24010000	23686000	23270000	21476000	19353000	tr|A5KJH2|A5KJH2_9FIRM	NA	K01338	ATP-dependent Lon protease
tr|A5KJH3|A5KJH3_9FIRM Probable GTP-binding protein EngB OS=[Ruminococcus] torques ATCC 27756 OX=411460 GN=engB PE=3 SV=1	152	A5KJH3;C7GDZ7;C0CK90;B0MIW3;A7B7K3;C4ZGF7	A5KJH3	0	0	0	0	0	0	10483000	13172000	13705000	0	14520000	0	11203000	0	0	0	9577500	8753800	9690300	6611300	8576500	0	tr|A5KJH3|A5KJH3_9FIRM	NA	K03978	GTP-binding protein NA
tr|A5KJH5|A5KJH5_9FIRM Ribonucleoside-diphosphate reductase OS=[Ruminococcus] torques ATCC 27756 OX=411460 GN=RUMTOR_00373 PE=3 SV=1	153	A5KJH5;A7B4Y7;B0MHX4;Q5LBV9	A5KJH5	0	0	0	0	0	0	11126000	14747000	10142000	0	8102100	18820000	12804000	0	0	0	4399100	6790600	6002300	6023400	5578000	4375900	tr|A5KJH5|A5KJH5_9FIRM	NA	K00525	ribonucleoside-diphosphate reductase alpha
tr|A5KJH6|A5KJH6_9FIRM Ribonucleoside-diphosphate reductase subunit beta OS=[Ruminococcus] torques ATCC 27756 OX=411460 GN=RUMTOR_00374 PE=3 SV=1	154	A5KJH6;A7B4Y8;Q5LBV8;A6L4W7	A5KJH6	4568100	7719000	3567800	0	0	0	23071000	25548000	21516000	0	18628000	16570000	18935000	7115200	6770800	0	8577400	8017400	8896000	8183200	9694700	9349300	tr|A5KJH6|A5KJH6_9FIRM	NA	K00526	ribonucleoside-diphosphate reductase beta
tr|A5KJH8|A5KJH8_9FIRM Pyridine nucleotide-disulfide oxidoreductase OS=[Ruminococcus] torques ATCC 27756 OX=411460 GN=RUMTOR_00376 PE=4 SV=1	155	A5KJH8	A5KJH8	0	0	0	0	0	0	12578000	9319800	8696800	0	9675700	8016700	9272100	4763400	2885800	0	5807800	5172100	5391800	6877400	5061300	6063700	tr|A5KJH8|A5KJH8_9FIRM	NA	K07137	uncharacterized protein NA
tr|A5KJI7|A5KJI7_9FIRM Argininosuccinate synthase OS=[Ruminococcus] torques ATCC 27756 OX=411460 GN=argG PE=3 SV=1	157	A5KJI7;C0CQL6;C7GEI5;C4Z9C9	A5KJI7	7851400	17959000	0	1207500	0	0	78547000	68335000	74754000	1087100	116090000	70658000	127950000	0	0	10928000	47972000	52233000	71031000	44165000	36545000	50358000	tr|A5KJI7|A5KJI7_9FIRM	NA	K01940	argininosuccinate synthase [EC:6.3.4.5]
tr|A5KJI8|A5KJI8_9FIRM PTS system, mannose/fructose/sorbose family, IIB component OS=[Ruminococcus] torques ATCC 27756 OX=411460 GN=RUMTOR_00386 PE=4 SV=1	158	A5KJI8	A5KJI8	283790000	182560000	155490000	1721700	1654000	0	436560000	1105100000	719240000	0	533650000	348130000	605700000	0	520850	0	346580000	569440000	330580000	307220000	338080000	346720000	tr|A5KJI8|A5KJI8_9FIRM	NA	K02745	N-acetylgalactosamine PTS system
tr|A5KJI9|A5KJI9_9FIRM PTS system sorbose-specific iic component OS=[Ruminococcus] torques ATCC 27756 OX=411460 GN=RUMTOR_00387 PE=4 SV=1	159	A5KJI9	A5KJI9	144430000	101140000	70144000	0	0	0	230830000	233690000	169720000	0	195930000	178180000	210090000	0	0	0	108770000	91876000	93510000	118510000	107660000	111160000	tr|A5KJI9|A5KJI9_9FIRM	NA	K02746	N-acetylgalactosamine PTS system
tr|A5KJJ0|A5KJJ0_9FIRM PTS system mannose/fructose/sorbose family IID component OS=[Ruminococcus] torques ATCC 27756 OX=411460 GN=RUMTOR_00388 PE=4 SV=1	160	A5KJJ0	A5KJJ0	153370000	127620000	119950000	0	0	0	331240000	289780000	285080000	0	339510000	296530000	382830000	0	0	0	173650000	215490000	229880000	222020000	233270000	251530000	tr|A5KJJ0|A5KJJ0_9FIRM	NA	K02747	N-acetylgalactosamine PTS system
tr|A5KJJ1|A5KJJ1_9FIRM Tetratricopeptide repeat protein OS=[Ruminococcus] torques ATCC 27756 OX=411460 GN=RUMTOR_00389 PE=4 SV=1	161	A5KJJ1	A5KJJ1	0	0	0	0	0	3169400	16285000	14062000	12281000	0	0	0	6545300	0	0	0	10048000	7692500	10599000	8241900	9362800	8354400	tr|A5KJJ1|A5KJJ1_9FIRM	NA	NA	NA
tr|A5KJJ2|A5KJJ2_9FIRM PTS system fructose IIA component OS=[Ruminococcus] torques ATCC 27756 OX=411460 GN=RUMTOR_00390 PE=4 SV=1	162	A5KJJ2	A5KJJ2	183500000	503030000	177180000	0	0	41739000	107990000	179390000	113260000	0	154640000	540730000	161480000	0	0	0	145720000	215640000	214960000	72868000	112690000	68942000	tr|A5KJJ2|A5KJJ2_9FIRM	NA	K02744;K02793	N-acetylgalactosamine PTS system;mannose PTS system
tr|A5KJJ3|A5KJJ3_9FIRM Sugar isomerase, AgaS family OS=[Ruminococcus] torques ATCC 27756 OX=411460 GN=RUMTOR_00391 PE=3 SV=1	163	A5KJJ3	A5KJJ3	126680000	192410000	106280000	0	417120	0	563220000	573210000	456290000	5589900	549270000	596400000	537120000	2967200	0	0	273020000	358320000	378450000	367010000	385200000	358960000	tr|A5KJJ3|A5KJJ3_9FIRM	NA	K02082	D-galactosamine 6-phosphate deaminase/isomerase
tr|A5KJJ4|A5KJJ4_9FIRM Preprotein translocase, YajC subunit OS=[Ruminococcus] torques ATCC 27756 OX=411460 GN=yajC PE=3 SV=1	164	A5KJJ4	A5KJJ4	0	0	0	0	0	0	35588000	13882000	31841000	0	59935000	24934000	65469000	0	0	0	33948000	31014000	35834000	27432000	34106000	28537000	tr|A5KJJ4|A5KJJ4_9FIRM	NA	K03210	preprotein translocase subunit
tr|A5KJJ5|A5KJJ5_9FIRM Transcriptional regulator, AraC family OS=[Ruminococcus] torques ATCC 27756 OX=411460 GN=RUMTOR_00393 PE=4 SV=1	165	A5KJJ5	A5KJJ5	0	0	0	0	0	0	3349500	3629100	3509300	0	0	0	2642900	0	0	0	2876800	0	0	0	0	0	tr|A5KJJ5|A5KJJ5_9FIRM	NA	NA	NA
tr|A5KJJ8|A5KJJ8_9FIRM Putative class II aldolase, tagatose bisphosphate family OS=[Ruminococcus] torques ATCC 27756 OX=411460 GN=RUMTOR_00396 PE=4 SV=1	168	A5KJJ8	A5KJJ8	428670000	405470000	332960000	936150	9460900	0	364520000	374900000	722110000	5041400	201150000	471220000	439390000	2655000	2459900	7208400	328300000	358950000	280030000	229960000	326370000	185450000	tr|A5KJJ8|A5KJJ8_9FIRM	NA	K08302;K01624	tagatose 1,6-diphosphate aldolase;fructose-bisphosphate aldolase, class
tr|A5KJJ9|A5KJJ9_9FIRM Tagatose-6-phosphate kinase OS=[Ruminococcus] torques ATCC 27756 OX=411460 GN=RUMTOR_00397 PE=4 SV=1	169	A5KJJ9	A5KJJ9	18126000	30463000	18749000	321310	0	285290	1.73e+08	87932000	174180000	466160	61717000	181730000	149340000	1141900	498100	837530	119860000	60109000	63699000	72941000	132040000	66617000	tr|A5KJJ9|A5KJJ9_9FIRM	NA	NA	NA
tr|A5KJK1|A5KJK1_9FIRM Cytochrome C biogenesis protein transmembrane region OS=[Ruminococcus] torques ATCC 27756 OX=411460 GN=RUMTOR_00399 PE=4 SV=1	170	A5KJK1	A5KJK1	0	0	0	0	0	0	0	0	0	0	0	0	0	0	0	0	0	0	0	0	0	0	tr|A5KJK1|A5KJK1_9FIRM	NA	K06196	cytochrome c-type biogenesis
tr|A5KJK3|A5KJK3_9FIRM Alcohol dehydrogenase, iron-dependent OS=[Ruminococcus] torques ATCC 27756 OX=411460 GN=RUMTOR_00401 PE=4 SV=1	171	A5KJK3;C7GES1	A5KJK3	0	0	0	0	0	3992900	42318000	44822000	23521000	0	28981000	43179000	29337000	0	0	0	19915000	16803000	22629000	15916000	18738000	10855000	tr|A5KJK3|A5KJK3_9FIRM	NA	K19955	alcohol dehydrogenase [EC:1.1.1.-]
tr|A5KJK4|A5KJK4_9FIRM Gamma-glutamyl phosphate reductase OS=[Ruminococcus] torques ATCC 27756 OX=411460 GN=proA PE=3 SV=1	172	A5KJK4	A5KJK4	55696000	70546000	74349000	0	0	4662500	135130000	126600000	158540000	1347200	128360000	86126000	91644000	0	2547500	1144400	37154000	44898000	64545000	28264000	38634000	35836000	tr|A5KJK4|A5KJK4_9FIRM	NA	K00147	glutamate-5-semialdehyde dehydrogenase [EC:1.2.1.41]
tr|A5KJK9|A5KJK9_9FIRM Phosphotriesterase family protein OS=[Ruminococcus] torques ATCC 27756 OX=411460 GN=RUMTOR_00407 PE=3 SV=1	173	A5KJK9	A5KJK9	0	0	0	0	0	0	0	0	0	0	0	0	0	0	0	0	0	0	0	0	0	0	tr|A5KJK9|A5KJK9_9FIRM	NA	K23149;K07048	5-phospho-D-xylono-1,4-lactonase [EC:3.1.1.104] NA;phosphotriesterase-related protein NA
tr|A5KJL3|A5KJL3_9FIRM N-acetyl-gamma-glutamyl-phosphate reductase OS=[Ruminococcus] torques ATCC 27756 OX=411460 GN=argC PE=3 SV=1	174	A5KJL3;C7GEI3;B0MCF8	A5KJL3	0	0	0	0	0	0	3178600	0	0	0	5127800	0	0	0	0	0	0	0	0	0	0	0	tr|A5KJL3|A5KJL3_9FIRM	NA	K00145	N-acetyl-gamma-glutamyl-phosphate reductase [EC:1.2.1.38]
tr|A5KJM4|A5KJM4_9FIRM Arginine biosynthesis bifunctional protein ArgJ OS=[Ruminococcus] torques ATCC 27756 OX=411460 GN=argJ PE=3 SV=1	175	A5KJM4	A5KJM4	0	0	208670000	0	0	0	81450000	63764000	44608000	0	51464000	76074000	72610000	0	0	0	24480000	32643000	29937000	53821000	24260000	52019000	tr|A5KJM4|A5KJM4_9FIRM	NA	K00620	glutamate N-acetyltransferase /
tr|A5KJM5|A5KJM5_9FIRM Acetylglutamate kinase OS=[Ruminococcus] torques ATCC 27756 OX=411460 GN=argB PE=3 SV=1	176	A5KJM5;C7GEI0;A7B494;C4Z9D2;B0MCG0	A5KJM5	7174500	7217900	6619400	0	0	0	37751000	31830000	33125000	0	34462000	20822000	33352000	0	0	0	22716000	21370000	23101000	19698000	20374000	15024000	tr|A5KJM5|A5KJM5_9FIRM	NA	K00930	acetylglutamate kinase [EC:2.7.2.8]
tr|A5KJM6|A5KJM6_9FIRM Acetylornithine aminotransferase OS=[Ruminococcus] torques ATCC 27756 OX=411460 GN=argD PE=3 SV=1	177	A5KJM6	A5KJM6	33092000	48099000	44544000	0	0	0	24548000	31025000	24222000	0	21514000	17873000	25719000	7776500	0	7422900	17580000	22486000	20095000	17157000	16763000	13643000	tr|A5KJM6|A5KJM6_9FIRM	NA	K00821	acetylornithine/N-succinyldiaminopimelate aminotransferase [EC:2.6.1.11
tr|A5KJM9|A5KJM9_9FIRM Stage 0 sporulation protein A homolog OS=[Ruminococcus] torques ATCC 27756 OX=411460 GN=RUMTOR_00427 PE=4 SV=1	178	A5KJM9;C0CK26;A5KIX1;B0MGJ7;B0MCG4	A5KJM9	50330000	59428000	80673000	0	0	18909000	80797000	63619000	73777000	0	67513000	62882000	81126000	0	0	0	54484000	48348000	51237000	39303000	47996000	39710000	tr|A5KJM9|A5KJM9_9FIRM	NA	K02483	two-component system, OmpR
tr|A5KJN0|A5KJN0_9FIRM histidine kinase OS=[Ruminococcus] torques ATCC 27756 OX=411460 GN=RUMTOR_00428 PE=4 SV=1	179	A5KJN0;A7B489	A5KJN0	0	0	0	0	0	0	2540400	1940200	1758000	0	0	0	0	0	0	0	0	0	0	0	0	0	tr|A5KJN0|A5KJN0_9FIRM	NA	NA	NA
tr|A5KJN5|A5KJN5_9FIRM Cytosine-specific methyltransferase OS=[Ruminococcus] torques ATCC 27756 OX=411460 GN=dcm PE=3 SV=1	180	A5KJN5	A5KJN5	41495000	23117000	0	0	0	0	9969800	13844000	8881400	0	0	17631000	0	0	0	0	11894000	12963000	9482600	0	0	0	tr|A5KJN5|A5KJN5_9FIRM	NA	K00558;K00571	DNA (cytosine-5)-methyltransferase 1;site-specific DNA-methyltransferase (adenine-specific)
tr|A5KJN6|A5KJN6_9FIRM DOD-type homing endonuclease domain-containing protein OS=[Ruminococcus] torques ATCC 27756 OX=411460 GN=RUMTOR_00434 PE=4 SV=1	181	A5KJN6	A5KJN6	0	0	0	0	0	0	18507000	19695000	14892000	0	16238000	22756000	14370000	0	0	0	17419000	13672000	15045000	14549000	14654000	15019000	tr|A5KJN6|A5KJN6_9FIRM	NA	NA	NA
tr|A5KJN7|A5KJN7_9FIRM Type I restriction enzyme R protein N-terminal domain-containing protein OS=[Ruminococcus] torques ATCC 27756 OX=411460 GN=RUMTOR_00435 PE=4 SV=1	182	A5KJN7	A5KJN7	0	0	0	0	0	0	0	0	0	0	0	0	0	0	0	0	0	0	0	0	0	0	tr|A5KJN7|A5KJN7_9FIRM	NA	NA	NA
tr|A5KJN8|A5KJN8_9FIRM Uncharacterized protein OS=[Ruminococcus] torques ATCC 27756 OX=411460 GN=RUMTOR_00436 PE=4 SV=1	183	A5KJN8	A5KJN8	0	0	0	0	0	0	6250500	8131700	7229400	0	5643500	7541400	4729700	0	0	0	0	0	3406000	0	0	0	tr|A5KJN8|A5KJN8_9FIRM	NA	NA	NA
tr|A5KJN9|A5KJN9_9FIRM GIY-YIG catalytic domain protein OS=[Ruminococcus] torques ATCC 27756 OX=411460 GN=RUMTOR_00437 PE=4 SV=1	184	A5KJN9	A5KJN9	0	0	0	0	0	0	0	0	0	0	0	0	0	0	0	0	0	0	0	0	0	0	tr|A5KJN9|A5KJN9_9FIRM	NA	NA	NA
tr|A5KJV8|A5KJV8_9FIRM Elongation factor 4 OS=[Ruminococcus] torques ATCC 27756 OX=411460 GN=lepA PE=3 SV=1	186	A5KJV8;A7AYS0;B0MCH4;C7GEQ0;C0CK36;C7H2W3;C4Z9E3;B6WV93	A5KJV8	5068200	0	0	0	283010	0	28288000	19506000	26044000	0	24882000	16466000	24222000	0	0	0	13738000	13082000	16008000	12780000	12182000	18378000	tr|A5KJV8|A5KJV8_9FIRM	NA	K03596	GTP-binding protein LepA
tr|A5KJW0|A5KJW0_9FIRM Heat-inducible transcription repressor HrcA OS=[Ruminococcus] torques ATCC 27756 OX=411460 GN=hrcA PE=3 SV=1	187	A5KJW0	A5KJW0	0	0	0	0	0	0	13268000	8803900	8776000	0	0	0	0	0	0	0	2921200	2883600	4798900	2637800	0	4356700	tr|A5KJW0|A5KJW0_9FIRM	NA	K03705	heat-inducible transcriptional repressor
tr|A5KJW1|A5KJW1_9FIRM Protein GrpE OS=[Ruminococcus] torques ATCC 27756 OX=411460 GN=grpE PE=3 SV=1;tr|A7AYQ1|A7AYQ1_RUMGV Protein GrpE OS=Ruminococcus gnavus (strain ATCC 29149 / VPI C7-9) OX=411470 GN=grpE PE=3 SV=1	188	A5KJW1;A7AYQ1;C7GAI1	A5KJW1;A7AYQ1	0	88424000	55838000	0	0	5670900	43479000	45989000	55006000	7754500	46645000	56397000	55212000	0	3734400	5208800	32697000	18997000	18408000	14778000	16158000	22669000	tr|A5KJW1|A5KJW1_9FIRM	NA	K03687	molecular chaperone GrpE
tr|A5KJW2|A5KJW2_9FIRM Chaperone protein DnaK OS=[Ruminococcus] torques ATCC 27756 OX=411460 GN=dnaK PE=2 SV=1	189	A5KJW2;C4Z9H7	A5KJW2	392540000	796490000	808530000	1196100	575710	0	209530000	345880000	311620000	2674200	237250000	249240000	289280000	3858600	1682000	477170	285300000	243730000	229160000	182010000	198800000	209360000	tr|A5KJW2|A5KJW2_9FIRM	NA	K04043	molecular chaperone DnaK
tr|A5KJW3|A5KJW3_9FIRM Chaperone protein DnaJ OS=[Ruminococcus] torques ATCC 27756 OX=411460 GN=dnaJ PE=3 SV=1	190	A5KJW3;C0CPX9	A5KJW3	0	0	0	0	0	0	14155000	15167000	17175000	0	17500000	0	16524000	0	0	0	8809200	0	0	0	0	10653000	tr|A5KJW3|A5KJW3_9FIRM	NA	K03686	molecular chaperone DnaJ
tr|A5KJW4|A5KJW4_9FIRM Amidophosphoribosyltransferase OS=[Ruminococcus] torques ATCC 27756 OX=411460 GN=RUMTOR_00512 PE=3 SV=1	191	A5KJW4;B0MFY7	A5KJW4	2236000	7563400	3036500	0	0	0	38838000	48954000	42117000	0	36527000	34370000	39778000	0	0	0	26149000	25047000	24339000	22332000	28503000	19776000	tr|A5KJW4|A5KJW4_9FIRM	NA	K00764	amidophosphoribosyltransferase [EC:2.4.2.14] NA
tr|A5KJW7|A5KJW7_9FIRM Iron-sulfur cluster carrier protein OS=[Ruminococcus] torques ATCC 27756 OX=411460 GN=RUMTOR_00515 PE=3 SV=1	192	A5KJW7;A7AYN9	A5KJW7	0	0	15328000	0	0	0	19657000	30420000	24098000	0	37278000	22401000	34129000	0	0	0	18874000	26572000	18178000	23856000	22444000	18988000	tr|A5KJW7|A5KJW7_9FIRM	NA	K03593	ATP-binding protein involved
tr|A5KJW8|A5KJW8_9FIRM Uncharacterized protein OS=[Ruminococcus] torques ATCC 27756 OX=411460 GN=RUMTOR_00516 PE=4 SV=1	193	A5KJW8	A5KJW8	0	0	0	0	0	0	0	6322400	3144600	0	0	0	0	0	0	0	0	0	0	0	0	0	tr|A5KJW8|A5KJW8_9FIRM	NA	NA	NA
tr|A5KJW9|A5KJW9_9FIRM Phosphoglycerate mutase family protein OS=[Ruminococcus] torques ATCC 27756 OX=411460 GN=RUMTOR_00517 PE=4 SV=1	194	A5KJW9	A5KJW9	0	0	0	0	0	0	7605100	10281000	0	0	0	0	0	0	0	0	0	0	0	0	0	0	tr|A5KJW9|A5KJW9_9FIRM	NA	NA	NA
tr|A5KJX0|A5KJX0_9FIRM ABC transporter, ATP-binding protein OS=[Ruminococcus] torques ATCC 27756 OX=411460 GN=RUMTOR_00518 PE=4 SV=1	195	A5KJX0;C0CIY1;C4Z8Z4	A5KJX0	13247000	15074000	13329000	830110	471130	632020	78056000	111200000	83924000	405270	58576000	48481000	89081000	0	333580	1259400	41897000	34634000	47488000	43714000	29677000	52665000	tr|A5KJX0|A5KJX0_9FIRM	NA	NA	NA
tr|A5KJX6|A5KJX6_9FIRM Phospholipase, patatin family OS=[Ruminococcus] torques ATCC 27756 OX=411460 GN=RUMTOR_00525 PE=4 SV=1	196	A5KJX6	A5KJX6	0	0	0	0	0	0	32627000	33863000	29385000	0	30293000	29519000	37206000	0	8204800	0	17077000	16892000	17056000	16307000	18214000	15496000	tr|A5KJX6|A5KJX6_9FIRM	NA	NA	NA
tr|A5KJX7|A5KJX7_9FIRM Polyphosphate kinase OS=[Ruminococcus] torques ATCC 27756 OX=411460 GN=ppk1 PE=3 SV=1	197	A5KJX7;A7B2F4	A5KJX7	0	0	0	1744200	0	0	22132000	19683000	18657000	933360	26501000	37632000	30683000	0	0	388030	9674400	7669400	8212400	7863300	7963000	8896400	tr|A5KJX7|A5KJX7_9FIRM	NA	K00937	polyphosphate kinase [EC:2.7.4.1]
tr|A5KJX8|A5KJX8_9FIRM DNA topoisomerase OS=[Ruminococcus] torques ATCC 27756 OX=411460 GN=RUMTOR_00527 PE=3 SV=1	198	A5KJX8;A7B2F5;C0CIB5;C0CIB6;B0MCS0	A5KJX8	0	0	0	0	0	0	42575000	44372000	48653000	0	26896000	0	38337000	0	0	0	28349000	15683000	12871000	0	0	0	tr|A5KJX8|A5KJX8_9FIRM	NA	K03169	DNA topoisomerase III
tr|A5KJX9|A5KJX9_9FIRM Bacterial transferase hexapeptide repeat protein OS=[Ruminococcus] torques ATCC 27756 OX=411460 GN=RUMTOR_00528 PE=4 SV=1	199	A5KJX9;B0MCS1;C4ZCE2;C7GFF8	A5KJX9	112290000	113630000	124180000	0	0	0	93802000	125450000	80021000	2854400	63196000	103560000	84067000	0	1877200	1273500	46342000	39407000	42962000	29958000	36986000	28877000	tr|A5KJX9|A5KJX9_9FIRM	NA	NA	NA
tr|A5KJY0|A5KJY0_9FIRM Phosphogluconate dehydrogenase (Decarboxylating), NAD binding domain protein OS=[Ruminococcus] torques ATCC 27756 OX=411460 GN=RUMTOR_00529 PE=4 SV=1	200	A5KJY0;A7B2F7	A5KJY0	31015000	0	32512000	0	0	0	23025000	25872000	23741000	0	20102000	19892000	24555000	0	0	0	10630000	9647800	11021000	7802900	8650100	9781200	tr|A5KJY0|A5KJY0_9FIRM	NA	NA	NA
tr|A5KJY1|A5KJY1_9FIRM ABC transporter, ATP-binding protein OS=[Ruminococcus] torques ATCC 27756 OX=411460 GN=RUMTOR_00530 PE=4 SV=1	201	A5KJY1	A5KJY1	0	0	0	0	0	0	7411000	8182400	6893200	0	0	0	6951500	0	0	0	0	0	0	0	0	0	tr|A5KJY1|A5KJY1_9FIRM	NA	NA	NA
tr|A5KJY2|A5KJY2_9FIRM Bacterial ABC transporter protein EcsB OS=[Ruminococcus] torques ATCC 27756 OX=411460 GN=RUMTOR_00531 PE=4 SV=1	202	A5KJY2	A5KJY2	0	0	0	0	0	0	4116200	4608300	0	0	0	0	0	0	0	0	0	0	0	0	0	0	tr|A5KJY2|A5KJY2_9FIRM	NA	NA	NA
tr|A5KJY3|A5KJY3_9FIRM Methylglyoxal synthase OS=[Ruminococcus] torques ATCC 27756 OX=411460 GN=mgsA PE=3 SV=1	203	A5KJY3	A5KJY3	62885000	81189000	78030000	0	0	15164000	46172000	62579000	36655000	0	29832000	42009000	32205000	0	21995000	0	27016000	22427000	23510000	19643000	22918000	25517000	tr|A5KJY3|A5KJY3_9FIRM	NA	K01734	methylglyoxal synthase [EC:4.2.3.3]
tr|A5KJY5|A5KJY5_9FIRM L-lactate dehydrogenase OS=[Ruminococcus] torques ATCC 27756 OX=411460 GN=ldh PE=3 SV=1	204	A5KJY5;C7GCB8;C7G5K2	A5KJY5	16695000	14010000	14848000	0	0	0	12430000	14050000	12046000	0	12868000	8768500	9963900	0	0	0	5743100	0	5464600	8109700	0	0	tr|A5KJY5|A5KJY5_9FIRM	NA	K00016	L-lactate dehydrogenase [EC:1.1.1.27]
tr|A5KJZ1|A5KJZ1_9FIRM UPF0597 protein RUMTOR_00540 OS=[Ruminococcus] torques ATCC 27756 OX=411460 GN=RUMTOR_00540 PE=3 SV=1	206	A5KJZ1;A7AZD1	A5KJZ1	0	0	0	0	0	0	4366800	4282300	5506000	0	6378300	0	9543800	0	0	0	2656600	5335100	5262900	4459500	3994000	4786600	tr|A5KJZ1|A5KJZ1_9FIRM	NA	NA	NA
tr|A5KJZ7|A5KJZ7_9FIRM DUF4854 domain-containing protein OS=[Ruminococcus] torques ATCC 27756 OX=411460 GN=RUMTOR_00546 PE=4 SV=1	208	A5KJZ7	A5KJZ7	116060000	89678000	96662000	0	0	0	52775000	38633000	41173000	0	72245000	37557000	69278000	0	0	0	39673000	29234000	31156000	38754000	41118000	42071000	tr|A5KJZ7|A5KJZ7_9FIRM	NA	NA	NA
tr|A5KK02|A5KK02_9FIRM S1 RNA binding domain protein OS=[Ruminococcus] torques ATCC 27756 OX=411460 GN=RUMTOR_00551 PE=4 SV=1	209	A5KK02	A5KK02	90780000	177540000	143740000	1294700	0	0	84127000	72651000	86299000	0	78333000	67401000	104290000	0	0	1879600	42853000	49454000	39544000	43960000	60065000	49261000	tr|A5KK02|A5KK02_9FIRM	NA	K02945	small subunit ribosomal
tr|A5KK03|A5KK03_9FIRM inorganic diphosphatase OS=[Ruminococcus] torques ATCC 27756 OX=411460 GN=RUMTOR_00552 PE=4 SV=1	210	A5KK03;A7AYN7;C7GD75	A5KK03	0	0	0	0	0	0	14448000	14011000	9663200	0	15665000	13435000	11937000	0	0	0	9310000	10186000	9732700	8402300	8322100	5425400	tr|A5KK03|A5KK03_9FIRM	NA	K15986	manganese-dependent inorganic pyrophosphatase
tr|A5KK05|A5KK05_9FIRM Nucleotidyl transferase domain-containing protein OS=[Ruminococcus] torques ATCC 27756 OX=411460 GN=RUMTOR_00554 PE=4 SV=1	211	A5KK05;C0CH69	A5KK05	13376000	25763000	17467000	0	0	0	34976000	45778000	39265000	2905100	22509000	34332000	25542000	0	613310	0	16807000	35611000	26414000	20914000	22303000	18310000	tr|A5KK05|A5KK05_9FIRM	NA	NA	NA
tr|A5KK06|A5KK06_9FIRM UDP-glucose 4-epimerase OS=[Ruminococcus] torques ATCC 27756 OX=411460 GN=galE PE=3 SV=1	212	A5KK06	A5KK06	71997000	95177000	68901000	0	0	0	178060000	210970000	174490000	8861000	178840000	211240000	175070000	5496900	0	3669400	138420000	139330000	192570000	175650000	199010000	105490000	tr|A5KK06|A5KK06_9FIRM	NA	K01784	UDP-glucose 4-epimerase [EC:5.1.3.2]
tr|A5KK11|A5KK11_9FIRM Sugar-binding domain protein OS=[Ruminococcus] torques ATCC 27756 OX=411460 GN=RUMTOR_00560 PE=4 SV=1	213	A5KK11	A5KK11	0	0	0	0	0	0	0	0	0	0	0	0	0	0	0	0	0	0	0	0	0	0	tr|A5KK11|A5KK11_9FIRM	NA	K02529	LacI family transcriptional
tr|A5KK13|A5KK13_9FIRM PTS system sorbose subfamily IIB component OS=[Ruminococcus] torques ATCC 27756 OX=411460 GN=RUMTOR_00562 PE=4 SV=1	214	A5KK13	A5KK13	0	0	0	0	0	0	8425300	9136400	16519000	0	11883000	0	14743000	0	0	0	12925000	12453000	12156000	9566000	10391000	9194800	tr|A5KK13|A5KK13_9FIRM	NA	NA	NA
tr|A5KK16|A5KK16_9FIRM PTS system fructose IIA component OS=[Ruminococcus] torques ATCC 27756 OX=411460 GN=RUMTOR_00565 PE=4 SV=1	216	A5KK16	A5KK16	0	0	0	0	0	0	6526400	7488100	4519500	0	0	0	0	0	0	0	5588700	5207000	4797400	0	5787900	0	tr|A5KK16|A5KK16_9FIRM	NA	K19506	fructoselysine/glucoselysine PTS system
tr|A5KK19|A5KK19_9FIRM O-acetylhomoserine aminocarboxypropyltransferase/cysteine synthase OS=[Ruminococcus] torques ATCC 27756 OX=411460 GN=RUMTOR_00568 PE=3 SV=1	218	A5KK19	A5KK19	42940000	48999000	38875000	0	0	0	13022000	19669000	11204000	0	0	0	0	0	0	0	0	12412000	14144000	0	0	0	tr|A5KK19|A5KK19_9FIRM	NA	K01740	O-acetylhomoserine (thiol)-lyase [EC:2.5.1.49]
tr|A5KK20|A5KK20_9FIRM Cys/Met metabolism PLP-dependent enzyme OS=[Ruminococcus] torques ATCC 27756 OX=411460 GN=RUMTOR_00569 PE=3 SV=1	219	A5KK20	A5KK20	0	0	0	0	0	0	4212800	4223000	7204700	0	0	0	0	0	0	0	0	0	0	0	0	0	tr|A5KK20|A5KK20_9FIRM	NA	NA	NA
tr|A5KK21|A5KK21_9FIRM Cysteine synthase OS=[Ruminococcus] torques ATCC 27756 OX=411460 GN=cysK PE=3 SV=1	220	A5KK21;C4ZB46	A5KK21	63469000	56668000	63731000	0	0	0	24135000	30852000	23791000	0	17387000	40117000	16528000	0	0	0	18419000	14155000	15496000	12504000	17924000	10792000	tr|A5KK21|A5KK21_9FIRM	NA	K01738	cysteine synthase [EC:2.5.1.47]
tr|A5KK26|A5KK26_9FIRM Galactose-1-phosphate uridylyltransferase OS=[Ruminococcus] torques ATCC 27756 OX=411460 GN=galT PE=3 SV=1	222	A5KK26;A7AYN5;C0CID0;B0MBH9;C4Z8R7;C7GE28	A5KK26	5427300	5012200	4627000	0	993720	0	90403000	78198000	89924000	3213600	55773000	70915000	84904000	959050	5806500	0	34756000	41659000	56745000	33436000	54036000	48928000	tr|A5KK26|A5KK26_9FIRM	NA	NA	NA
tr|A5KK29|A5KK29_9FIRM ThiF family protein OS=[Ruminococcus] torques ATCC 27756 OX=411460 GN=RUMTOR_00578 PE=4 SV=1	223	A5KK29;A7AYN1	A5KK29	0	0	0	0	0	0	0	0	0	0	0	0	0	0	0	0	0	0	0	0	0	0	tr|A5KK29|A5KK29_9FIRM	NA	K22132	tRNA threonylcarbamoyladenosine dehydratase
tr|A5KK30|A5KK30_9FIRM ATPase, AAA family OS=[Ruminococcus] torques ATCC 27756 OX=411460 GN=RUMTOR_00579 PE=4 SV=1	224	A5KK30	A5KK30	0	0	0	0	0	0	6881800	5569700	5374000	0	6185100	0	6158300	0	0	0	4205100	4147000	3865900	3929000	4788600	4778900	tr|A5KK30|A5KK30_9FIRM	NA	K07478	putative ATPase NA
tr|A5KK31|A5KK31_9FIRM DUF4364 family protein OS=[Ruminococcus] torques ATCC 27756 OX=411460 GN=RUMTOR_00580 PE=4 SV=1	225	A5KK31	A5KK31	0	0	0	0	0	0	0	0	2643500	0	0	0	0	0	0	0	0	1209300	1391900	0	0	0	tr|A5KK31|A5KK31_9FIRM	NA	NA	NA
tr|A5KK32|A5KK32_9FIRM Radical SAM protein, TIGR01212 family OS=[Ruminococcus] torques ATCC 27756 OX=411460 GN=RUMTOR_00581 PE=4 SV=1	226	A5KK32	A5KK32	0	0	0	0	0	0	0	0	0	0	0	0	0	0	0	0	0	0	0	0	0	0	tr|A5KK32|A5KK32_9FIRM	NA	K07139	uncharacterized protein NA
tr|A5KK33|A5KK33_9FIRM Malic enzyme, NAD binding domain protein OS=[Ruminococcus] torques ATCC 27756 OX=411460 GN=RUMTOR_00582 PE=3 SV=1	227	A5KK33;C7GA82;B0MEM7	A5KK33	61636000	65084000	63233000	4017000	0	0	84717000	55287000	62718000	0	84507000	67277000	101360000	0	0	0	39059000	56175000	54949000	42557000	53515000	33643000	tr|A5KK33|A5KK33_9FIRM	NA	K00027	malate dehydrogenase (oxaloacetate-decarboxylating)
tr|A5KK34|A5KK34_9FIRM Transcription termination factor Rho OS=[Ruminococcus] torques ATCC 27756 OX=411460 GN=rho PE=3 SV=1	228	A5KK34	A5KK34	20898000	25605000	36904000	2683800	1538300	0	37518000	34815000	29743000	0	36714000	35737000	45670000	4236300	1258100	0	20422000	24198000	16024000	17311000	15435000	14900000	tr|A5KK34|A5KK34_9FIRM	NA	K03628	transcription termination factor
tr|A5KK38|A5KK38_9FIRM Peptide chain release factor 1 OS=[Ruminococcus] torques ATCC 27756 OX=411460 GN=prfA PE=3 SV=1	230	A5KK38;A7AYM1;C7GGJ0;C4Z911;C7H5N2	A5KK38	0	11848000	18997000	0	0	0	26510000	28542000	25638000	0	24569000	0	20864000	0	0	0	18572000	19551000	18455000	19273000	17006000	19098000	tr|A5KK38|A5KK38_9FIRM	NA	K02835	peptide chain release
tr|A5KK39|A5KK39_9FIRM Phosphatidylglycerol lysyltransferase C-terminal domain-containing protein OS=[Ruminococcus] torques ATCC 27756 OX=411460 GN=RUMTOR_00588 PE=4 SV=1	231	A5KK39	A5KK39	0	8210400	0	0	0	0	15323000	14515000	14198000	2027100	11193000	14181000	9773100	0	0	0	9577000	7165200	9060300	9090200	9354600	8683400	tr|A5KK39|A5KK39_9FIRM	NA	K01163	uncharacterized protein NA
tr|A5KK40|A5KK40_9FIRM Aminotransferase OS=[Ruminococcus] torques ATCC 27756 OX=411460 GN=RUMTOR_00589 PE=3 SV=1	232	A5KK40;A7AYL3;C7H323;C4ZCJ5;C7G5F8;C7GE26	A5KK40	16436000	24743000	13839000	416950	385750	0	87497000	96628000	76657000	630500	65561000	39979000	61212000	1160600	0	0	38613000	39746000	44716000	41322000	26113000	34782000	tr|A5KK40|A5KK40_9FIRM	NA	K11358	aspartate aminotransferase [EC:2.6.1.1]
tr|A5KK41|A5KK41_9FIRM Histidinol-phosphate aminotransferase OS=[Ruminococcus] torques ATCC 27756 OX=411460 GN=hisC PE=3 SV=1	233	A5KK41	A5KK41	9238300	4115500	0	6034300	7999100	0	23476000	17233000	21614000	0	18841000	21244000	18251000	5001800	0	0	11437000	12291000	11275000	10656000	9940800	7096900	tr|A5KK41|A5KK41_9FIRM	NA	K00817	histidinol-phosphate aminotransferase [EC:2.6.1.9]
tr|A5KK43|A5KK43_9FIRM Carbohydrate-binding domain-containing protein OS=[Ruminococcus] torques ATCC 27756 OX=411460 GN=RUMTOR_00592 PE=4 SV=1	234	A5KK43	A5KK43	0	4602700	0	0	0	0	6306400	6583300	4070700	0	0	6602300	0	0	0	0	6629400	8282800	6343000	0	6298100	0	tr|A5KK43|A5KK43_9FIRM	NA	NA	NA
tr|A5KK45|A5KK45_9FIRM DUF5640 domain-containing protein OS=[Ruminococcus] torques ATCC 27756 OX=411460 GN=RUMTOR_00594 PE=4 SV=1	235	A5KK45	A5KK45	0	0	0	0	0	5207900	15552000	31055000	16410000	0	15165000	10121000	14150000	0	0	0	11814000	12675000	13128000	12129000	12213000	14258000	tr|A5KK45|A5KK45_9FIRM	NA	NA	NA
tr|A5KK46|A5KK46_9FIRM 4-hydroxy-3-methylbut-2-en-1-yl diphosphate synthase (flavodoxin) OS=[Ruminococcus] torques ATCC 27756 OX=411460 GN=ispG PE=3 SV=1	236	A5KK46;A7AYK7;C4ZA68;C7GFY2;C0CJ37;B0MD55	A5KK46	45510000	53374000	37431000	0	0	6681800	47854000	40823000	46952000	0	46908000	44367000	69395000	0	0	0	35861000	32819000	35501000	27931000	31100000	24164000	tr|A5KK46|A5KK46_9FIRM	NA	K03526	(E)-4-hydroxy-3-methylbut-2-enyl-diphosphate synthase [EC:1.17.7.1
[truncated: 4,800 more rows]
